# Supplementary material for: Aberrant splicing events caused by insertion of genes of interest into expression vectors
Source: Int J Biol Sci. 2022 Jul 18;18(13):4914–31. doi: 10.7150/ijbs.72408 (PMC9379414; doi:10.7150/ijbs.72408)
Supplement: Supplementary file 2 — Supplementary tables. [file ijbsv18p4914s2.zip]

Archive with 7 entries (7 files):
- Table S1-Materials and reagents.xlsx
- Table S2-Human genes.xlsx
- Table S3-Mouse genes.xlsx
- Table S4-Stringent human genes.xlsx
- Table S5-Stringent mouse genes.xlsx
- Table S6-Selected genes for experimental validation.xlsx
- Table S7-Sequence information of all ORFs for spliced transcripts..xlsx
