# Supplementary material for: Aberrant splicing events caused by insertion of genes of interest into expression vectors
Source: Int J Biol Sci. 2022 Jul 18;18(13):4914–31. doi: 10.7150/ijbs.72408 (PMC9379414; doi:10.7150/ijbs.72408)
Supplement: Supplementary file 2 — Supplementary tables. [file ijbsv18p4914s2.zip › Table S1-Materials and reagents.xlsx]

## Sheet: Sheet1
Table S1. List of reagents and resources
Reagent or Resource	Source	Identifier
Antibodies
Mouse Anti-Flag	Sigma-Aldrich	Cat# F3165
Mouse Anti-V5 tag	Thermofisher	Cat# R960-25
Rabbit Anti-mCherry	Invitrogen	Cat# PA5-34974
Mouse Anti-α-Tubulin	Sigma-Aldrich	Cat# T9026
Mouse Anti-GAPDH	Santa Cruz	Cat# sc-365062
Mouse IgG HRP Linked Whole Ab	Sigma-Aldrich	Cat# NA931
Rabbit IgG HRP Linked Whole Ab	Sigma-Aldrich	Cat# NA934
Plasmids
pCW57-GFP-2A-MCS	Addgene	Cat# 71783
pLVX-mCherry-C1	Clontech	Cat# 632561
pLVX-Puro	Clontech	Cat# 632164
p3xFLAG-CMV-10	Sigma-Aldrich	Cat# E7658
pLVX-v5-hFACI	This paper	N/A
pLVX-v5-mFACI	This paper	N/A
p3xFLAG-CMV-10-hFACI	This paper	N/A
p3xFLAG-CMV-10-mFACI	This paper	N/A
pCW57-v5-hFACI	This paper	N/A
pCW57-v5-mFACI	This paper	N/A
pLVX-mCherry-hFACI	This paper	N/A
pLVX-mCherry-mFACI	This paper	N/A
pLVX-v5-hFACI-2R	This paper	N/A
pLVX-v5-hFACI-noSTY	This paper	N/A
pLVX-v5-hFACI-mF1	This paper	N/A
pLVX-v5-hFACI-mF2	This paper	N/A
pLVX-v5-hFACI-mF3	This paper	N/A
pLVX-v5-hFACI-mF4	This paper	N/A
pLVX-v5-hFACI-mF5	This paper	N/A
pLVX-v5-hFACI-mF1-2	This paper	N/A
pLVX-v5-hFACI-mF1-3	This paper	N/A
pLVX-v5-hFACI-mF1-4	This paper	N/A
pLVX-v5-hFACI-mF5A	This paper	N/A
pLVX-v5-hFACI-mF5B	This paper	N/A
pLVX-v5-hFACI-mF5C	This paper	N/A
pLVX-v5-hFACI-m1-85	This paper	N/A
pLVX-v5-hFACI-mF1-5A	This paper	N/A
pLVX-v5-hFACI-mF1-5B	This paper	N/A
pLVX-v5-hFACI-m1-116	This paper	N/A
pLVX-v5-hFACI-add93H	This paper	N/A
pLVX-v5-hFACI-V93I	This paper	N/A
pLVX-v5-hFACI-QVR	This paper	N/A
pLVX-3xFLAG-DNAJC15-v5	This paper	N/A
pLVX-3xFLAG-DEFB105A-v5	This paper	N/A
pLVX-3xFLAG-Gpha2-v5	This paper	N/A
pLVX-3xFLAG-TMEM42-v5	This paper	N/A
pLVX-3xFLAG-SPATA33-v5	This paper	N/A
pLVX-3xFLAG-PRELID2-v5	This paper	N/A
pLVX-3xFLAG-MRO-v5	This paper	N/A
pLVX-3xFLAG-MS4A15-v5	This paper	N/A
pLVX-3xFLAG-NOTO-v5	This paper	N/A
pLVX-3xFLAG-THAP3-v5	This paper	N/A
pLVX-3xFLAG-Il1f5-v5	This paper	N/A
pLVX-3xFLAG-AKAIN1-v5	This paper	N/A
pLVX-3xFLAG-C5orf52-v5	This paper	N/A
pLVX-3xFLAG-CSTB-v5	This paper	N/A
pLVX-3xFLAG-TSR2-v5	This paper	N/A
pLVX-3xFLAG-EFCAB2-v5	This paper	N/A
pLVX-3xFLAG-DNAJC15-EJ-mut-v5	This paper	N/A
pLVX-3xFLAG-DEFB105A-EJ-mut-v5	This paper	N/A
pLVX-3xFLAG-Gpha2-EJ-mut-v5	This paper	N/A
pLVX-3xFLAG-TMEM42-EJ-mut-v5	This paper	N/A
pLVX-3xFLAG-PRELID2-EJ-mut-v5	This paper	N/A
pLVX-3xFLAG-NOTO-EJ-mut-v5	This paper	N/A
pLVX-3xFLAG-AKAIN1-EJ-mut-v5	This paper	N/A
pLVX-3xFLAG-TSR2-EJ-mut-v5	This paper	N/A
pLVX-3xFLAG-EFCAB2-EJ-mut-v5	This paper	N/A
pLVX-3xFLAG-DNAJC15-EJ-V5-mut-v5	This paper	N/A
pLVX-3xFLAG-DEFB105A-EJ-V5-mut-v5	This paper	N/A
pLVX-3xFLAG-Gpha2-EJ-V5-mut-v5	This paper	N/A
pLVX-3xFLAG-TMEM42-EJ-V5-mut-v5	This paper	N/A
pLVX-3xFLAG-PRELID2-EJ-V5-mut-v5	This paper	N/A
pLVX-3xFLAG-NOTO-EJ-V5-mut-v5	This paper	N/A
pLVX-3xFLAG-AKAIN1-EJ-V5-mut-v5	This paper	N/A
pLVX-3xFLAG-TSR2-EJ-V5-mut-v5	This paper	N/A
pLVX-3xFLAG-EFCAB2-EJ-V5-mut-v5	This paper	N/A
pLVX-3xFLAG-DEFB105A-V5-mut-v5	This paper	N/A
pLVX-3xFLAG-Gpha2-V5-mut-v5	This paper	N/A
pLVX-3xFLAG-TMEM42-V5-mut-v5	This paper	N/A
pLVX-3xFLAG-PRELID2-V5-mut-v5	This paper	N/A
pLVX-3xFLAG-NOTO-V5-mut-v5	This paper	N/A
pCMV-3xFLAG-DEFB195A-v5	This paper	N/A
pCMV-3xFLAG-PRELID2-v5	This paper	N/A
Chemicals and kits
Dulbecco's Modified Eagle Medium (DMEM)	Thermofisher	Cat# 12100061
Dulbecco's Modified Eagle Medium: Nutrient Mixture F-12 (DMEM/F-12)	Thermofisher	Cat# 32500043
Fetal Bovine Serum	Thermofisher	Cat# 16000044
Penicillin-Streptomycin	Thermofisher	Cat# 15140122
Insulin-transferrin-seleniumliquidsupplement (ITS)	Thermofisher	Cat# 41400045
GeneJuice Transfection Reagents	Merckmillipore	Cat# 70967
Lipofectamine 3000 Reagent	Thermofisher	Cat# L3000015
Protease Inhibitor Cocktail	Roche	Cat# 12352200
RNAiso Plus	Clontech (TaKaRa)	Cat# 9109
Transcriptor First Strand cDNA Synthesis Kit	Roche	Cat# 04896866001
Ambion DNAase1	Thermofisher	Cat# AM2224
Q5 Site-Directed Mutagenesis Kit	New England Biolabs	Cat# E0554S
pGEM-T Easy Vector Systems	Promega	Cat# A1360
Dexamethasone	Sigma-Aldrich	Cat# D4902
Dynabeads™ M-280 Sheep Anti-Mouse IgG	Thermofisher	Cat# 11202D
KAPA HiFi HotStart ReadyMix	Kapa Biosystems	Cat# KK2601
PhastGel™ Blue R	Amersham Pharmacia Biotech AB	Cat# 280370
Cell lines
Human: HEK293T	ATCC	Cat# CRL-11268
Mouse: AML12	ATCC	Cat# CRL-2254
AML12-pLVX-V5-hFACI	This paper	N/A
AML12-pLVX-mCherry	This paper	N/A
AML12-pCW57-V5-hFACI	This paper	N/A
AML12-pCW57-V5-mFACI	This paper	N/A
AML12-pCW57-GFP	This paper	N/A
Primers	Sequence 5'-3'
pLVX-v5-hFACI-add93H mutagenesis primer	Fwd: 5'-CATGTAAGAAGAAGGTGGGAGAG-3'
	Rev: 5'-CTGTTGGTACCGCCTCAG-3'
pLVX-v5-hFACI-R94K mutagenesis primer	Fwd: 5'-CCAACAGGTAAAGAGAAGGTGGGAGAGC-3'
	Rev: 5'-TACCGCCTCAGCCACCAC-3'
pLVX-v5-hFACI-QIR mutagenesis primer	Fwd: 5'-CCGGAGAAGGTGGGAGAGCTTTGTC-3'
	Rev: 5'-ATTTGTTGGTACCGCCTCAGCCA-3'
pLVX-v5-hFACI-QVR mutagenesis primer	Fwd: 5'-CCGGAGAAGGTGGGAGAGCTTTGTC-3'
	Rev: 5'-ACTTGTTGGTACCGCCTCAGCCA-3'
pLVX-v5-hFACI sequencing primer	Fwd: 5'-ACAGGGGCAAGAGAAGTCCA-3'
	Rev: 5'-GCTCGTAGAAGGGGAGGTTG-3'
pCW57-v5-hFACI sequencing primer	Fwd: 5'-CTGATCCAAGCCCAGCGAAG-3'
	Rev: 5'-GCCTTCGATACCGACACCAT-3'
p3xFLAG-CMV-hFACI sequencing primer	Fwd: 5'-ACAGGGGCAAGAGAAGTCCA-3'
	Rev: 5'-ATATCACGGGTAGCCAACGC-3'
pLVX-3xFLAG-v5 universal sequencing primer 1	Fwd: 5'-TCGATTACAAGGATGACGATGA-3'
	Rev: 5'-GTGAGGAAGAGTTCTTGCAGC-3'
pLVX-3xFLAG-v5 universal sequencing primer 2	Fwd: 5'-CAAGGATGACGATGACAAGGCT-3'
	Rev: 5'-AAGAGTTCTTGCAGCTCGGT-3'
p3xFLAG-CMV-GOI-v5 universal sequencing primer	Fwd: 5'-TCGATTACAAGGATGACGATGA-3'
	Rev: 5'-ATATCACGGGTAGCCAACGC-3'
