# Supplementary material for: Aberrant splicing events caused by insertion of genes of interest into expression vectors
Source: Int J Biol Sci. 2022 Jul 18;18(13):4914–31. doi: 10.7150/ijbs.72408 (PMC9379414; doi:10.7150/ijbs.72408)
Supplement: Supplementary file 2 — Supplementary tables. [file ijbsv18p4914s2.zip › Table S2-Human genes.xlsx]

## Sheet: Human
Table S2. Human genes susceptible to vector-dependnet aberrant splicing
Gene stable ID version	Gene name	Transcript stable ID version	Protein stable ID version	CDS Length (bp)	Exon-1 stable ID	Exon-2 stable ID	Exon-1 region start (bp)	Exon-1 region end (bp)	Exon-2 region start (bp)	Exon-2 region end (bp)	Exon-1 rank in transcript	Exon-2 rank in transcript	Exon-exon juction sequence
ENSG00000121410.12	A1BG	ENST00000263100.8	ENSP00000263100.2	1488	ENSE00001247383	ENSE00003510402	58353404	58353492	58353292	58353327	1	2	GGG|GTGTC
ENSG00000148584.15	A1CF	ENST00000374001.6	ENSP00000363113.1	1761	ENSE00003554113	ENSE00003543429	50820552	50820649	50816006	50816279	7	8	AAG|GTGCT
ENSG00000148584.15	A1CF	ENST00000395495.5	ENSP00000378873.2	1785	ENSE00003554113	ENSE00003543429	50820552	50820649	50816006	50816279	9	10	AAG|GTGCT
ENSG00000175899.15	A2M	ENST00000318602.12	ENSP00000323929.8	4425	ENSE00001753977	ENSE00001710304	9069745	9069813	9068740	9068842	33	34	AAG|GTGTC
ENSG00000166535.20	A2ML1	ENST00000539547.5	ENSP00000438292.1	2892	ENSE00001378613	ENSE00001490733	8852210	8852336	8854128	8854249	9	10	TGG|GTCAC
ENSG00000166535.20	A2ML1	ENST00000299698.12	ENSP00000299698.7	4365	ENSE00001378613	ENSE00001490733	8852210	8852336	8854128	8854249	20	21	TGG|GTCAC
ENSG00000094914.14	AAAS	ENST00000394384.7	ENSP00000377908.3	1542	ENSE00003655335	ENSE00003582842	53308725	53308815	53308435	53308528	10	11	GTG|GTGAG
ENSG00000094914.14	AAAS	ENST00000209873.9	ENSP00000209873.4	1641	ENSE00003655335	ENSE00003582842	53308725	53308815	53308435	53308528	11	12	GTG|GTGAG
ENSG00000081760.17	AACS	ENST00000316519.11	ENSP00000324842.6	2019	ENSE00003530806	ENSE00003729557	125129335	125129460	125134003	125134072	14	15	CAG|GTATC
ENSG00000261846.2	AADACL2	ENST00000570799.1	ENSP00000461239.1	1206	ENSE00003500669	ENSE00002654673	151756047	151756218	151767530	151768304	4	5	CAG|GTGCA
ENSG00000204518.2	AADACL4	ENST00000376221.1	ENSP00000365395.1	1224	ENSE00001375909	ENSE00001368020	12661791	12661854	12665961	12667086	3	4	TGG|GTACC
ENSG00000109576.14	AADAT	ENST00000515480.5	ENSP00000423341.1	1278	ENSE00001151624	ENSE00001151616	170064719	170064825	170061892	170061993	12	13	GGG|GTATT
ENSG00000109576.14	AADAT	ENST00000509167.5	ENSP00000423190.1	1290	ENSE00001151624	ENSE00001151616	170064719	170064825	170061892	170061993	12	13	GGG|GTATT
ENSG00000103591.13	AAGAB	ENST00000561452.5	ENSP00000453263.1	621	ENSE00003683170	ENSE00002553196	67203548	67203597	67201707	67202898	9	10	AAG|GTGGC
ENSG00000103591.13	AAGAB	ENST00000261880.10	ENSP00000261880.5	948	ENSE00003683170	ENSE00001198655	67203548	67203597	67200667	67202898	9	10	AAG|GTGGC
ENSG00000115977.19	AAK1	ENST00000406297.7	ENSP00000385181.3	2592	ENSE00001239161	ENSE00003561315	69509231	69509460	69507421	69507578	14	15	CAA|GTCTG
ENSG00000115977.19	AAK1	ENST00000409085.9	ENSP00000386456.3	2886	ENSE00001585397	ENSE00001948703	69476880	69476990	69457997	69475963	21	22	AAG|GTGGG
ENSG00000087884.14	AAMDC	ENST00000526415.5	ENSP00000431808.1	369	ENSE00001351379	ENSE00002178302	77869722	77869817	77872175	77872352	4	5	AAG|GTGCC
ENSG00000127837.10	AAMP	ENST00000248450.9	ENSP00000248450.4	1305	ENSE00000876140	ENSE00000785678	218265831	218265946	218265579	218265682	7	8	AAG|GTGGT
ENSG00000129673.10	AANAT	ENST00000250615.7	ENSP00000250615.2	759	ENSE00001465636	ENSE00003604045	76465883	76466232	76468672	76468909	4	5	AAG|GTGCT
ENSG00000131043.12	AAR2	ENST00000373932.3	ENSP00000363043.3	1155	ENSE00000661758	ENSE00001902927	36244697	36244926	36255578	36256933	3	4	CAG|GTTTT
ENSG00000205002.4	AARD	ENST00000378279.4	ENSP00000367528.3	468	ENSE00001476924	ENSE00001476919	116938207	116938567	116942558	116944487	1	2	CTG|GTGGA
ENSG00000090861.17	AARS1	ENST00000261772.13	ENSP00000261772.8	2907	ENSE00003679366	ENSE00001505581	70253919	70254038	70253714	70253800	18	19	CGA|GTGTT
ENSG00000124608.5	AARS2	ENST00000244571.5	ENSP00000244571.4	2958	ENSE00001140140	ENSE00001140133	44301381	44301464	44301156	44301266	20	21	TCA|GTGCT
ENSG00000266967.7	AARSD1	ENST00000427569.7	ENSP00000400870.1	1239	ENSE00003689923	ENSE00003537500	42955842	42955972	42955158	42955224	7	8	TAA|GTGTG
ENSG00000157426.14	AASDH	ENST00000502617.1	ENSP00000421171.1	2526	ENSE00003673538	ENSE00003529935	56354039	56354211	56353404	56353596	8	9	CAG|GTTGC
ENSG00000157426.14	AASDH	ENST00000451613.5	ENSP00000409656.1	2574	ENSE00003462884	ENSE00003502868	56349263	56350058	56338287	56338791	11	12	TGG|GTTTG
ENSG00000157426.14	AASDH	ENST00000513376.5	ENSP00000423760.1	2997	ENSE00003726064	ENSE00001672937	56342835	56342966	56338290	56338791	13	14	CAG|GTTTG
ENSG00000157426.14	AASDH	ENST00000205214.11	ENSP00000205214.6	3297	ENSE00003726064	ENSE00001672937	56342835	56342966	56338290	56338791	14	15	CAG|GTTTG
ENSG00000149313.11	AASDHPPT	ENST00000278618.9	ENSP00000278618.4	930	ENSE00003788948	ENSE00002154468	106094583	106094654	106096743	106098695	5	6	GAT|GTTCC
ENSG00000008311.15	AASS	ENST00000417368.7	ENSP00000403768.2	2781	ENSE00003557196	ENSE00001934772	122077838	122078014	122073549	122076607	23	24	ATG|GTGAA
ENSG00000276072.2	AATF	ENST00000620004.2	ENSP00000481894.1	1683	ENSE00003733260	ENSE00003733277	37022766	37022846	37033444	37033515	10	11	TCG|GTTTC
ENSG00000181409.14	AATK	ENST00000374792.6	ENSP00000363924.2	2640	ENSE00003558802	ENSE00001464665	81123194	81123343	81122535	81122823	10	11	CTG|GTACG
ENSG00000181409.14	AATK	ENST00000326724.9	ENSP00000324196.4	4125	ENSE00003635493	ENSE00003617307	81119936	81120083	81119380	81119580	12	13	AGG|GTGGT
ENSG00000183044.12	ABAT	ENST00000425191.6	ENSP00000411916.2	1503	ENSE00003511473	ENSE00002595304	8779479	8779590	8781309	8781590	15	16	AAG|GTGTG
ENSG00000165029.16	ABCA1	ENST00000374736.8	ENSP00000363868.3	6786	ENSE00001089456	ENSE00001143998	104785396	104785639	104781006	104784455	49	50	CAA|GTATT
ENSG00000154263.17	ABCA10	ENST00000523512.5	ENSP00000429945.1	279	ENSE00003346005	ENSE00003595259	69222533	69222697	69219545	69219771	4	5	CAG|GTCAC
ENSG00000154263.17	ABCA10	ENST00000522406.5	ENSP00000429853.1	1359	ENSE00001105057	ENSE00003538790	69221792	69221895	69219545	69219771	5	6	GAA|GTCAC
ENSG00000154263.17	ABCA10	ENST00000269081.8	ENSP00000269081.4	4632	ENSE00003547375	ENSE00003592115	69149033	69149088	69148007	69148925	39	40	CAG|GTATT
ENSG00000144452.15	ABCA12	ENST00000389661.4	ENSP00000374312.4	6834	ENSE00000785453	ENSE00001929818	214934078	214934215	214932622	214932741	44	45	GAG|GTTTT
ENSG00000144452.15	ABCA12	ENST00000272895.12	ENSP00000272895.7	7788	ENSE00000785453	ENSE00001865752	214934078	214934215	214931542	214932741	52	53	GAG|GTTTT
ENSG00000179869.15	ABCA13	ENST00000417403.5	ENSP00000409268.1	954	ENSE00001800408	ENSE00001336547	48192959	48193052	48198237	48198360	2	3	TTT|GTTAT
ENSG00000107331.17	ABCA2	ENST00000371605.7	ENSP00000360666.3	7308	ENSE00003593971	ENSE00003622925	137008731	137008868	137008416	137008622	46	47	AAT|GTGTT
ENSG00000107331.17	ABCA2	ENST00000341511.11	ENSP00000344155.6	7311	ENSE00003593971	ENSE00003622925	137008731	137008868	137008416	137008622	47	48	AAT|GTGTT
ENSG00000167972.14	ABCA3	ENST00000567910.1	ENSP00000454397.1	630	ENSE00003662876	ENSE00002618759	2324404	2324531	2323339	2323688	5	6	GCG|GTGAA
ENSG00000167972.14	ABCA3	ENST00000301732.10	ENSP00000301732.5	5115	ENSE00001596209	ENSE00002603385	2277597	2277670	2275881	2276805	32	33	AAG|GTTTT
ENSG00000198691.13	ABCA4	ENST00000370225.4	ENSP00000359245.3	6822	ENSE00001158185	ENSE00001206031	93997861	93998110	93996109	93996195	48	49	CAG|GTGTT
ENSG00000154265.16	ABCA5	ENST00000588877.5	ENSP00000467882.1	4929	ENSE00003477095	ENSE00002819071	69248262	69248317	69246951	69247644	37	38	CAG|GTTTT
ENSG00000154262.13	ABCA6	ENST00000284425.7	ENSP00000284425.1	4854	ENSE00003652298	ENSE00002209282	69079210	69079265	69078702	69079074	38	39	AAG|GTATT
ENSG00000064687.13	ABCA7	ENST00000435683.7	ENSP00000465322.2	1602	ENSE00002835171	ENSE00002910981	1051449	1051586	1051942	1052126	4	5	AAG|GTCGC
ENSG00000064687.13	ABCA7	ENST00000263094.11	ENSP00000263094.6	6441	ENSE00003654780	ENSE00003712394	1064931	1065171	1065270	1065572	46	47	GAG|GTATT
ENSG00000141338.14	ABCA8	ENST00000269080.6	ENSP00000269080.1	4746	ENSE00002528742	ENSE00000947935	68868301	68868356	68867292	68868183	37	38	CAG|GTTTT
ENSG00000141338.14	ABCA8	ENST00000586539.6	ENSP00000467271.1	4866	ENSE00002528742	ENSE00001780997	68868301	68868356	68867289	68868183	39	40	CAG|GTTTT
ENSG00000154258.17	ABCA9	ENST00000340001.9	ENSP00000342216.3	4875	ENSE00003683159	ENSE00001700840	68976135	68976190	68974488	68976013	38	39	CAG|GTTTT
ENSG00000085563.15	ABCB1	ENST00000543898.5	ENSP00000444095.1	3651	ENSE00003592657	ENSE00003348588	87505897	87506043	87503863	87504449	27	28	AAG|GTTGT
ENSG00000085563.15	ABCB1	ENST00000622132.5	ENSP00000478255.1	3843	ENSE00003592657	ENSE00003748181	87505897	87506043	87503017	87504449	27	28	AAG|GTTGT
ENSG00000135776.5	ABCB10	ENST00000344517.5	ENSP00000355637.3	2217	ENSE00001070014	ENSE00001070011	229525936	229526116	229521592	229521635	10	11	CAG|GTGGG
ENSG00000073734.10	ABCB11	ENST00000650372.1	ENSP00000497931.1	3966	ENSE00000841104	ENSE00000841103	168973715	168973840	168971847	168972050	13	14	ATG|GTGAC
ENSG00000005471.18	ABCB4	ENST00000453593.5	ENSP00000392983.1	3699	ENSE00002486480	ENSE00003612579	87403135	87403281	87402096	87402302	25	26	AAG|GTTGT
ENSG00000005471.18	ABCB4	ENST00000649586.2	ENSP00000496956.2	3840	ENSE00002486480	ENSE00003832598	87403135	87403281	87401696	87402302	27	28	AAG|GTTGT
ENSG00000005471.18	ABCB4	ENST00000265723.8	ENSP00000265723.4	3861	ENSE00002486480	ENSE00001911299	87403135	87403281	87402049	87402302	27	28	AAG|GTTGT
ENSG00000004846.16	ABCB5	ENST00000258738.10	ENSP00000258738.6	2439	ENSE00000923947	ENSE00001336643	20753360	20753506	20755427	20755624	18	19	AAG|GTGGT
ENSG00000004846.16	ABCB5	ENST00000404938.6	ENSP00000384881.2	3774	ENSE00000923947	ENSE00001559952	20753360	20753506	20755427	20757009	27	28	AAG|GTGGT
ENSG00000115657.14	ABCB6	ENST00000295750.5	ENSP00000295750.5	2391	ENSE00003485970	ENSE00003651399	219212387	219212491	219210934	219211108	13	14	CAG|GTGAC
ENSG00000115657.14	ABCB6	ENST00000265316.9	ENSP00000265316.3	2529	ENSE00003485970	ENSE00003651399	219212387	219212491	219210934	219211108	14	15	CAG|GTGAC
ENSG00000131269.19	ABCB7	ENST00000339447.8	ENSP00000343849.4	2139	ENSE00001695130	ENSE00003683822	75071509	75071683	75070365	75070522	8	9	CAG|GTACC
ENSG00000131269.19	ABCB7	ENST00000373394.8	ENSP00000362492.3	2259	ENSE00001695130	ENSE00003683822	75071509	75071683	75070365	75070522	9	10	CAG|GTACC
ENSG00000131269.19	ABCB7	ENST00000253577.9	ENSP00000253577.3	2262	ENSE00001695130	ENSE00003683822	75071509	75071683	75070365	75070522	9	10	CAG|GTACC
ENSG00000197150.12	ABCB8	ENST00000542328.5	ENSP00000438776.1	1893	ENSE00003586245	ENSE00003592541	151041961	151042108	151043971	151044221	13	14	TCG|GTGAA
ENSG00000197150.12	ABCB8	ENST00000498578.5	ENSP00000418271.1	2082	ENSE00003586245	ENSE00001819060	151041961	151042108	151043971	151044146	14	15	TCG|GTGAA
ENSG00000197150.12	ABCB8	ENST00000358849.8	ENSP00000351717.4	2157	ENSE00003586245	ENSE00003592541	151041961	151042108	151043971	151044221	14	15	TCG|GTGAA
ENSG00000197150.12	ABCB8	ENST00000297504.10	ENSP00000297504.6	2208	ENSE00003586245	ENSE00003592541	151041961	151042108	151043971	151044221	15	16	TCG|GTGAA
ENSG00000278183.4	ABCC1	ENST00000621144.4	ENSP00000483316.1	4596	ENSE00003729695	ENSE00003713460	16216818	16216964	16219384	16219542	27	28	AAG|GTCGG
ENSG00000124574.15	ABCC10	ENST00000244533.7	ENSP00000244533.3	4395	ENSE00003502377	ENSE00003606120	43448881	43449026	43449107	43449204	17	18	TGG|GTGGT
ENSG00000124574.15	ABCC10	ENST00000372530.9	ENSP00000361608.4	4479	ENSE00003502377	ENSE00003606120	43448881	43449026	43449107	43449204	19	20	TGG|GTGGT
ENSG00000121270.15	ABCC11	ENST00000353782.9	ENSP00000311326.6	4035	ENSE00003654769	ENSE00003568606	48167496	48167660	48166910	48167366	28	29	AAG|GTGGT
ENSG00000121270.15	ABCC11	ENST00000394748.5	ENSP00000378231.1	4149	ENSE00003654769	ENSE00001519443	48167496	48167660	48166911	48167366	29	30	AAG|GTGGT
ENSG00000140798.16	ABCC12	ENST00000529084.5	ENSP00000434510.1	1902	ENSE00003599944	ENSE00003545245	48140687	48140920	48139163	48139336	6	7	GAG|GTGCT
ENSG00000140798.16	ABCC12	ENST00000534418.5	ENSP00000431354.1	2793	ENSE00003509988	ENSE00003596961	48100872	48101009	48096746	48096932	19	20	CTA|GTTTA
ENSG00000140798.16	ABCC12	ENST00000529504.5	ENSP00000433333.1	2808	ENSE00003593041	ENSE00003692357	48100872	48101009	48096746	48096932	20	21	CTA|GTTTA
ENSG00000140798.16	ABCC12	ENST00000532494.5	ENSP00000437047.1	3030	ENSE00003509988	ENSE00003596961	48100872	48101009	48096746	48096932	21	22	CTA|GTTTA
ENSG00000140798.16	ABCC12	ENST00000311303.7	ENSP00000311030.3	4080	ENSE00003493015	ENSE00001328448	48083909	48084073	48082973	48083801	28	29	AAG|GTGAT
ENSG00000023839.12	ABCC2	ENST00000647814.1	ENSP00000497274.1	4638	ENSE00001121978	ENSE00001121971	99836091	99836290	99841967	99842093	25	26	CAG|GTGGC
ENSG00000108846.16	ABCC3	ENST00000502426.5	ENSP00000427073.1	1533	ENSE00003484411	ENSE00003691205	50665153	50665245	50667554	50667757	11	12	CAG|GTAAA
ENSG00000108846.16	ABCC3	ENST00000427699.5	ENSP00000395160.1	1719	ENSE00003612798	ENSE00001770304	50665153	50665245	50667554	50667923	11	12	CAG|GTAAA
ENSG00000108846.16	ABCC3	ENST00000505699.5	ENSP00000427521.1	3717	ENSE00003483060	ENSE00003588734	50675631	50675775	50675883	50676090	21	22	ACT|GTGGA
ENSG00000108846.16	ABCC3	ENST00000285238.13	ENSP00000285238.8	4584	ENSE00003533551	ENSE00003611947	50683610	50683756	50683949	50684107	27	28	AAG|GTGGG
ENSG00000125257.16	ABCC4	ENST00000536256.3	ENSP00000442024.1	2355	ENSE00000853764	ENSE00000853765	95163122	95163216	95161189	95161335	17	18	CAG|GTTTA
ENSG00000125257.16	ABCC4	ENST00000629385.1	ENSP00000487081.1	2580	ENSE00000853764	ENSE00000853765	95163122	95163216	95161189	95161335	18	19	CAG|GTTTA
ENSG00000125257.16	ABCC4	ENST00000646439.1	ENSP00000494751.1	3837	ENSE00001101565	ENSE00003821392	95034605	95034739	95021554	95021682	29	30	CAG|GTATA
ENSG00000125257.16	ABCC4	ENST00000645237.2	ENSP00000494609.1	3978	ENSE00001101565	ENSE00003823965	95034605	95034739	95019835	95021682	30	31	CAG|GTATA
ENSG00000114770.17	ABCC5	ENST00000265586.10	ENSP00000265586.6	4185	ENSE00003648090	ENSE00002320804	183925555	183925719	183919938	183921401	28	29	CAG|GTGGT
ENSG00000114770.17	ABCC5	ENST00000334444.11	ENSP00000333926.6	4314	ENSE00003648090	ENSE00001913353	183925555	183925719	183919934	183921401	29	30	CAG|GTGGT
ENSG00000275331.5	ABCC6	ENST00000600761.3	ENSP00000481979.2	300	ENSE00003713406	ENSE00003083206	16308537	16308605	16306325	16306969	1	2	GGG|GTCTG
ENSG00000091262.15	ABCC6	ENST00000622290.4	ENSP00000483331.1	2616	ENSE00003625448	ENSE00003653928	16173284	16173404	16169646	16169853	20	21	AGG|GTGAA
ENSG00000091262.15	ABCC6	ENST00000205557.11	ENSP00000205557.7	4512	ENSE00003632719	ENSE00003629160	16157663	16157809	16154873	16155031	27	28	AAG|GTGGG
ENSG00000006071.15	ABCC8	ENST00000389817.8	ENSP00000374467.4	4746	ENSE00003467114	ENSE00003673102	17397684	17397797	17397193	17397313	31	32	ATG|GTCTC
ENSG00000006071.15	ABCC8	ENST00000302539.9	ENSP00000303960.4	4749	ENSE00003467114	ENSE00003673102	17397684	17397797	17397193	17397313	31	32	ATG|GTCTC
ENSG00000069431.11	ABCC9	ENST00000261201.8	ENSP00000261201.4	4650	ENSE00000822288	ENSE00000822287	21815763	21815893	21814644	21814722	32	33	AAG|GTGGG
ENSG00000101986.12	ABCD1	ENST00000218104.6	ENSP00000218104.3	2238	ENSE00001599709	ENSE00001746534	153740574	153740719	153742987	153743071	7	8	GAG|GTTGG
ENSG00000173208.4	ABCD2	ENST00000308666.4	ENSP00000310688.3	2223	ENSE00001182861	ENSE00001182856	39603912	39604006	39600571	39600716	5	6	AAA|GTAGA
ENSG00000117528.14	ABCD3	ENST00000315713.5	ENSP00000326880.5	711	ENSE00000777386	ENSE00001235161	94478259	94478315	94478524	94478723	8	9	CAG|GTACT
ENSG00000117528.14	ABCD3	ENST00000370214.9	ENSP00000359233.4	1980	ENSE00003641889	ENSE00003537728	94506538	94506642	94515146	94515202	21	22	AAG|GTTGG
ENSG00000119688.21	ABCD4	ENST00000356924.9	ENSP00000349396.4	1821	ENSE00003521598	ENSE00003618875	74288207	74288259	74287810	74287886	16	17	CTG|GTATG
ENSG00000164163.11	ABCE1	ENST00000296577.9	ENSP00000296577.4	1800	ENSE00003568172	ENSE00003470684	145123021	145123131	145123215	145123357	14	15	GAG|GTGCA
ENSG00000236149.9	ABCF1	ENST00000452530.6	ENSP00000389472.2	2424	ENSE00003583216	ENSE00003685640	30579642	30579810	30579985	30580049	21	22	CTG|GTGGT
ENSG00000236149.9	ABCF1	ENST00000457111.6	ENSP00000413319.2	2538	ENSE00003583216	ENSE00003685640	30579642	30579810	30579985	30580049	22	23	CTG|GTGGT
ENSG00000033050.9	ABCF2	ENST00000287844.7	ENSP00000287844.2	1872	ENSE00003817063	ENSE00001354848	151214879	151215082	151211484	151214191	14	15	CAG|GTTGC
ENSG00000285292.1	ABCF2-H2BE1	ENST00000222388.6	ENSP00000222388.2	1905	ENSE00001140103	ENSE00001200775	151214058	151214191	151207837	151208107	15	16	CGT|GTGCA
ENSG00000161204.11	ABCF3	ENST00000292808.5	ENSP00000292808.4	2112	ENSE00003642918	ENSE00003469097	184191123	184191255	184192601	184192689	16	17	GTG|GTTGG
ENSG00000161204.11	ABCF3	ENST00000429586.6	ENSP00000411471.2	2130	ENSE00003642918	ENSE00003469097	184191123	184191255	184192601	184192689	16	17	GTG|GTTGG
ENSG00000160179.19	ABCG1	ENST00000347800.6	ENSP00000291524.4	1992	ENSE00003674298	ENSE00003688526	42294542	42294660	42296164	42297244	14	15	CAG|GTATG
ENSG00000160179.19	ABCG1	ENST00000398449.8	ENSP00000381467.3	2001	ENSE00003674298	ENSE00003688526	42294542	42294660	42296164	42297244	14	15	CAG|GTATG
ENSG00000160179.19	ABCG1	ENST00000398457.6	ENSP00000381475.2	2007	ENSE00003674298	ENSE00003688526	42294542	42294660	42296164	42297244	15	16	CAG|GTATG
ENSG00000160179.19	ABCG1	ENST00000343687.7	ENSP00000339744.3	2034	ENSE00003674298	ENSE00003688526	42294542	42294660	42296164	42297244	14	15	CAG|GTATG
ENSG00000160179.19	ABCG1	ENST00000361802.6	ENSP00000354995.2	2037	ENSE00003674298	ENSE00003688526	42294542	42294660	42296164	42297244	14	15	CAG|GTATG
ENSG00000118777.12	ABCG2	ENST00000515655.5	ENSP00000426917.1	1836	ENSE00000801181	ENSE00002036509	88097453	88097607	88095520	88095599	13	14	ATG|GTCTG
ENSG00000118777.12	ABCG2	ENST00000650821.1	ENSP00000498246.1	1968	ENSE00000801187	ENSE00000801186	88118109	88118260	88114957	88115058	8	9	CTG|GTTAT
ENSG00000172350.10	ABCG4	ENST00000622721.1	ENSP00000484289.1	1941	ENSE00003734604	ENSE00003738387	119160538	119160656	119160881	119161648	13	14	CAG|GTATG
ENSG00000138075.14	ABCG5	ENST00000405322.8	ENSP00000384513.2	1956	ENSE00003572351	ENSE00001663763	43831769	43831867	43827983	43828115	4	5	AAG|GTGGA
ENSG00000143921.9	ABCG8	ENST00000272286.4	ENSP00000272286.2	2022	ENSE00000962682	ENSE00000962683	43873787	43873986	43874407	43874483	9	10	AAT|GTTAC
ENSG00000144827.9	ABHD10	ENST00000494817.1	ENSP00000418973.1	618	ENSE00000967357	ENSE00003463040	111981784	111981967	111986264	111986375	2	3	AAG|GTTTG
ENSG00000144827.9	ABHD10	ENST00000273359.8	ENSP00000273359.3	921	ENSE00000967357	ENSE00003463040	111981784	111981967	111986264	111986375	2	3	AAG|GTTTG
ENSG00000106077.18	ABHD11	ENST00000357419.8	ENSP00000392945.2	306	ENSE00003462745	ENSE00003590741	73738333	73738463	73737562	73737735	2	3	GCC|GTGCT
ENSG00000106077.18	ABHD11	ENST00000395147.8	ENSP00000378579.4	777	ENSE00003622192	ENSE00003567273	73738328	73738463	73737562	73737735	2	3	AGG|GTGCT
ENSG00000106077.18	ABHD11	ENST00000437775.6	ENSP00000416970.2	927	ENSE00001225101	ENSE00003567273	73738328	73738442	73737562	73737735	2	3	AGG|GTGCT
ENSG00000106077.18	ABHD11	ENST00000222800.7	ENSP00000222800.3	948	ENSE00003622192	ENSE00003567273	73738328	73738463	73737562	73737735	2	3	AGG|GTGCT
ENSG00000100997.20	ABHD12	ENST00000339157.10	ENSP00000341408.5	1197	ENSE00003040617	ENSE00003493183	25314925	25314970	25309446	25309575	6	7	GAG|GTTGG
ENSG00000100997.20	ABHD12	ENST00000376542.8	ENSP00000365725.3	1215	ENSE00003040617	ENSE00003493183	25314925	25314970	25309446	25309575	6	7	GAG|GTTGG
ENSG00000131969.15	ABHD12B	ENST00000353130.5	ENSP00000343951.1	858	ENSE00003598992	ENSE00003601107	50881596	50881626	50885614	50885659	3	4	AAG|GTGCT
ENSG00000131969.15	ABHD12B	ENST00000337334.7	ENSP00000336693.2	1089	ENSE00003598992	ENSE00003601107	50881596	50881626	50885614	50885659	5	6	AAG|GTGCT
ENSG00000248487.9	ABHD14A	ENST00000273596.8	ENSP00000273596.3	816	ENSE00003727578	ENSE00002698899	51978259	51978374	51980393	51980628	3	4	CAG|GTTTT
ENSG00000114779.19	ABHD14B	ENST00000525795.1	ENSP00000433388.1	633	ENSE00003633796	ENSE00003600393	51971460	51971698	51969943	51970184	3	4	CAG|GTCTG
ENSG00000168792.5	ABHD15	ENST00000307201.5	ENSP00000302657.3	1407	ENSE00001177240	ENSE00001241422	29566086	29567037	29560547	29563086	1	2	CAG|GTATG
ENSG00000224552.9	ABHD16A	ENST00000552042.1	ENSP00000448451.1	1578	ENSE00003503627	ENSE00003630496	31727495	31727557	31727278	31727354	14	15	TCG|GTATC
ENSG00000206403.11	ABHD16A	ENST00000446529.6	ENSP00000395665.2	1677	ENSE00003481528	ENSE00003593590	31678272	31678334	31678055	31678131	16	17	TCG|GTATC
ENSG00000129968.16	ABHD17A	ENST00000292577.12	ENSP00000292577.6	933	ENSE00000892156	ENSE00003518757	1879921	1880115	1877508	1877687	3	4	CAG|GTACG
ENSG00000129968.16	ABHD17A	ENST00000250974.9	ENSP00000250974.9	1086	ENSE00000892156	ENSE00003518757	1879921	1880115	1877508	1877687	4	5	CAG|GTACG
ENSG00000107362.14	ABHD17B	ENST00000377041.6	ENSP00000366240.2	882	ENSE00001367715	ENSE00001388513	71866799	71867006	71862452	71862607	4	5	CTG|GTGCA
ENSG00000136379.12	ABHD17C	ENST00000558464.1	ENSP00000452778.1	888	ENSE00001165381	ENSE00002549537	80695311	80696019	80749513	80749590	1	2	CCG|GTATG
ENSG00000136379.12	ABHD17C	ENST00000258884.5	ENSP00000258884.4	990	ENSE00002556300	ENSE00003638441	80695310	80696019	80749513	80749692	1	2	CCG|GTATG
ENSG00000164074.15	ABHD18	ENST00000444616.5	ENSP00000397229.1	1245	ENSE00001503986	ENSE00003542400	127989721	127989821	128008920	128008998	4	5	AAG|GTTCC
ENSG00000100439.10	ABHD4	ENST00000418446.6	ENSP00000388751.2	546	ENSE00003481727	ENSE00003566699	22601667	22601755	22603390	22603762	2	3	AGT|GTCTC
ENSG00000100439.10	ABHD4	ENST00000428304.6	ENSP00000414558.2	1029	ENSE00003481727	ENSE00003566699	22601667	22601755	22603390	22603762	2	3	AGT|GTCTC
ENSG00000011198.10	ABHD5	ENST00000649763.1	ENSP00000497701.1	1050	ENSE00000764970	ENSE00000764971	43711709	43711863	43714947	43715058	4	5	TTG|GTTTA
ENSG00000163686.15	ABHD6	ENST00000478253.6	ENSP00000420315.1	1014	ENSE00001169338	ENSE00001864865	58285353	58285453	58293589	58294734	9	10	CAG|GTGCT
ENSG00000138443.17	ABI2	ENST00000261017.9	ENSP00000261017.5	1428	ENSE00003500152	ENSE00003790642	203395656	203395780	203402576	203402734	6	7	CAG|GTCAT
ENSG00000154175.18	ABI3BP	ENST00000284322.10	ENSP00000284322.6	3207	ENSE00003523016	ENSE00003476987	100751552	100751674	100749335	100750610	34	35	AAG|GTTAT
ENSG00000097007.19	ABL1	ENST00000318560.6	ENSP00000323315.5	3393	ENSE00001741732	ENSE00001715343	130878415	130878567	130880068	130880157	8	9	CAT|GTTGG
ENSG00000097007.19	ABL1	ENST00000372348.7	ENSP00000361423.2	3450	ENSE00001741732	ENSE00001715343	130878415	130878567	130880068	130880157	8	9	CAT|GTTGG
ENSG00000143322.21	ABL2	ENST00000392043.4	ENSP00000375897.3	1629	ENSE00003459332	ENSE00003484429	179120190	179120274	179118587	179118764	5	6	TAG|GTGTG
ENSG00000143322.21	ABL2	ENST00000504405.5	ENSP00000426831.1	3132	ENSE00003459332	ENSE00003484429	179120190	179120274	179118587	179118764	5	6	TAG|GTGTG
ENSG00000143322.21	ABL2	ENST00000507173.5	ENSP00000423413.1	3177	ENSE00003459332	ENSE00003484429	179120190	179120274	179118587	179118764	5	6	TAG|GTGTG
ENSG00000143322.21	ABL2	ENST00000344730.7	ENSP00000339209.3	3195	ENSE00003459332	ENSE00003484429	179120190	179120274	179118587	179118764	6	7	TAG|GTGTG
ENSG00000143322.21	ABL2	ENST00000511413.5	ENSP00000424697.1	3240	ENSE00003459332	ENSE00003484429	179120190	179120274	179118587	179118764	6	7	TAG|GTGTG
ENSG00000143322.21	ABL2	ENST00000367623.8	ENSP00000356595.4	3486	ENSE00003459332	ENSE00003484429	179120190	179120274	179118587	179118764	5	6	TAG|GTGTG
ENSG00000143322.21	ABL2	ENST00000512653.5	ENSP00000423578.1	3504	ENSE00003459332	ENSE00003484429	179120190	179120274	179118587	179118764	6	7	TAG|GTGTG
ENSG00000143322.21	ABL2	ENST00000502732.6	ENSP00000427562.1	3549	ENSE00003459332	ENSE00003484429	179120190	179120274	179118587	179118764	6	7	TAG|GTGTG
ENSG00000163995.20	ABLIM2	ENST00000514025.5	ENSP00000423661.1	1041	ENSE00003574026	ENSE00001080335	8060967	8061054	8054188	8054246	2	3	AAG|GTTCC
ENSG00000163995.20	ABLIM2	ENST00000428004.6	ENSP00000389410.2	1413	ENSE00003467941	ENSE00001080335	8060967	8061054	8054188	8054246	7	8	AAG|GTTCC
ENSG00000163995.20	ABLIM2	ENST00000407564.7	ENSP00000384658.3	1566	ENSE00003467941	ENSE00001080335	8060967	8061054	8054188	8054246	7	8	AAG|GTTCC
ENSG00000163995.20	ABLIM2	ENST00000361737.9	ENSP00000354887.5	1596	ENSE00003467941	ENSE00001080335	8060967	8061054	8054188	8054246	7	8	AAG|GTTCC
ENSG00000163995.20	ABLIM2	ENST00000505872.5	ENSP00000421283.1	1680	ENSE00003467941	ENSE00001080335	8060967	8061054	8054188	8054246	7	8	AAG|GTTCC
ENSG00000163995.20	ABLIM2	ENST00000361581.9	ENSP00000355003.5	1719	ENSE00003467941	ENSE00001080335	8060967	8061054	8054188	8054246	7	8	AAG|GTTCC
ENSG00000163995.20	ABLIM2	ENST00000341937.9	ENSP00000342813.5	1836	ENSE00003467941	ENSE00001080335	8060967	8061054	8054188	8054246	7	8	AAG|GTTCC
ENSG00000163995.20	ABLIM2	ENST00000447017.7	ENSP00000393511.2	1938	ENSE00003467941	ENSE00001080335	8060967	8061054	8054188	8054246	7	8	AAG|GTTCC
ENSG00000173210.20	ABLIM3	ENST00000504238.5	ENSP00000421183.1	1635	ENSE00003509146	ENSE00003652937	149239759	149239888	149244881	149245015	10	11	CTG|GTGAT
ENSG00000173210.20	ABLIM3	ENST00000326685.11	ENSP00000315841.7	1767	ENSE00001200993	ENSE00003652937	149242491	149242538	149244881	149245015	12	13	ATG|GTGAT
ENSG00000173210.20	ABLIM3	ENST00000506113.5	ENSP00000425394.1	2052	ENSE00001200993	ENSE00003652937	149242491	149242538	149244881	149245015	14	15	ATG|GTGAT
ENSG00000278741.4	ABR	ENST00000615642.4	ENSP00000479455.1	933	ENSE00003753130	ENSE00003775049	1007165	1007312	1006061	1006169	7	8	CAG|GTCCA
ENSG00000278741.4	ABR	ENST00000627258.2	ENSP00000486214.1	2442	ENSE00003753130	ENSE00003775186	1007165	1007312	1005791	1006169	21	22	CAG|GTCCA
ENSG00000276016.4	ABR	ENST00000625740.2	ENSP00000486511.1	2469	ENSE00003719379	ENSE00003761510	1007165	1007312	1005908	1006169	21	22	CAG|GTCCA
ENSG00000278741.4	ABR	ENST00000612118.4	ENSP00000481740.1	2580	ENSE00003753130	ENSE00003734323	1007165	1007312	1003519	1006169	22	23	CAG|GTCCA
ENSG00000165660.8	ABRAXAS2	ENST00000298492.6	ENSP00000298492.5	1248	ENSE00003443443	ENSE00003350823	124826595	124826785	124828756	124828875	5	6	AAG|GTATA
ENSG00000114626.18	ABTB1	ENST00000232744.13	ENSP00000232744.8	1437	ENSE00003520141	ENSE00003593173	127674391	127674453	127674545	127674600	2	3	CTT|GTACT
ENSG00000166016.6	ABTB2	ENST00000435224.3	ENSP00000410157.2	3078	ENSE00001293550	ENSE00001298965	34159906	34160008	34159296	34159386	13	14	CAG|GTTCA
ENSG00000288436.1	AC024558.2	ENST00000383572.3	ENSP00000373066.2	402	ENSE00003503163	ENSE00002089952	126572156	126572642	126571779	126572045	3	4	AAT|GTATC
ENSG00000206549.13	AC109583.1	ENST00000460241.2	ENSP00000418875.1	1158	ENSE00001926521	ENSE00003807919	46717719	46718306	46717437	46717637	6	7	CAG|GTTGC
ENSG00000276709.4	AC245049.1	ENST00000614573.4	ENSP00000479054.1	1290	ENSE00003715926	ENSE00003743136	15289191	15289241	15293130	15293193	12	13	TTG|GTGGA
ENSG00000284445.2	AC270227.1	ENST00000645115.1	ENSP00000496680.1	1059	ENSE00003811081	ENSE00003804257	179650566	179650626	179650846	179651563	3	4	AAA|GTGCC
ENSG00000060971.19	ACAA1	ENST00000301810.11	ENSP00000301810.7	996	ENSE00003535054	ENSE00003550112	38131926	38132005	38131596	38131638	4	5	CAG|GTGGC
ENSG00000060971.19	ACAA1	ENST00000333167.13	ENSP00000333664.8	1275	ENSE00003535054	ENSE00003550112	38131926	38132005	38131596	38131638	4	5	CAG|GTGGC
ENSG00000167315.18	ACAA2	ENST00000285093.15	ENSP00000285093.8	1194	ENSE00001151963	ENSE00001151955	49787291	49787361	49785197	49785351	8	9	GAG|GTGAA
ENSG00000275176.4	ACACA	ENST00000621312.4	ENSP00000480031.1	6807	ENSE00003748644	ENSE00003725691	37151321	37151431	37131534	37131677	44	45	AAA|GTCCT
ENSG00000278540.5	ACACA	ENST00000612895.4	ENSP00000482269.1	6867	ENSE00003744386	ENSE00003731706	37149864	37149974	37130075	37130218	43	44	AAA|GTCCT
ENSG00000278540.5	ACACA	ENST00000614428.4	ENSP00000478547.1	7041	ENSE00003744386	ENSE00003731706	37149864	37149974	37130075	37130218	45	46	AAA|GTCCT
ENSG00000275176.4	ACACA	ENST00000619487.4	ENSP00000478577.1	7152	ENSE00003748644	ENSE00003725691	37151321	37151431	37131534	37131677	45	46	AAA|GTCCT
ENSG00000076555.15	ACACB	ENST00000377848.7	ENSP00000367079.3	7377	ENSE00003633552	ENSE00000754752	109252046	109252156	109253015	109253158	41	42	AAG|GTCCT
ENSG00000111271.15	ACAD10	ENST00000313698.9	ENSP00000325137.5	3180	ENSE00001474481	ENSE00003472783	111749173	111749345	111753772	111753915	18	19	CGC|GTGAA
ENSG00000111271.15	ACAD10	ENST00000455480.6	ENSP00000389813.2	3273	ENSE00001474481	ENSE00003472783	111749173	111749345	111753772	111753915	19	20	CGC|GTGAA
ENSG00000240303.8	ACAD11	ENST00000264990.11	ENSP00000264990.6	2343	ENSE00003536950	ENSE00001938923	132559833	132559942	132558141	132559085	19	20	CAT|GTATG
ENSG00000151498.12	ACAD8	ENST00000374752.6	ENSP00000363884.4	867	ENSE00003587179	ENSE00003665130	134262520	134262622	134264908	134265850	7	8	AAG|GTAGC
ENSG00000151498.12	ACAD8	ENST00000281182.9	ENSP00000281182.5	1248	ENSE00003587179	ENSE00002140309	134262520	134262622	134264908	134265855	10	11	AAG|GTAGC
ENSG00000177646.19	ACAD9	ENST00000308982.12	ENSP00000312618.7	1866	ENSE00003552663	ENSE00003631720	128910021	128910149	128910741	128910813	16	17	GAG|GTTCT
ENSG00000115361.8	ACADL	ENST00000233710.4	ENSP00000233710.3	1293	ENSE00000785331	ENSE00000965179	210210196	210210262	210205632	210205796	5	6	AAG|GTGTT
ENSG00000117054.14	ACADM	ENST00000370841.9	ENSP00000359878.5	1266	ENSE00003533043	ENSE00003495277	75749419	75749559	75750451	75750546	9	10	GTA|GTAGC
ENSG00000117054.14	ACADM	ENST00000420607.6	ENSP00000409612.2	1278	ENSE00003533043	ENSE00003495277	75749419	75749559	75750451	75750546	9	10	GTA|GTAGC
ENSG00000122971.9	ACADS	ENST00000242592.9	ENSP00000242592.4	1239	ENSE00003654770	ENSE00001191801	120727026	120727189	120736986	120737135	2	3	CAG|GTGAA
ENSG00000196177.13	ACADSB	ENST00000368869.8	ENSP00000357862.4	993	ENSE00001766561	ENSE00002213261	123053061	123053160	123053695	123054119	9	10	TTG|GTACG
ENSG00000196177.13	ACADSB	ENST00000358776.7	ENSP00000357873.3	1299	ENSE00001766561	ENSE00001399396	123053061	123053160	123053695	123058290	10	11	TTG|GTACG
ENSG00000072778.20	ACADVL	ENST00000350303.9	ENSP00000344152.5	1902	ENSE00003579906	ENSE00003626264	7222667	7222865	7223133	7223237	9	10	GCG|GTAGA
ENSG00000072778.20	ACADVL	ENST00000356839.10	ENSP00000349297.5	1968	ENSE00003579906	ENSE00003626264	7222667	7222865	7223133	7223237	10	11	GCG|GTAGA
ENSG00000072778.20	ACADVL	ENST00000543245.6	ENSP00000438689.2	2037	ENSE00003579906	ENSE00003626264	7222667	7222865	7223133	7223237	11	12	GCG|GTAGA
ENSG00000157766.18	ACAN	ENST00000352105.11	ENSP00000341615.7	7296	ENSE00001106204	ENSE00001106201	88843355	88843648	88845505	88845882	6	7	CAG|GTGAA
ENSG00000157766.18	ACAN	ENST00000559004.5	ENSP00000453499.1	7479	ENSE00001106204	ENSE00001106201	88843355	88843648	88845505	88845882	6	7	CAG|GTGAA
ENSG00000157766.18	ACAN	ENST00000439576.7	ENSP00000387356.2	7593	ENSE00001106204	ENSE00001106201	88843355	88843648	88845505	88845882	6	7	CAG|GTGAA
ENSG00000288169.1	ACAP1	ENST00000672212.1	ENSP00000499859.1	2223	ENSE00003893512	ENSE00003892937	7349428	7349528	7349845	7349968	12	13	CAA|GTCCT
ENSG00000114331.15	ACAP2	ENST00000326793.11	ENSP00000324287.6	2337	ENSE00001188363	ENSE00001402165	195285796	195285857	195274745	195279428	22	23	CAG|GTGAT
ENSG00000131584.19	ACAP3	ENST00000354700.10	ENSP00000346733.5	2505	ENSE00003582645	ENSE00003524130	1295447	1295554	1294718	1294816	19	20	GCA|GTCTG
ENSG00000075239.14	ACAT1	ENST00000265838.9	ENSP00000265838.4	1284	ENSE00001101638	ENSE00001101628	108143983	108144047	108146202	108146359	10	11	ATG|GTTCT
ENSG00000120437.9	ACAT2	ENST00000367048.5	ENSP00000356015.4	1194	ENSE00003534886	ENSE00001923516	159778170	159778280	159778659	159779112	8	9	AAG|GTCAA
ENSG00000181513.15	ACBD4	ENST00000619916.4	ENSP00000482750.1	807	ENSE00003492764	ENSE00003563599	45137019	45137139	45137368	45137454	7	8	CAG|GTTGG
ENSG00000181513.15	ACBD4	ENST00000398322.7	ENSP00000381367.2	918	ENSE00003486152	ENSE00003494515	45137760	45137830	45137913	45137988	6	7	CTG|GTTTG
ENSG00000181513.15	ACBD4	ENST00000591859.5	ENSP00000465610.1	1026	ENSE00003472192	ENSE00003498497	45137722	45137830	45137913	45137988	9	10	CTG|GTTTG
ENSG00000107897.19	ACBD5	ENST00000375905.8	ENSP00000365070.4	1473	ENSE00003458588	ENSE00001287161	27240319	27240484	27235092	27235212	2	3	ATG|GTTCA
ENSG00000107897.19	ACBD5	ENST00000396271.8	ENSP00000379568.3	1578	ENSE00003605766	ENSE00001287161	27240319	27240484	27235092	27235212	2	3	ATG|GTTCA
ENSG00000107897.19	ACBD5	ENST00000375888.5	ENSP00000365049.1	1605	ENSE00001468692	ENSE00001287161	27240319	27240558	27235092	27235212	1	2	ATG|GTTCA
ENSG00000230124.8	ACBD6	ENST00000642319.1	ENSP00000495710.1	849	ENSE00001445098	ENSE00000922044	180502045	180502954	180495461	180495525	1	2	CAG|GTCAA
ENSG00000110455.14	ACCS	ENST00000263776.9	ENSP00000263776.8	1506	ENSE00003496594	ENSE00001677406	44077279	44077376	44077845	44077922	7	8	GAG|GTCAC
ENSG00000205126.2	ACCSL	ENST00000378832.1	ENSP00000368109.1	1707	ENSE00003494818	ENSE00003510117	44053406	44053506	44055202	44055291	8	9	GAG|GTATA
ENSG00000102977.17	ACD	ENST00000620761.6	ENSP00000478084.1	1377	ENSE00003728658	ENSE00003491003	67660122	67660260	67659903	67660045	1	2	GAG|GTACT
ENSG00000159640.16	ACE	ENST00000290863.10	ENSP00000290863.6	2199	ENSE00003683947	ENSE00003685583	63494372	63494470	63496394	63496516	11	12	CAG|GTACT
ENSG00000159640.16	ACE	ENST00000290866.10	ENSP00000290866.4	3921	ENSE00003683947	ENSE00003685583	63494372	63494470	63496394	63496516	22	23	CAG|GTACT
ENSG00000130234.11	ACE2	ENST00000427411.1	ENSP00000389326.1	2418	ENSE00000894061	ENSE00000894062	15587753	15587858	15585475	15585572	7	8	TTG|GTGAT
ENSG00000167769.5	ACER1	ENST00000301452.5	ENSP00000301452.3	795	ENSE00001116786	ENSE00001160540	6312149	6312290	6309697	6309834	3	4	CAG|GTCCC
ENSG00000177076.6	ACER2	ENST00000340967.3	ENSP00000342609.2	828	ENSE00001239305	ENSE00001239297	19434947	19435084	19446281	19446418	4	5	GAG|GTGTG
ENSG00000078124.12	ACER3	ENST00000532485.6	ENSP00000434480.1	804	ENSE00003528879	ENSE00003555194	76990539	76990574	76998763	76998821	6	7	CAG|GTCAT
ENSG00000087085.15	ACHE	ENST00000428317.7	ENSP00000414858.1	1845	ENSE00002523632	ENSE00002524107	100893165	100894252	100892334	100892818	2	3	CAG|GTGCT
ENSG00000087085.15	ACHE	ENST00000411582.3	ENSP00000404865.1	1854	ENSE00001592933	ENSE00002524107	100893165	100894255	100892334	100892818	2	3	CAG|GTGCT
ENSG00000100813.14	ACIN1	ENST00000397341.7	ENSP00000380502.3	1752	ENSE00003525916	ENSE00003643304	23062929	23063074	23062416	23062523	7	8	TTG|GTCCG
ENSG00000100813.14	ACIN1	ENST00000338631.10	ENSP00000345541.6	1845	ENSE00003525916	ENSE00003643304	23062929	23063074	23062416	23062523	7	8	TTG|GTCCG
ENSG00000100813.14	ACIN1	ENST00000555053.5	ENSP00000451328.1	3987	ENSE00003525916	ENSE00003643304	23062929	23063074	23062416	23062523	14	15	TTG|GTCCG
ENSG00000100813.14	ACIN1	ENST00000262710.5	ENSP00000262710.1	4026	ENSE00003525916	ENSE00003643304	23062929	23063074	23062416	23062523	14	15	TTG|GTCCG
ENSG00000131473.17	ACLY	ENST00000537919.5	ENSP00000445349.1	2493	ENSE00002384010	ENSE00002366590	41873811	41873965	41872032	41872182	15	16	AAG|GTTGC
ENSG00000131473.17	ACLY	ENST00000393896.6	ENSP00000377474.1	3276	ENSE00002384010	ENSE00002366590	41873811	41873965	41872032	41872182	22	23	AAG|GTTGC
ENSG00000131473.17	ACLY	ENST00000590151.5	ENSP00000466259.1	3306	ENSE00002384010	ENSE00002366590	41873811	41873965	41872032	41872182	23	24	AAG|GTTGC
ENSG00000153086.14	ACMSD	ENST00000356140.10	ENSP00000348459.5	1011	ENSE00003547496	ENSE00001008749	134870965	134871060	134872469	134872641	7	8	GTG|GTGGT
ENSG00000122729.19	ACO1	ENST00000541043.5	ENSP00000438733.2	2670	ENSE00000832731	ENSE00000832732	32427301	32427436	32429419	32429503	13	14	TGG|GTTTG
ENSG00000100412.16	ACO2	ENST00000216254.9	ENSP00000216254.4	2343	ENSE00000655880	ENSE00000655884	41525193	41525348	41526262	41526453	14	15	AAG|GTCAA
ENSG00000184227.8	ACOT1	ENST00000311148.9	ENSP00000311224.4	1266	ENSE00001763751	ENSE00000911930	73541493	73541695	73543050	73543796	2	3	GAG|GTAAA
ENSG00000162390.17	ACOT11	ENST00000343744.6	ENSP00000340260.2	1785	ENSE00003639349	ENSE00001385652	54607942	54608068	54608957	54610327	15	16	AAG|GTATC
ENSG00000162390.17	ACOT11	ENST00000371316.3	ENSP00000360366.3	1824	ENSE00003522249	ENSE00003589202	54604346	54604429	54605076	54605209	12	13	CAG|GTCCG
ENSG00000172497.9	ACOT12	ENST00000307624.8	ENSP00000303246.3	1668	ENSE00003537423	ENSE00001120332	81330814	81330940	81329996	81330543	14	15	ATC|GTATC
ENSG00000112304.11	ACOT13	ENST00000537591.5	ENSP00000445552.1	354	ENSE00003657839	ENSE00002275624	24697883	24698067	24701459	24705065	3	4	AAC|GTACA
ENSG00000112304.11	ACOT13	ENST00000230048.5	ENSP00000230048.3	423	ENSE00003657839	ENSE00003680711	24697883	24698067	24701459	24705046	2	3	AAC|GTACA
ENSG00000119673.14	ACOT2	ENST00000238651.9	ENSP00000238651.5	1452	ENSE00003735800	ENSE00003753369	73573388	73573590	73574908	73575653	2	3	GAG|GTAAA
ENSG00000177465.4	ACOT4	ENST00000326303.4	ENSP00000323071.4	1266	ENSE00001248932	ENSE00001248937	73593702	73593904	73595049	73596496	2	3	CAG|GTAAA
ENSG00000205669.4	ACOT6	ENST00000381139.1	ENSP00000370531.1	624	ENSE00001487625	ENSE00001487623	73616844	73617192	73619234	73619888	1	2	AAG|GTGAA
ENSG00000097021.19	ACOT7	ENST00000418124.5	ENSP00000402532.1	741	ENSE00002893006	ENSE00002936182	6318492	6318578	6294864	6294980	6	7	GAG|GTGTG
ENSG00000097021.19	ACOT7	ENST00000377860.8	ENSP00000367091.4	852	ENSE00002893006	ENSE00002936182	6318492	6318578	6294864	6294980	6	7	GAG|GTGTG
ENSG00000097021.19	ACOT7	ENST00000377842.7	ENSP00000367073.3	990	ENSE00002893006	ENSE00002936182	6318492	6318578	6294864	6294980	6	7	GAG|GTGTG
ENSG00000097021.19	ACOT7	ENST00000608083.5	ENSP00000476610.1	1017	ENSE00002893006	ENSE00002936182	6318492	6318578	6294864	6294980	6	7	GAG|GTGTG
ENSG00000097021.19	ACOT7	ENST00000377845.7	ENSP00000367076.3	1053	ENSE00002893006	ENSE00002936182	6318492	6318578	6294864	6294980	6	7	GAG|GTGTG
ENSG00000097021.19	ACOT7	ENST00000545482.5	ENSP00000439218.2	1113	ENSE00002893006	ENSE00002936182	6318492	6318578	6294864	6294980	6	7	GAG|GTGTG
ENSG00000097021.19	ACOT7	ENST00000377855.6	ENSP00000367086.2	1143	ENSE00002893006	ENSE00002936182	6318492	6318578	6294864	6294980	6	7	GAG|GTGTG
ENSG00000101473.17	ACOT8	ENST00000217455.9	ENSP00000217455.4	960	ENSE00003660763	ENSE00001817842	45843527	45843721	45841721	45841956	5	6	CCG|GTGGC
ENSG00000123130.17	ACOT9	ENST00000379295.5	ENSP00000368597.1	1140	ENSE00003666730	ENSE00003487754	23704993	23705080	23704694	23704844	15	16	CAG|GTATG
ENSG00000123130.17	ACOT9	ENST00000336430.11	ENSP00000336580.7	1320	ENSE00003666730	ENSE00003487754	23704993	23705080	23704694	23704844	13	14	CAG|GTATG
ENSG00000123130.17	ACOT9	ENST00000379303.10	ENSP00000368605.5	1347	ENSE00003666730	ENSE00003487754	23704993	23705080	23704694	23704844	14	15	CAG|GTATG
ENSG00000161533.12	ACOX1	ENST00000301608.8	ENSP00000301608.4	1983	ENSE00003549935	ENSE00002649070	75948251	75948457	75946577	75946795	13	14	GAG|GTCCA
ENSG00000168306.13	ACOX2	ENST00000302819.10	ENSP00000307697.5	2046	ENSE00003478353	ENSE00003665043	58522496	58522601	58517206	58517423	12	13	AAG|GTGCA
ENSG00000087008.16	ACOX3	ENST00000413009.6	ENSP00000413994.2	1875	ENSE00003611567	ENSE00001020000	8381492	8381607	8374978	8375152	14	15	CAG|GTGTC
ENSG00000087008.16	ACOX3	ENST00000503233.5	ENSP00000421625.1	2103	ENSE00003611567	ENSE00001020000	8381492	8381607	8374978	8375152	14	15	CAG|GTGTC
ENSG00000153093.19	ACOXL	ENST00000340561.8	ENSP00000343717.4	840	ENSE00001008797	ENSE00001425839	110841371	110841405	110886781	110888017	10	11	CAG|GTCCA
ENSG00000153093.19	ACOXL	ENST00000389811.8	ENSP00000374461.4	1644	ENSE00001008799	ENSE00001008800	110995893	110996004	111031627	111031714	15	16	AAG|GTAAA
ENSG00000153093.19	ACOXL	ENST00000439055.6	ENSP00000407761.1	1743	ENSE00001008799	ENSE00001008800	110995893	110996004	111031627	111031714	14	15	AAG|GTAAA
ENSG00000143727.16	ACP1	ENST00000407983.7	ENSP00000385404.3	339	ENSE00001550670	ENSE00003574380	264900	265007	271866	271939	1	2	TGG|GTAAC
ENSG00000143727.16	ACP1	ENST00000272067.10	ENSP00000272067.6	477	ENSE00001792548	ENSE00003574380	264869	265007	271866	271939	1	2	TGG|GTAAC
ENSG00000134575.13	ACP2	ENST00000672073.1	ENSP00000500291.1	1272	ENSE00003651530	ENSE00003493017	47247641	47247727	47245682	47245834	3	4	GAG|GTTTA
ENSG00000014257.16	ACP3	ENST00000475741.5	ENSP00000417744.1	1062	ENSE00003459977	ENSE00003686715	132344927	132345059	132349920	132350002	6	7	GGG|GTGTC
ENSG00000014257.16	ACP3	ENST00000336375.10	ENSP00000337471.5	1161	ENSE00003459977	ENSE00003686715	132344927	132345059	132349920	132350002	7	8	GGG|GTGTC
ENSG00000014257.16	ACP3	ENST00000351273.11	ENSP00000323036.8	1257	ENSE00003459977	ENSE00003686715	132344927	132345059	132349920	132350002	7	8	GGG|GTGTC
ENSG00000142513.6	ACP4	ENST00000270593.2	ENSP00000270593.1	1281	ENSE00001390132	ENSE00001376506	50790774	50790860	50791656	50791802	3	4	GAG|GTGTA
ENSG00000162836.12	ACP6	ENST00000487562.5	ENSP00000481777.1	816	ENSE00003716607	ENSE00003750251	147669830	147670048	147659647	147659775	1	2	CAG|GTAGA
ENSG00000162836.12	ACP6	ENST00000583509.7	ENSP00000463574.1	1287	ENSE00002725866	ENSE00003750251	147669830	147670524	147659647	147659775	1	2	CAG|GTAGA
ENSG00000183760.11	ACP7	ENST00000331256.10	ENSP00000327557.4	1317	ENSE00003460885	ENSE00003660057	39101288	39101355	39101466	39101537	10	11	CAG|GTATT
ENSG00000111644.8	ACRBP	ENST00000229243.7	ENSP00000229243.2	1632	ENSE00003647799	ENSE00003574491	6638954	6639037	6638075	6638404	9	10	AAG|GTGTC
ENSG00000134940.14	ACRV1	ENST00000527795.1	ENSP00000436819.1	588	ENSE00000917275	ENSE00002164792	125676359	125676478	125672493	125672717	4	5	AAG|GTGGA
ENSG00000134940.14	ACRV1	ENST00000530048.5	ENSP00000433720.1	633	ENSE00000917275	ENSE00002183090	125676359	125676478	125672483	125672717	4	5	AAG|GTGGA
ENSG00000134940.14	ACRV1	ENST00000315608.7	ENSP00000317684.3	741	ENSE00000917275	ENSE00002194782	125676359	125676478	125672343	125672717	3	4	AAG|GTGGA
ENSG00000134940.14	ACRV1	ENST00000533904.6	ENSP00000432816.1	798	ENSE00000917275	ENSE00002145060	125676359	125676478	125671522	125672717	3	4	AAG|GTGGA
ENSG00000103740.10	ACSBG1	ENST00000258873.9	ENSP00000258873.4	2175	ENSE00003463783	ENSE00001308840	78173593	78173839	78167468	78171529	13	14	TGG|GTCCC
ENSG00000130377.13	ACSBG2	ENST00000588485.5	ENSP00000466336.1	1440	ENSE00003645152	ENSE00003633153	6187599	6187845	6190584	6190692	13	14	TAG|GTCCA
ENSG00000130377.13	ACSBG2	ENST00000588304.5	ENSP00000464938.1	1851	ENSE00003645152	ENSE00003633153	6187599	6187845	6190584	6190692	13	14	TAG|GTCCA
ENSG00000130377.13	ACSBG2	ENST00000591403.5	ENSP00000467755.1	2001	ENSE00003645152	ENSE00003633153	6187599	6187845	6190584	6190692	13	14	TAG|GTCCA
ENSG00000167107.13	ACSF2	ENST00000502667.5	ENSP00000421884.1	1809	ENSE00003615432	ENSE00003485165	50473665	50473806	50473894	50474004	13	14	CAG|GTGGT
ENSG00000167107.13	ACSF2	ENST00000300441.9	ENSP00000300441.4	1848	ENSE00003615432	ENSE00003485165	50473665	50473806	50473894	50474004	13	14	CAG|GTGGT
ENSG00000167107.13	ACSF2	ENST00000427954.6	ENSP00000401831.2	1923	ENSE00003615432	ENSE00003485165	50473665	50473806	50473894	50474004	14	15	CAG|GTGGT
ENSG00000176715.17	ACSF3	ENST00000614302.5	ENSP00000479130.1	1731	ENSE00003636915	ENSE00003784924	89120801	89120913	89133136	89133262	7	8	AAG|GTGAC
ENSG00000151726.14	ACSL1	ENST00000515030.5	ENSP00000422607.1	2097	ENSE00003551939	ENSE00003500813	184757635	184757706	184755600	184757265	20	21	CAG|GTCAA
ENSG00000123983.14	ACSL3	ENST00000392066.7	ENSP00000375918.3	2163	ENSE00000786335	ENSE00000922408	222928862	222928936	222930621	222930812	12	13	AAG|GTGGA
ENSG00000068366.20	ACSL4	ENST00000673016.1	ENSP00000499969.1	2013	ENSE00000674526	ENSE00000674527	109669034	109669173	109668101	109668273	11	12	TCT|GTTAC
ENSG00000068366.20	ACSL4	ENST00000671846.1	ENSP00000500897.1	2136	ENSE00000674526	ENSE00000674527	109669034	109669173	109668101	109668273	10	11	TCT|GTTAC
ENSG00000197142.10	ACSL5	ENST00000433418.5	ENSP00000403647.1	1980	ENSE00001096563	ENSE00001096571	112426258	112426359	112427218	112428379	19	20	CAA|GTCAA
ENSG00000197142.10	ACSL5	ENST00000393081.5	ENSP00000376796.1	2052	ENSE00001096579	ENSE00001096571	112426788	112426859	112427218	112428379	20	21	CAG|GTCAA
ENSG00000197142.10	ACSL5	ENST00000356116.5	ENSP00000348429.1	2220	ENSE00001096579	ENSE00001096571	112426788	112426859	112427218	112428379	20	21	CAG|GTCAA
ENSG00000164398.15	ACSL6	ENST00000379255.5	ENSP00000368557.1	1869	ENSE00003782088	ENSE00001480285	131959536	131959607	131953898	131954371	19	20	CAG|GTTAA
ENSG00000164398.15	ACSL6	ENST00000379244.5	ENSP00000368546.1	2094	ENSE00003782088	ENSE00001480240	131959536	131959607	131953907	131954371	20	21	CAG|GTTAA
ENSG00000164398.15	ACSL6	ENST00000379246.5	ENSP00000368548.1	2127	ENSE00003782088	ENSE00001480258	131959536	131959607	131953905	131954371	20	21	CAG|GTTAA
ENSG00000164398.15	ACSL6	ENST00000543479.5	ENSP00000442124.2	2139	ENSE00003782088	ENSE00003789007	131959536	131959607	131954234	131954371	20	21	CAG|GTTAA
ENSG00000164398.15	ACSL6	ENST00000651883.2	ENSP00000499063.2	2169	ENSE00003782088	ENSE00003901140	131959536	131959607	131949973	131954371	20	21	CAG|GTTAA
ENSG00000166743.9	ACSM1	ENST00000519745.5	ENSP00000428650.1	615	ENSE00003670408	ENSE00002097724	20682256	20682463	20674044	20674100	3	4	TAA|GTAGA
ENSG00000166743.9	ACSM1	ENST00000520010.5	ENSP00000428047.1	1734	ENSE00003462188	ENSE00002121512	20624096	20624215	20623486	20623572	13	14	AAG|GTGGA
ENSG00000183747.12	ACSM2A	ENST00000575690.5	ENSP00000460349.1	1734	ENSE00003491554	ENSE00003556733	20480822	20480921	20483058	20483177	13	14	GAG|GTGGT
ENSG00000066813.14	ACSM2B	ENST00000567001.5	ENSP00000456378.1	1734	ENSE00003595576	ENSE00003577715	20542914	20543013	20540654	20540773	13	14	GAG|GTGGT
ENSG00000005187.12	ACSM3	ENST00000440284.6	ENSP00000394565.2	1317	ENSE00003565381	ENSE00002582832	20784984	20785107	20786078	20786314	8	9	ACG|GTGCT
ENSG00000005187.12	ACSM3	ENST00000289416.10	ENSP00000289416.5	1761	ENSE00003627288	ENSE00001859826	20796370	20796489	20796886	20797581	13	14	AAG|GTAGA
ENSG00000215009.5	ACSM4	ENST00000399422.4	ENSP00000382349.4	1743	ENSE00001538171	ENSE00001538168	7326976	7327095	7328287	7328724	12	13	AAG|GTGGA
ENSG00000183549.10	ACSM5	ENST00000331849.8	ENSP00000327916.4	1740	ENSE00003475105	ENSE00001377752	20439800	20439919	20440344	20441336	13	14	AAG|GTGGC
ENSG00000173124.14	ACSM6	ENST00000394005.3	ENSP00000377573.3	1443	ENSE00003594260	ENSE00001454805	95225290	95225391	95228644	95228924	9	10	ATG|GTGAG
ENSG00000154930.15	ACSS1	ENST00000537502.5	ENSP00000439304.2	1707	ENSE00001018478	ENSE00001265079	25009270	25009388	25006230	25007941	12	13	CTG|GTGGT
ENSG00000154930.15	ACSS1	ENST00000432802.6	ENSP00000388793.2	1728	ENSE00001203634	ENSE00001018473	25021389	25021536	25020010	25020147	6	7	CTG|GTCGG
ENSG00000154930.15	ACSS1	ENST00000323482.9	ENSP00000316924.4	2070	ENSE00001018478	ENSE00003675295	25009270	25009388	25006237	25007941	13	14	CTG|GTGGT
ENSG00000131069.20	ACSS2	ENST00000360596.7	ENSP00000353804.2	2106	ENSE00003591834	ENSE00003580028	34921786	34921866	34923323	34923431	13	14	CTG|GTGTT
ENSG00000131069.20	ACSS2	ENST00000253382.5	ENSP00000253382.5	2145	ENSE00003591834	ENSE00003580028	34921786	34921866	34923323	34923431	14	15	CTG|GTGTT
ENSG00000111058.8	ACSS3	ENST00000548058.6	ENSP00000449535.1	2061	ENSE00003715269	ENSE00003733943	81220013	81220076	81231057	81231138	11	12	AAA|GTTAC
ENSG00000143632.14	ACTA1	ENST00000366684.7	ENSP00000355645.3	1134	ENSE00002425382	ENSE00001747528	229431994	229432185	229431721	229431902	5	6	TCG|GTATG
ENSG00000159251.8	ACTC1	ENST00000290378.6	ENSP00000290378.4	1134	ENSE00003691578	ENSE00001759850	34792090	34792281	34791114	34791295	5	6	TTG|GTATG
ENSG00000184009.12	ACTG1	ENST00000644774.1	ENSP00000493648.1	1128	ENSE00003550950	ENSE00003653583	81511188	81511626	81510927	81511108	4	5	TGG|GTATG
ENSG00000136518.17	ACTL6A	ENST00000429709.7	ENSP00000397552.2	1290	ENSE00003618435	ENSE00003691238	179569824	179569900	179570067	179570241	2	3	AAG|GTGGA
ENSG00000072110.14	ACTN1	ENST00000438964.6	ENSP00000414272.2	2664	ENSE00003573123	ENSE00003595746	68882873	68883055	68882458	68882592	15	16	CAC|GTGCG
ENSG00000072110.14	ACTN1	ENST00000193403.10	ENSP00000193403.6	2679	ENSE00003573123	ENSE00003595746	68882873	68883055	68882458	68882592	15	16	CAC|GTGCG
ENSG00000072110.14	ACTN1	ENST00000394419.9	ENSP00000377941.4	2745	ENSE00003573123	ENSE00003595746	68882873	68883055	68882458	68882592	15	16	CAC|GTGCG
ENSG00000072110.14	ACTN1	ENST00000538545.6	ENSP00000439828.2	2793	ENSE00003573123	ENSE00003595746	68882873	68883055	68882458	68882592	15	16	CAC|GTGCG
ENSG00000077522.13	ACTN2	ENST00000542672.6	ENSP00000443495.1	2685	ENSE00000908080	ENSE00000908082	236751470	236751652	236753947	236754081	15	16	AAG|GTGAA
ENSG00000248746.6	ACTN3	ENST00000513398.2	ENSP00000426797.1	2706	ENSE00002064960	ENSE00002065625	66560573	66560755	66561227	66561361	15	16	ATG|GTCCG
ENSG00000282844.2	ACTN4	ENST00000634692.1	ENSP00000488962.1	2079	ENSE00003790763	ENSE00003786962	38724157	38724339	38724431	38724565	8	9	AAG|GTGCA
ENSG00000282844.2	ACTN4	ENST00000634960.2	ENSP00000489220.1	2736	ENSE00003790763	ENSE00003786962	38724157	38724339	38724431	38724565	15	16	AAG|GTGCA
ENSG00000131966.14	ACTR10	ENST00000254286.9	ENSP00000254286.4	1254	ENSE00003650317	ENSE00003559677	58215205	58215284	58219694	58219729	7	8	TGG|GTTCA
ENSG00000138107.13	ACTR1A	ENST00000369905.9	ENSP00000358921.4	1131	ENSE00003250773	ENSE00003466738	102482001	102482175	102481837	102481898	8	9	AAG|GTTTT
ENSG00000115073.8	ACTR1B	ENST00000289228.7	ENSP00000289228.5	1131	ENSE00003656694	ENSE00000771302	97658224	97658316	97657943	97658117	7	8	GAT|GTGGG
ENSG00000138071.14	ACTR2	ENST00000260641.10	ENSP00000260641.5	1185	ENSE00000758608	ENSE00000758609	65251027	65251099	65253728	65253864	4	5	AAG|GTTTA
ENSG00000138071.14	ACTR2	ENST00000377982.8	ENSP00000367220.4	1200	ENSE00000758608	ENSE00000758609	65251027	65251099	65253728	65253864	5	6	AAG|GTTTA
ENSG00000115091.12	ACTR3	ENST00000263238.7	ENSP00000263238.2	1257	ENSE00003502000	ENSE00003490315	113913172	113913227	113916884	113917008	2	3	CCT|GTATT
ENSG00000133627.18	ACTR3B	ENST00000377776.7	ENSP00000367007.3	1047	ENSE00003537700	ENSE00003602821	152783187	152783242	152800531	152800655	2	3	CAT|GTATT
ENSG00000133627.18	ACTR3B	ENST00000256001.13	ENSP00000256001.8	1257	ENSE00003537700	ENSE00003602821	152783187	152783242	152800531	152800655	2	3	CAT|GTATT
ENSG00000101442.10	ACTR5	ENST00000243903.6	ENSP00000243903.4	1824	ENSE00000844678	ENSE00000844679	38767464	38767596	38771559	38772520	8	9	CAG|GTTCA
ENSG00000075089.9	ACTR6	ENST00000188312.6	ENSP00000188312.2	1191	ENSE00003569491	ENSE00003689929	100212256	100212354	100212450	100212528	7	8	AAA|GTTGA
ENSG00000115170.15	ACVR1	ENST00000673324.1	ENSP00000500109.1	1530	ENSE00000964338	ENSE00000964339	157760880	157761077	157738440	157738570	10	11	ATG|GTATA
ENSG00000135503.13	ACVR1B	ENST00000542485.1	ENSP00000442885.1	1362	ENSE00003670861	ENSE00000837888	51975265	51975504	51976327	51976575	2	3	GTG|GTCAC
ENSG00000135503.13	ACVR1B	ENST00000426655.6	ENSP00000390477.2	1431	ENSE00003668967	ENSE00000837888	51975265	51975504	51976327	51976575	2	3	GTG|GTCAC
ENSG00000135503.13	ACVR1B	ENST00000415850.6	ENSP00000397550.2	1464	ENSE00003668967	ENSE00000837888	51975265	51975504	51976327	51976575	2	3	GTG|GTCAC
ENSG00000135503.13	ACVR1B	ENST00000257963.9	ENSP00000257963.4	1518	ENSE00003668967	ENSE00000837888	51975265	51975504	51976327	51976575	2	3	GTG|GTCAC
ENSG00000135503.13	ACVR1B	ENST00000541224.5	ENSP00000442656.1	1641	ENSE00003668967	ENSE00000837888	51975265	51975504	51976327	51976575	2	3	GTG|GTCAC
ENSG00000123612.16	ACVR1C	ENST00000348328.9	ENSP00000335139.6	1011	ENSE00000840658	ENSE00000840657	157542706	157542862	157541090	157541214	4	5	GAG|GTATA
ENSG00000123612.16	ACVR1C	ENST00000335450.7	ENSP00000335178.7	1242	ENSE00000840658	ENSE00000840657	157542706	157542862	157541090	157541214	5	6	GAG|GTATA
ENSG00000123612.16	ACVR1C	ENST00000409680.7	ENSP00000387168.3	1332	ENSE00000840658	ENSE00000840657	157542706	157542862	157541090	157541214	6	7	GAG|GTATA
ENSG00000123612.16	ACVR1C	ENST00000243349.13	ENSP00000243349.7	1482	ENSE00000840658	ENSE00000840657	157542706	157542862	157541090	157541214	6	7	GAG|GTATA
ENSG00000121989.15	ACVR2A	ENST00000535787.5	ENSP00000439988.1	1218	ENSE00000777572	ENSE00000777573	147920230	147920344	147922973	147923111	8	9	CAG|GTTGG
ENSG00000121989.15	ACVR2A	ENST00000404590.1	ENSP00000384338.1	1542	ENSE00000777572	ENSE00000777573	147920230	147920344	147922973	147923111	9	10	CAG|GTTGG
ENSG00000114739.14	ACVR2B	ENST00000352511.5	ENSP00000340361.3	1539	ENSE00003586220	ENSE00003500317	38481351	38481465	38482198	38482336	8	9	CAG|GTAGG
ENSG00000139567.13	ACVRL1	ENST00000388922.9	ENSP00000373574.4	1512	ENSE00000938761	ENSE00002243678	51918985	51919115	51920759	51923361	9	10	CCG|GTCCT
ENSG00000243989.9	ACY1	ENST00000494103.5	ENSP00000417618.1	1011	ENSE00003559556	ENSE00003530180	51988766	51988826	51988911	51989197	12	13	GCG|GTGGG
ENSG00000243989.9	ACY1	ENST00000476854.5	ENSP00000419262.1	1032	ENSE00003559556	ENSE00003530180	51988766	51988826	51988911	51989197	12	13	GCG|GTGGG
ENSG00000243989.9	ACY1	ENST00000476351.5	ENSP00000417056.1	1122	ENSE00003559556	ENSE00003530180	51988766	51988826	51988911	51989197	13	14	GCG|GTGGG
ENSG00000243989.9	ACY1	ENST00000636358.2	ENSP00000490149.1	1227	ENSE00003559556	ENSE00003530180	51988766	51988826	51988911	51989197	14	15	GCG|GTGGG
ENSG00000132744.8	ACY3	ENST00000255082.8	ENSP00000255082.3	960	ENSE00001185316	ENSE00001185309	67645045	67645152	67644760	67644869	6	7	AGG|GTACG
ENSG00000170634.13	ACYP2	ENST00000394666.7	ENSP00000378161.3	300	ENSE00001629617	ENSE00003697986	54115504	54115756	54135453	54135469	1	2	AGG|GTGTT
ENSG00000196839.13	ADA	ENST00000372874.9	ENSP00000361965.4	1092	ENSE00001458877	ENSE00003478001	44651575	44651699	44636227	44636288	1	2	AAA|GTGGA
ENSG00000093072.18	ADA2	ENST00000330232.8	ENSP00000332871.4	813	ENSE00000650248	ENSE00001298872	17181820	17182022	17179306	17181576	6	7	CAA|GTACA
ENSG00000093072.18	ADA2	ENST00000399839.5	ENSP00000382733.1	1536	ENSE00000650248	ENSE00001307273	17181820	17182022	17179304	17181576	9	10	CAA|GTACA
ENSG00000164113.11	ADAD1	ENST00000388725.2	ENSP00000373377.2	1677	ENSE00001081561	ENSE00001081557	122412580	122412809	122415379	122415616	9	10	TTG|GTGAT
ENSG00000164113.11	ADAD1	ENST00000388724.6	ENSP00000373376.2	1698	ENSE00001081561	ENSE00001081557	122412580	122412809	122415379	122415616	9	10	TTG|GTGAT
ENSG00000164113.11	ADAD1	ENST00000296513.7	ENSP00000296513.2	1731	ENSE00001081561	ENSE00001081557	122412580	122412809	122415379	122415616	10	11	TTG|GTGAT
ENSG00000140955.11	ADAD2	ENST00000315906.10	ENSP00000325153.6	1752	ENSE00003534095	ENSE00003658585	84195296	84195446	84195530	84195697	5	6	GAG|GTTCT
ENSG00000140955.11	ADAD2	ENST00000268624.7	ENSP00000268624.3	1998	ENSE00001177270	ENSE00003658585	84195266	84195446	84195530	84195697	6	7	GAG|GTTCT
ENSG00000168803.16	ADAL	ENST00000610420.4	ENSP00000478575.1	804	ENSE00001147255	ENSE00001147300	43345854	43345980	43347016	43347096	6	7	ACT|GTAGG
ENSG00000168803.16	ADAL	ENST00000428046.7	ENSP00000413074.3	987	ENSE00003579827	ENSE00001147255	43342994	43343075	43345854	43345980	8	9	TAG|GTATT
ENSG00000168803.16	ADAL	ENST00000562188.7	ENSP00000456242.1	1068	ENSE00001147255	ENSE00001147300	43345854	43345980	43347016	43347096	9	10	ACT|GTAGG
ENSG00000137845.15	ADAM10	ENST00000260408.8	ENSP00000260408.3	2247	ENSE00003632357	ENSE00003559202	58682196	58682314	58679124	58679282	3	4	ATG|GTGAA
ENSG00000073670.14	ADAM11	ENST00000200557.11	ENSP00000200557.6	2310	ENSE00003628201	ENSE00001368023	44779222	44779239	44779739	44781846	26	27	AAG|GTCCG
ENSG00000148848.14	ADAM12	ENST00000368676.8	ENSP00000357665.4	2217	ENSE00001016219	ENSE00001016214	126046055	126046132	126043040	126043148	17	18	GGG|GTGTG
ENSG00000148848.14	ADAM12	ENST00000368679.8	ENSP00000357668.4	2730	ENSE00001190983	ENSE00001016207	126039294	126039429	126038241	126038349	19	20	AAG|GTGTG
ENSG00000143537.14	ADAM15	ENST00000368413.5	ENSP00000357398.1	1563	ENSE00003639515	ENSE00003598333	155058710	155058787	155059902	155059974	9	10	GGG|GTCTG
ENSG00000143537.14	ADAM15	ENST00000447332.3	ENSP00000476000.1	1902	ENSE00001790044	ENSE00003701341	155052531	155052559	155052671	155052777	2	3	CAG|GTGGC
ENSG00000143537.14	ADAM15	ENST00000360674.8	ENSP00000353892.4	2319	ENSE00003639515	ENSE00003598333	155058710	155058787	155059902	155059974	16	17	GGG|GTCTG
ENSG00000143537.14	ADAM15	ENST00000368412.7	ENSP00000357397.3	2391	ENSE00003639515	ENSE00003598333	155058710	155058787	155059902	155059974	16	17	GGG|GTCTG
ENSG00000143537.14	ADAM15	ENST00000529473.5	ENSP00000434227.1	2394	ENSE00003639515	ENSE00003598333	155058710	155058787	155059902	155059974	16	17	GGG|GTCTG
ENSG00000143537.14	ADAM15	ENST00000271836.10	ENSP00000271836.6	2445	ENSE00003639515	ENSE00003598333	155058710	155058787	155059902	155059974	16	17	GGG|GTCTG
ENSG00000143537.14	ADAM15	ENST00000526491.5	ENSP00000432347.1	2469	ENSE00003639515	ENSE00003598333	155058710	155058787	155059902	155059974	16	17	GGG|GTCTG
ENSG00000143537.14	ADAM15	ENST00000531455.5	ENSP00000432927.1	2475	ENSE00003639515	ENSE00003598333	155058710	155058787	155059902	155059974	16	17	GGG|GTCTG
ENSG00000143537.14	ADAM15	ENST00000359280.8	ENSP00000352226.4	2517	ENSE00003639515	ENSE00003598333	155058710	155058787	155059902	155059974	16	17	GGG|GTCTG
ENSG00000143537.14	ADAM15	ENST00000355956.6	ENSP00000348227.2	2520	ENSE00003639515	ENSE00003598333	155058710	155058787	155059902	155059974	16	17	GGG|GTCTG
ENSG00000143537.14	ADAM15	ENST00000449910.6	ENSP00000403843.2	2589	ENSE00003639515	ENSE00003598333	155058710	155058787	155059902	155059974	16	17	GGG|GTCTG
ENSG00000143537.14	ADAM15	ENST00000356955.7	ENSP00000349436.2	2592	ENSE00003639515	ENSE00003598333	155058710	155058787	155059902	155059974	16	17	GGG|GTCTG
ENSG00000151694.14	ADAM17	ENST00000310823.8	ENSP00000309968.3	2475	ENSE00001001242	ENSE00001001233	9502173	9502276	9497114	9497248	13	14	CAG|GTAAT
ENSG00000278548.4	ADAM18	ENST00000633688.1	ENSP00000488128.1	549	ENSE00003778318	ENSE00003722007	39429536	39429628	39430227	39430303	1	2	AAG|GTTCT
ENSG00000278548.4	ADAM18	ENST00000633768.1	ENSP00000488176.1	2148	ENSE00003752777	ENSE00003716288	39551728	39551842	39568684	39568843	17	18	CTG|GTGAC
ENSG00000278548.4	ADAM18	ENST00000613609.4	ENSP00000482348.1	2220	ENSE00003752777	ENSE00003716288	39551728	39551842	39568684	39568843	18	19	CTG|GTGAC
ENSG00000135074.16	ADAM19	ENST00000257527.9	ENSP00000257527.5	2757	ENSE00003685680	ENSE00003613715	157489102	157489186	157488265	157488489	20	21	AAG|GTGAT
ENSG00000135074.16	ADAM19	ENST00000517905.1	ENSP00000428654.1	2868	ENSE00003685680	ENSE00003613715	157489102	157489186	157488265	157488489	20	21	AAG|GTGAT
ENSG00000276286.4	ADAM2	ENST00000613160.4	ENSP00000484999.1	2151	ENSE00003735846	ENSE00003753818	39594623	39594700	39594268	39594406	16	17	GGT|GTATG
ENSG00000276286.4	ADAM2	ENST00000620181.4	ENSP00000482337.1	2208	ENSE00003735846	ENSE00003753818	39594623	39594700	39594268	39594406	17	18	GGT|GTATG
ENSG00000008277.14	ADAM22	ENST00000398201.8	ENSP00000381260.4	2580	ENSE00001688570	ENSE00001706277	88181505	88181605	88181958	88182113	28	29	AAG|GTAAC
ENSG00000008277.14	ADAM22	ENST00000398204.8	ENSP00000381262.4	2613	ENSE00001688570	ENSE00001767844	88181505	88181605	88181958	88182024	27	28	AAG|GTAAC
ENSG00000008277.14	ADAM22	ENST00000398209.7	ENSP00000381267.3	2700	ENSE00001767844	ENSE00001619287	88181958	88182024	88186615	88186701	28	29	TGA|GTATT
ENSG00000008277.14	ADAM22	ENST00000265727.11	ENSP00000265727.7	2721	ENSE00001688570	ENSE00001767844	88181505	88181605	88181958	88182024	28	29	AAG|GTAAC
ENSG00000114948.13	ADAM23	ENST00000264377.8	ENSP00000264377.3	2499	ENSE00000784993	ENSE00002400920	206596051	206596162	206609910	206610000	24	25	AGG|GTCCT
ENSG00000042980.13	ADAM28	ENST00000265769.9	ENSP00000265769.4	2328	ENSE00003587937	ENSE00003630787	24343101	24343181	24343506	24343584	17	18	GCT|GTGTG
ENSG00000275594.4	ADAM32	ENST00000615420.4	ENSP00000484817.1	2364	ENSE00003754409	ENSE00003752721	39254445	39254547	39257214	39257370	18	19	TGG|GTTCA
ENSG00000149451.18	ADAM33	ENST00000350009.6	ENSP00000322550.5	2364	ENSE00003482679	ENSE00003591093	3671581	3671779	3671237	3671345	16	17	ATG|GTTTG
ENSG00000149451.18	ADAM33	ENST00000356518.7	ENSP00000348912.3	2442	ENSE00003042648	ENSE00003591093	3671419	3671496	3671237	3671345	17	18	GGG|GTTTG
ENSG00000069206.15	ADAM7	ENST00000175238.10	ENSP00000175238.5	2265	ENSE00000433454	ENSE00000684986	24499236	24499316	24500178	24500256	17	18	CCT|GTGGA
ENSG00000151651.16	ADAM8	ENST00000485491.6	ENSP00000453043.1	2202	ENSE00002524787	ENSE00002501184	133270360	133270510	133269445	133269529	15	16	AAG|GTGTG
ENSG00000151651.16	ADAM8	ENST00000415217.7	ENSP00000453855.1	2229	ENSE00003542385	ENSE00003520060	133267352	133267417	133263688	133263765	20	21	CAG|GTCAT
ENSG00000151651.16	ADAM8	ENST00000445355.8	ENSP00000453302.1	2475	ENSE00003543916	ENSE00003476925	133267352	133267417	133263688	133263765	21	22	CAG|GTCAT
ENSG00000168615.12	ADAM9	ENST00000379917.7	ENSP00000369249.3	1968	ENSE00001274383	ENSE00001274374	39007886	39007983	39011658	39011716	2	3	CAA|GTATC
ENSG00000168615.12	ADAM9	ENST00000487273.7	ENSP00000419446.2	2460	ENSE00003642615	ENSE00003467627	39090047	39090188	39091259	39091346	19	20	TGA|GTCAG
ENSG00000154734.15	ADAMTS1	ENST00000284984.8	ENSP00000284984.2	2904	ENSE00003588221	ENSE00003493504	26839587	26839762	26838439	26838614	7	8	AAG|GTTGT
ENSG00000142303.14	ADAMTS10	ENST00000595838.5	ENSP00000470501.1	1773	ENSE00003693258	ENSE00003560582	8586344	8586470	8586122	8586251	8	9	GCG|GTAGC
ENSG00000151388.11	ADAMTS12	ENST00000352040.7	ENSP00000344847.3	4530	ENSE00003531084	ENSE00003554124	33595934	33596060	33588599	33588809	15	16	CAG|GTGGT
ENSG00000151388.11	ADAMTS12	ENST00000504830.6	ENSP00000422554.1	4785	ENSE00003531084	ENSE00003554124	33595934	33596060	33588599	33588809	17	18	CAG|GTGGT
ENSG00000281244.2	ADAMTS13	ENST00000630465.2	ENSP00000485989.1	4023	ENSE00003764306	ENSE00003770662	133455433	133455583	133456217	133456363	25	26	AGG|GTGCC
ENSG00000281244.2	ADAMTS13	ENST00000626744.2	ENSP00000486734.1	4116	ENSE00003764306	ENSE00003770662	133455433	133455583	133456217	133456363	25	26	AGG|GTGCC
ENSG00000281244.2	ADAMTS13	ENST00000626597.2	ENSP00000486201.1	4284	ENSE00003775037	ENSE00003770662	133455433	133455751	133456217	133456363	25	26	CCA|GTGCC
ENSG00000138316.11	ADAMTS14	ENST00000373207.2	ENSP00000362303.1	3672	ENSE00001101094	ENSE00001307196	70752095	70752227	70753800	70754007	18	19	TGT|GTGGG
ENSG00000138316.11	ADAMTS14	ENST00000373208.5	ENSP00000362304.1	3681	ENSE00001101094	ENSE00001307196	70752095	70752227	70753800	70754007	18	19	TGT|GTGGG
ENSG00000166106.3	ADAMTS15	ENST00000299164.3	ENSP00000299164.2	2853	ENSE00001100031	ENSE00001099937	130470920	130471101	130471208	130471383	6	7	AAG|GTGGT
ENSG00000145536.15	ADAMTS16	ENST00000274181.7	ENSP00000274181.7	3675	ENSE00003492486	ENSE00003608723	5186052	5186251	5187725	5187808	5	6	ATG|GTATC
ENSG00000140470.14	ADAMTS17	ENST00000268070.9	ENSP00000268070.4	3288	ENSE00001124074	ENSE00001124065	100048857	100048992	99997385	99997589	18	19	ACG|GTGGG
ENSG00000140873.16	ADAMTS18	ENST00000282849.10	ENSP00000282849.5	3666	ENSE00002203993	ENSE00002234432	77300263	77300404	77297289	77297415	17	18	GAG|GTTAC
ENSG00000283802.3	ADAMTS2	ENST00000639107.1	ENSP00000492365.1	1701	ENSE00003808791	ENSE00003807406	179207513	179207715	179181072	179181155	4	5	ATT|GTCAA
ENSG00000283802.3	ADAMTS2	ENST00000639986.2	ENSP00000492346.1	3636	ENSE00003809519	ENSE00003810107	179125998	179126130	179124973	179125180	18	19	AGT|GTGGG
ENSG00000173157.17	ADAMTS20	ENST00000389420.8	ENSP00000374071.3	5733	ENSE00001215605	ENSE00001313964	43376524	43376653	43376236	43376330	33	34	ACT|GTAAA
ENSG00000156140.10	ADAMTS3	ENST00000622135.1	ENSP00000480055.1	3618	ENSE00001024788	ENSE00001024779	72298277	72298442	72295654	72295786	18	19	GAG|GTTTC
ENSG00000158859.10	ADAMTS4	ENST00000367996.6	ENSP00000356975.4	2514	ENSE00001041585	ENSE00001446083	161192065	161192240	161184302	161191564	8	9	CAG|GTACG
ENSG00000154736.6	ADAMTS5	ENST00000284987.6	ENSP00000284987.5	2793	ENSE00001017388	ENSE00001017393	26932004	26932179	26929886	26930061	6	7	AAG|GTGAC
ENSG00000049192.15	ADAMTS6	ENST00000381052.8	ENSP00000424377.1	879	ENSE00003595993	ENSE00003612750	65452707	65452918	65452133	65452221	5	6	ATT|GTCAG
ENSG00000049192.15	ADAMTS6	ENST00000381055.8	ENSP00000370443.3	3354	ENSE00003467873	ENSE00003641141	65197022	65197151	65188016	65188220	21	22	TGA|GTGGT
ENSG00000136378.15	ADAMTS7	ENST00000388820.5	ENSP00000373472.4	5061	ENSE00003693704	ENSE00001207358	78768133	78768259	78767379	78767592	17	18	CAG|GTGGT
ENSG00000134917.10	ADAMTS8	ENST00000257359.7	ENSP00000257359.6	2670	ENSE00003545213	ENSE00003475319	130408768	130408940	130408464	130408639	7	8	AAG|GTGAT
ENSG00000163638.13	ADAMTS9	ENST00000295903.8	ENSP00000295903.4	5724	ENSE00001339988	ENSE00001339985	64541320	64541414	64541095	64541228	34	35	CAG|GTTAC
ENSG00000163638.13	ADAMTS9	ENST00000498707.5	ENSP00000418735.1	5808	ENSE00001339988	ENSE00001339985	64541320	64541414	64541095	64541228	35	36	CAG|GTTAC
ENSG00000178031.17	ADAMTSL1	ENST00000380566.8	ENSP00000369940.4	1320	ENSE00003676296	ENSE00001485476	18661935	18662073	18680312	18681483	9	10	CAG|GTGGG
ENSG00000178031.17	ADAMTSL1	ENST00000380545.9	ENSP00000369918.5	1392	ENSE00003609855	ENSE00003490484	18889568	18889748	18892389	18892596	4	5	TCG|GTGGA
ENSG00000178031.17	ADAMTSL1	ENST00000327883.11	ENSP00000327887.7	1578	ENSE00000982246	ENSE00003662712	18675857	18675907	18680312	18680516	10	11	TCG|GTGGG
ENSG00000178031.17	ADAMTSL1	ENST00000276935.6	ENSP00000276935.5	2052	ENSE00001089601	ENSE00003633997	18706747	18707048	18721536	18721665	14	15	GAG|GTGTC
ENSG00000178031.17	ADAMTSL1	ENST00000380548.9	ENSP00000369921.4	5289	ENSE00003609855	ENSE00003490484	18889568	18889748	18892389	18892596	25	26	TCG|GTGGA
ENSG00000197859.11	ADAMTSL2	ENST00000651351.2	ENSP00000498961.2	2856	ENSE00003893570	ENSE00003890720	133566936	133567062	133568273	133568486	13	14	CAG|GTGGG
ENSG00000156218.13	ADAMTSL3	ENST00000567476.1	ENSP00000456313.1	5049	ENSE00003536980	ENSE00001158409	84021410	84021593	84025238	84025436	26	27	GAG|GTGGT
ENSG00000156218.13	ADAMTSL3	ENST00000286744.10	ENSP00000286744.5	5076	ENSE00003536980	ENSE00001158409	84021410	84021593	84025238	84025436	26	27	GAG|GTGGT
ENSG00000143382.15	ADAMTSL4	ENST00000369041.9	ENSP00000358037.5	2634	ENSE00001044251	ENSE00001044264	150557150	150557335	150557494	150557623	12	13	AAG|GTGTC
ENSG00000143382.15	ADAMTSL4	ENST00000369038.6	ENSP00000358034.2	3225	ENSE00001044251	ENSE00001044264	150557150	150557335	150557494	150557623	10	11	AAG|GTGTC
ENSG00000143382.15	ADAMTSL4	ENST00000369039.9	ENSP00000358035.5	3294	ENSE00001044251	ENSE00001044264	150557150	150557335	150557494	150557623	13	14	AAG|GTGTC
ENSG00000184060.11	ADAP2	ENST00000330889.8	ENSP00000329468.3	1146	ENSE00003542829	ENSE00003546319	30931889	30931968	30934185	30934297	4	5	CAG|GTAAC
ENSG00000160710.17	ADAR	ENST00000649749.1	ENSP00000497210.1	2796	ENSE00001174682	ENSE00001174679	154585753	154585865	154585217	154585344	13	14	AAG|GTTGG
ENSG00000160710.17	ADAR	ENST00000529168.2	ENSP00000431794.2	3603	ENSE00001174682	ENSE00001174679	154585753	154585865	154585217	154585344	13	14	AAG|GTTGG
ENSG00000160710.17	ADAR	ENST00000368474.9	ENSP00000357459.4	3681	ENSE00001174682	ENSE00001174679	154585753	154585865	154585217	154585344	13	14	AAG|GTTGG
ENSG00000197381.16	ADARB1	ENST00000492414.5	ENSP00000436367.1	2106	ENSE00003718967	ENSE00003711984	45220836	45221014	45222018	45223577	10	11	AAG|GTTCC
ENSG00000197381.16	ADARB1	ENST00000389863.8	ENSP00000374513.4	2145	ENSE00001507132	ENSE00003651172	45222018	45222107	45225547	45226560	12	13	AAG|GTACA
ENSG00000197381.16	ADARB1	ENST00000629643.2	ENSP00000486475.1	2190	ENSE00003718967	ENSE00003711984	45220836	45221014	45222018	45223577	9	10	AAG|GTTCC
ENSG00000197381.16	ADARB1	ENST00000496664.5	ENSP00000435381.1	2226	ENSE00003718967	ENSE00003711984	45220836	45221014	45222018	45223577	11	12	AAG|GTTCC
ENSG00000185736.16	ADARB2	ENST00000381312.6	ENSP00000370713.1	2220	ENSE00001751553	ENSE00003629183	1216951	1217119	1199966	1200147	7	8	CAG|GTGGA
ENSG00000065457.10	ADAT1	ENST00000307921.7	ENSP00000310015.3	1509	ENSE00003541224	ENSE00003544127	75612243	75612861	75608843	75608988	7	8	AAG|GTGTC
ENSG00000063761.16	ADCK1	ENST00000341211.5	ENSP00000339663.5	1368	ENSE00000808505	ENSE00003498729	77899100	77899258	77907803	77907919	5	6	AAG|GTCCC
ENSG00000063761.16	ADCK1	ENST00000238561.10	ENSP00000238561.5	1572	ENSE00000808505	ENSE00003498729	77899100	77899258	77907803	77907919	6	7	AAG|GTCCC
ENSG00000133597.11	ADCK2	ENST00000072869.9	ENSP00000072869.4	1881	ENSE00000727245	ENSE00000360284	140690760	140690813	140694663	140695110	7	8	AAG|GTAAA
ENSG00000285451.2	ADCK5	ENST00000645968.2	ENSP00000494807.1	1743	ENSE00003818105	ENSE00003820375	144391134	144391274	144391361	144391474	6	7	AAG|GTGCA
ENSG00000164742.16	ADCY1	ENST00000297323.12	ENSP00000297323.7	3360	ENSE00001087058	ENSE00001202433	45710528	45710652	45713693	45723116	19	20	CAG|GTGAC
ENSG00000143199.18	ADCY10	ENST00000545172.5	ENSP00000441992.1	4374	ENSE00003460449	ENSE00003555540	167822024	167822141	167818072	167818267	27	28	CTG|GTATG
ENSG00000143199.18	ADCY10	ENST00000367848.1	ENSP00000356822.1	4557	ENSE00003460449	ENSE00003555540	167822024	167822141	167818072	167818267	30	31	CTG|GTATG
ENSG00000143199.18	ADCY10	ENST00000367851.9	ENSP00000356825.4	4833	ENSE00003460449	ENSE00003555540	167822024	167822141	167818072	167818267	30	31	CTG|GTATG
ENSG00000078295.17	ADCY2	ENST00000338316.9	ENSP00000342952.4	3276	ENSE00003559114	ENSE00001376945	7820565	7820689	7826719	7830081	24	25	CAG|GTTAC
ENSG00000138031.14	ADCY3	ENST00000260600.9	ENSP00000260600.5	3435	ENSE00000932298	ENSE00001823516	24820724	24820848	24819169	24820114	20	21	CAG|GTGGT
ENSG00000284814.1	ADCY4	ENST00000646612.1	ENSP00000494977.1	3234	ENSE00003822711	ENSE00003814349	24318653	24318777	24318363	24318567	25	26	CAA|GTGAC
ENSG00000173175.15	ADCY5	ENST00000309879.9	ENSP00000308685.5	2736	ENSE00001205221	ENSE00001866982	123286685	123286809	123284578	123284736	20	21	CAG|GTCAC
ENSG00000173175.15	ADCY5	ENST00000462833.6	ENSP00000419361.1	3786	ENSE00001205221	ENSE00001867315	123286685	123286809	123282296	123284736	20	21	CAG|GTCAC
ENSG00000174233.11	ADCY6	ENST00000550422.5	ENSP00000446730.1	3348	ENSE00003532472	ENSE00002330053	48768937	48769061	48766198	48768716	20	21	CAG|GTGAC
ENSG00000174233.11	ADCY6	ENST00000307885.4	ENSP00000311405.4	3507	ENSE00003532472	ENSE00002353722	48768937	48769061	48766329	48768716	20	21	CAG|GTGAC
ENSG00000121281.13	ADCY7	ENST00000394697.7	ENSP00000378187.2	3243	ENSE00003525668	ENSE00001519264	50315014	50315138	50315359	50318135	25	26	CAG|GTTAC
ENSG00000155897.10	ADCY8	ENST00000286355.10	ENSP00000286355.5	3756	ENSE00001263188	ENSE00001263179	130937073	130937200	130909708	130909866	5	6	CAG|GTATG
ENSG00000162104.10	ADCY9	ENST00000294016.8	ENSP00000294016.3	4062	ENSE00003558640	ENSE00001101102	3988994	3989096	3983232	3983440	6	7	GAG|GTCAT
ENSG00000078549.15	ADCYAP1R1	ENST00000409363.5	ENSP00000387335.1	1344	ENSE00001664639	ENSE00001524247	31104868	31104909	31106496	31107006	13	14	GAG|GTACA
ENSG00000078549.15	ADCYAP1R1	ENST00000304166.9	ENSP00000306620.4	1407	ENSE00001664639	ENSE00001932697	31104868	31104909	31106496	31111474	15	16	GAG|GTACA
ENSG00000078549.15	ADCYAP1R1	ENST00000614107.4	ENSP00000483721.1	1491	ENSE00001664639	ENSE00003745533	31104868	31104909	31106496	31111479	16	17	GAG|GTACA
ENSG00000087274.17	ADD1	ENST00000651918.1	ENSP00000498269.1	1896	ENSE00003656034	ENSE00003653856	2898433	2898531	2899259	2899435	9	10	CAG|GTTCG
ENSG00000087274.17	ADD1	ENST00000398125.5	ENSP00000381193.1	1989	ENSE00003656034	ENSE00003653856	2898433	2898531	2899259	2899435	8	9	CAG|GTTCG
ENSG00000087274.17	ADD1	ENST00000398129.5	ENSP00000381197.1	2214	ENSE00003656034	ENSE00003653856	2898433	2898531	2899259	2899435	7	8	CAG|GTTCG
ENSG00000087274.17	ADD1	ENST00000264758.11	ENSP00000264758.6	2307	ENSE00003656034	ENSE00003653856	2898433	2898531	2899259	2899435	8	9	CAG|GTTCG
ENSG00000075340.23	ADD2	ENST00000413157.6	ENSP00000388072.2	1680	ENSE00000846524	ENSE00000846523	70688024	70688122	70683591	70683767	9	10	CAG|GTGTC
ENSG00000075340.23	ADD2	ENST00000430656.5	ENSP00000398112.1	1728	ENSE00000846524	ENSE00000846523	70688024	70688122	70683591	70683767	8	9	CAG|GTGTC
ENSG00000075340.23	ADD2	ENST00000355733.7	ENSP00000347972.3	1932	ENSE00000846524	ENSE00000846523	70688024	70688122	70683591	70683767	9	10	CAG|GTGTC
ENSG00000075340.23	ADD2	ENST00000407644.6	ENSP00000384677.2	2181	ENSE00000846524	ENSE00000846523	70688024	70688122	70683591	70683767	9	10	CAG|GTGTC
ENSG00000148700.15	ADD3	ENST00000360162.7	ENSP00000353286.3	2025	ENSE00000986801	ENSE00000986802	110119466	110119564	110122110	110122292	8	9	CAG|GTGCA
ENSG00000148700.15	ADD3	ENST00000356080.9	ENSP00000348381.4	2121	ENSE00000986801	ENSE00000986802	110119466	110119564	110122110	110122292	8	9	CAG|GTGCA
ENSG00000118492.17	ADGB	ENST00000397944.8	ENSP00000381036.3	5004	ENSE00003679280	ENSE00003472436	146745922	146746109	146752530	146752714	26	27	CAG|GTATT
ENSG00000197177.15	ADGRA1	ENST00000392606.2	ENSP00000376383.2	1392	ENSE00003690023	ENSE00002494549	133102697	133102842	133127233	133127331	2	3	CAG|GTTTT
ENSG00000197177.15	ADGRA1	ENST00000392607.7	ENSP00000376384.3	1683	ENSE00003514083	ENSE00002494549	133102697	133102842	133127233	133127331	5	6	CAG|GTTTT
ENSG00000197177.15	ADGRA1	ENST00000607359.5	ENSP00000475778.1	3840	ENSE00003514083	ENSE00003699118	133102697	133102842	133127233	133127328	14	15	CAG|GTTTT
ENSG00000020181.18	ADGRA2	ENST00000315215.11	ENSP00000323508.7	3366	ENSE00003230821	ENSE00001778698	37840121	37840266	37840760	37840849	14	15	CCG|GTTCT
ENSG00000020181.18	ADGRA2	ENST00000412232.3	ENSP00000406367.2	4017	ENSE00003230821	ENSE00001778698	37840121	37840266	37840760	37840849	17	18	CCG|GTTCT
ENSG00000152990.14	ADGRA3	ENST00000334304.10	ENSP00000334952.5	3966	ENSE00003666320	ENSE00003482699	22401431	22401554	22392545	22392690	16	17	GCA|GTTGG
ENSG00000181790.11	ADGRB1	ENST00000517894.5	ENSP00000430945.1	4755	ENSE00003609698	ENSE00003467365	142533295	142533466	142536987	142537082	25	26	GAG|GTCCA
ENSG00000121753.12	ADGRB2	ENST00000527361.5	ENSP00000435397.1	4656	ENSE00003614818	ENSE00003691851	31728598	31728633	31728182	31728277	27	28	GAG|GTGAT
ENSG00000121753.12	ADGRB2	ENST00000373655.6	ENSP00000362759.2	4755	ENSE00003614818	ENSE00003691851	31728598	31728633	31728182	31728277	30	31	GAG|GTGAT
ENSG00000121753.12	ADGRB2	ENST00000373658.7	ENSP00000362762.3	4758	ENSE00003500348	ENSE00003622884	31732972	31733143	31732517	31732612	26	27	GAG|GTCCA
ENSG00000135298.14	ADGRB3	ENST00000546190.5	ENSP00000441821.2	4569	ENSE00001292206	ENSE00001310733	69339333	69339504	69354233	69354328	24	25	GAG|GTTCA
ENSG00000111452.13	ADGRD1	ENST00000543617.2	ENSP00000438021.1	1182	ENSE00003623595	ENSE00003596877	131136973	131137014	131138137	131138229	10	11	GAG|GTGAG
ENSG00000111452.13	ADGRD1	ENST00000261654.10	ENSP00000261654.5	2625	ENSE00003623595	ENSE00003596877	131136973	131137014	131138137	131138229	23	24	GAG|GTGAG
ENSG00000111452.13	ADGRD1	ENST00000535015.5	ENSP00000444425.1	2721	ENSE00003623595	ENSE00003596877	131136973	131137014	131138137	131138229	24	25	GAG|GTGAG
ENSG00000180264.11	ADGRD2	ENST00000334810.5	ENSP00000335156.2	2917	ENSE00001331572	ENSE00001331571	124475446	124475487	124475571	124475615	18	19	GAG|GTGCG
ENSG00000174837.15	ADGRE1	ENST00000450315.7	ENSP00000405974.2	2130	ENSE00001203117	ENSE00001384292	6937243	6937411	6937544	6937648	16	17	CAG|GTACG
ENSG00000174837.15	ADGRE1	ENST00000381407.9	ENSP00000370814.4	2238	ENSE00001203117	ENSE00001384292	6937243	6937411	6937544	6937648	16	17	CAG|GTACG
ENSG00000174837.15	ADGRE1	ENST00000250572.12	ENSP00000250572.7	2466	ENSE00001203117	ENSE00001384292	6937243	6937411	6937544	6937648	18	19	CAG|GTACG
ENSG00000174837.15	ADGRE1	ENST00000381404.8	ENSP00000370811.4	2604	ENSE00001203117	ENSE00001384292	6937243	6937411	6937544	6937648	18	19	CAG|GTACG
ENSG00000174837.15	ADGRE1	ENST00000312053.9	ENSP00000311545.3	2661	ENSE00001203117	ENSE00001384292	6937243	6937411	6937544	6937648	19	20	CAG|GTACG
ENSG00000127507.18	ADGRE2	ENST00000595839.5	ENSP00000469277.1	2046	ENSE00003670818	ENSE00003080152	14743420	14743530	14736236	14736244	16	17	ACG|GTTAA
ENSG00000127507.18	ADGRE2	ENST00000594076.5	ENSP00000472735.1	2193	ENSE00003670818	ENSE00003080152	14743420	14743530	14736236	14736244	17	18	ACG|GTTAA
ENSG00000127507.18	ADGRE2	ENST00000392965.7	ENSP00000376692.3	2298	ENSE00003670818	ENSE00002253099	14743420	14743530	14736107	14736244	18	19	ACG|GTTAA
ENSG00000127507.18	ADGRE2	ENST00000594294.5	ENSP00000470725.1	2325	ENSE00003670818	ENSE00003080152	14743420	14743530	14736236	14736244	18	19	ACG|GTTAA
ENSG00000127507.18	ADGRE2	ENST00000596991.6	ENSP00000472280.2	2439	ENSE00003670818	ENSE00003154258	14743420	14743530	14736079	14736244	19	20	ACG|GTTAA
ENSG00000127507.18	ADGRE2	ENST00000315576.8	ENSP00000319883.3	2472	ENSE00003670818	ENSE00001737543	14743420	14743530	14732392	14736244	20	21	ACG|GTTAA
ENSG00000131355.15	ADGRE3	ENST00000344373.8	ENSP00000340758.4	1803	ENSE00001763527	ENSE00001737640	14630039	14630207	14625492	14625599	13	14	CAG|GTCCA
ENSG00000131355.15	ADGRE3	ENST00000253673.6	ENSP00000253673.4	1959	ENSE00001763527	ENSE00001737640	14630039	14630207	14625492	14625599	14	15	CAG|GTCCA
ENSG00000123146.20	ADGRE5	ENST00000358600.7	ENSP00000351413.2	2229	ENSE00000836581	ENSE00001182776	14407061	14407229	14407908	14408009	16	17	AAG|GTTCG
ENSG00000123146.20	ADGRE5	ENST00000357355.7	ENSP00000349918.2	2361	ENSE00000836581	ENSE00001182776	14407061	14407229	14407908	14408009	17	18	AAG|GTTCG
ENSG00000123146.20	ADGRE5	ENST00000242786.6	ENSP00000242786.4	2508	ENSE00000836581	ENSE00001182776	14407061	14407229	14407908	14408009	18	19	AAG|GTTCG
ENSG00000164393.8	ADGRF2	ENST00000467205.6	ENSP00000425269.1	1929	ENSE00001219045	ENSE00001219037	47677843	47677885	47678983	47679134	4	5	ACG|GTGTA
ENSG00000164393.8	ADGRF2	ENST00000296862.5	ENSP00000296862.1	2127	ENSE00001219045	ENSE00001219037	47677843	47677885	47678983	47679134	3	4	ACG|GTGTA
ENSG00000173567.15	ADGRF3	ENST00000447444.5	ENSP00000404775.1	2622	ENSE00003659465	ENSE00001276981	26316912	26317055	26314414	26314623	3	4	CAG|GTGAG
ENSG00000173567.15	ADGRF3	ENST00000421160.6	ENSP00000388537.2	2994	ENSE00003682453	ENSE00001276981	26315522	26315767	26314414	26314623	5	6	CAG|GTGAG
ENSG00000173567.15	ADGRF3	ENST00000311519.5	ENSP00000307831.1	3240	ENSE00003682453	ENSE00001276981	26315522	26315767	26314414	26314623	6	7	CAG|GTGAG
ENSG00000069122.19	ADGRF5	ENST00000283296.12	ENSP00000283296.7	4041	ENSE00003891998	ENSE00003894895	46856867	46856908	46856718	46856777	18	19	AAG|GTACA
ENSG00000205336.13	ADGRG1	ENST00000568908.5	ENSP00000457456.1	2064	ENSE00003635590	ENSE00003603353	57660768	57660876	57661697	57661965	13	14	CAT|GTGCT
ENSG00000205336.13	ADGRG1	ENST00000456916.5	ENSP00000398034.2	2079	ENSE00003635590	ENSE00003603353	57660768	57660876	57661697	57661965	12	13	CAT|GTGCT
ENSG00000205336.13	ADGRG1	ENST00000568909.5	ENSP00000455215.1	2082	ENSE00003635590	ENSE00003603353	57660768	57660876	57661697	57661965	12	13	CAT|GTGCT
ENSG00000173698.18	ADGRG2	ENST00000354791.7	ENSP00000346845.4	2697	ENSE00001633690	ENSE00001699907	19006220	19006265	19006002	19006105	17	18	ATG|GTGGC
ENSG00000173698.18	ADGRG2	ENST00000379873.6	ENSP00000369202.2	2901	ENSE00001633690	ENSE00001699907	19006220	19006265	19006002	19006105	21	22	ATG|GTGGC
ENSG00000173698.18	ADGRG2	ENST00000357544.7	ENSP00000350152.3	2964	ENSE00001633690	ENSE00001699907	19006220	19006265	19006002	19006105	19	20	ATG|GTGGC
ENSG00000173698.18	ADGRG2	ENST00000379876.5	ENSP00000369205.1	2982	ENSE00001633690	ENSE00001699907	19006220	19006265	19006002	19006105	19	20	ATG|GTGGC
ENSG00000173698.18	ADGRG2	ENST00000360279.8	ENSP00000353421.4	2988	ENSE00001633690	ENSE00001699907	19006220	19006265	19006002	19006105	19	20	ATG|GTGGC
ENSG00000173698.18	ADGRG2	ENST00000379878.7	ENSP00000369207.3	3006	ENSE00001633690	ENSE00001699907	19006220	19006265	19006002	19006105	20	21	ATG|GTGGC
ENSG00000173698.18	ADGRG2	ENST00000356606.8	ENSP00000349015.4	3012	ENSE00001633690	ENSE00001699907	19006220	19006265	19006002	19006105	20	21	ATG|GTGGC
ENSG00000173698.18	ADGRG2	ENST00000357991.7	ENSP00000350680.3	3045	ENSE00001633690	ENSE00001699907	19006220	19006265	19006002	19006105	21	22	ATG|GTGGC
ENSG00000173698.18	ADGRG2	ENST00000379869.8	ENSP00000369198.3	3054	ENSE00001633690	ENSE00001699907	19006220	19006265	19006002	19006105	21	22	ATG|GTGGC
ENSG00000182885.17	ADGRG3	ENST00000333493.9	ENSP00000332900.4	1650	ENSE00003639584	ENSE00003571340	57685643	57685926	57688352	57689378	11	12	AAG|GTGTC
ENSG00000159618.16	ADGRG5	ENST00000349457.8	ENSP00000290823.4	1587	ENSE00003680329	ENSE00002603680	57574815	57575092	57575438	57577189	11	12	ACG|GTTTC
ENSG00000112414.15	ADGRG6	ENST00000296932.13	ENSP00000296932.8	3582	ENSE00000764811	ENSE00000764812	142415796	142416064	142417273	142417369	19	20	GGG|GTTTG
ENSG00000112414.15	ADGRG6	ENST00000230173.10	ENSP00000230173.6	3666	ENSE00000764811	ENSE00000764812	142415796	142416064	142417273	142417369	20	21	GGG|GTTTG
ENSG00000112414.15	ADGRG6	ENST00000367608.6	ENSP00000356580.2	3669	ENSE00000764811	ENSE00000764812	142415796	142416064	142417273	142417369	19	20	GGG|GTTTG
ENSG00000112414.15	ADGRG6	ENST00000367609.8	ENSP00000356581.3	3753	ENSE00000764811	ENSE00000764812	142415796	142416064	142417273	142417369	20	21	GGG|GTTTG
ENSG00000144820.8	ADGRG7	ENST00000273352.8	ENSP00000273352.3	2394	ENSE00000967311	ENSE00000967313	100633265	100633377	100635677	100635826	4	5	CAG|GTAAA
ENSG00000288324.1	ADGRL1	ENST00000673576.1	ENSP00000500478.1	4410	ENSE00003889334	ENSE00003890786	14152835	14152931	14152627	14152755	20	21	GAG|GTACC
ENSG00000288324.1	ADGRL1	ENST00000672190.1	ENSP00000500240.1	4425	ENSE00003889334	ENSE00003890786	14152835	14152931	14152627	14152755	21	22	GAG|GTACC
ENSG00000117114.20	ADGRL2	ENST00000370713.5	ENSP00000359748.1	3372	ENSE00003675846	ENSE00003519156	81981808	81981976	81984583	81984711	17	18	AAA|GTACG
ENSG00000117114.20	ADGRL2	ENST00000370715.5	ENSP00000359750.1	3534	ENSE00003675846	ENSE00003519156	81981808	81981976	81984583	81984711	17	18	AAA|GTACG
ENSG00000117114.20	ADGRL2	ENST00000359929.7	ENSP00000353006.2	4212	ENSE00003675846	ENSE00003519156	81981808	81981976	81984583	81984711	18	19	AAA|GTACG
ENSG00000117114.20	ADGRL2	ENST00000370730.5	ENSP00000359765.1	4251	ENSE00003675846	ENSE00003519156	81981808	81981976	81984583	81984711	21	22	AAA|GTACG
ENSG00000117114.20	ADGRL2	ENST00000370728.5	ENSP00000359763.1	4380	ENSE00003675846	ENSE00003519156	81981808	81981976	81984583	81984711	21	22	AAA|GTACG
ENSG00000117114.20	ADGRL2	ENST00000370723.5	ENSP00000359758.1	4386	ENSE00003675846	ENSE00003519156	81981808	81981976	81984583	81984711	21	22	AAA|GTACG
ENSG00000117114.20	ADGRL2	ENST00000370725.5	ENSP00000359760.1	4425	ENSE00003675846	ENSE00003519156	81981808	81981976	81984583	81984711	22	23	AAA|GTACG
ENSG00000150471.16	ADGRL3	ENST00000512091.6	ENSP00000423388.1	3723	ENSE00000995073	ENSE00000995070	62031442	62031610	62037731	62037856	22	23	AAG|GTACG
ENSG00000150471.16	ADGRL3	ENST00000514591.5	ENSP00000422533.1	4410	ENSE00000995073	ENSE00000995070	62031442	62031610	62037731	62037856	22	23	AAG|GTACG
ENSG00000162618.15	ADGRL4	ENST00000370742.4	ENSP00000359778.3	2073	ENSE00001066955	ENSE00001066961	78893098	78893189	78891524	78891692	13	14	AAG|GTCTT
ENSG00000164199.18	ADGRV1	ENST00000405460.9	ENSP00000384582.2	18921	ENSE00002451441	ENSE00003804998	91153221	91153398	91163782	91164437	89	90	CTG|GTGCT
ENSG00000187758.8	ADH1A	ENST00000209668.3	ENSP00000209668.2	1128	ENSE00002483914	ENSE00002504155	99284399	99284618	99282346	99282606	5	6	AAG|GTCAC
ENSG00000196616.14	ADH1B	ENST00000305046.13	ENSP00000306606.8	1128	ENSE00003546133	ENSE00003657734	99315898	99316117	99313821	99314081	5	6	AAG|GTCAC
ENSG00000248144.6	ADH1C	ENST00000515683.6	ENSP00000426083.1	1128	ENSE00003719115	ENSE00002526688	99344862	99345081	99342795	99343055	5	6	AAG|GTCAC
ENSG00000198099.9	ADH4	ENST00000265512.12	ENSP00000265512.7	1143	ENSE00003500400	ENSE00003606567	99127209	99127344	99126594	99126732	7	8	GTG|GTTGG
ENSG00000198099.9	ADH4	ENST00000508393.5	ENSP00000424630.1	1200	ENSE00003500400	ENSE00003606567	99127209	99127344	99126594	99126732	8	9	GTG|GTTGG
ENSG00000197894.11	ADH5	ENST00000296412.13	ENSP00000296412.8	1125	ENSE00003608112	ENSE00003633866	99081975	99082116	99081365	99081452	3	4	CGG|GTGAC
ENSG00000172955.17	ADH6	ENST00000237653.11	ENSP00000237653.7	1107	ENSE00000801323	ENSE00003484163	99210082	99210298	99208668	99208928	5	6	AAG|GTGAC
ENSG00000172955.17	ADH6	ENST00000394899.6	ENSP00000378359.2	1128	ENSE00000801323	ENSE00003484163	99210082	99210298	99208668	99208928	5	6	AAG|GTGAC
ENSG00000196344.11	ADH7	ENST00000209665.8	ENSP00000209665.4	1161	ENSE00000733622	ENSE00000801334	99418986	99419121	99415478	99415616	7	8	GAG|GTTTG
ENSG00000196344.11	ADH7	ENST00000476959.5	ENSP00000420269.1	1185	ENSE00000733622	ENSE00000801334	99418986	99419121	99415478	99415616	7	8	GAG|GTTTG
ENSG00000147576.17	ADHFE1	ENST00000424777.6	ENSP00000410883.2	912	ENSE00001637433	ENSE00003649428	66432498	66432575	66440162	66440199	1	2	AGC|GTGCC
ENSG00000147576.17	ADHFE1	ENST00000396623.8	ENSP00000379865.3	1404	ENSE00001750235	ENSE00003649428	66432504	66432575	66440162	66440199	1	2	AGC|GTGCC
ENSG00000181092.10	ADIPOQ	ENST00000444204.2	ENSP00000389814.2	735	ENSE00001222280	ENSE00001765971	186853051	186853272	186854184	186858463	3	4	CAG|GTCTT
ENSG00000159346.13	ADIPOR1	ENST00000340990.10	ENSP00000341785.5	1128	ENSE00001044995	ENSE00003786628	202946439	202946610	202944983	202945169	4	5	TTG|GTTTC
ENSG00000285070.2	ADIPOR2	ENST00000645126.2	ENSP00000495699.1	1161	ENSE00003816924	ENSE00003817148	1777854	1778025	1780451	1780637	4	5	TAG|GTTGT
ENSG00000156110.14	ADK	ENST00000672429.1	ENSP00000500292.1	918	ENSE00001248825	ENSE00003889187	74670183	74670269	74708321	74708699	9	10	GAG|GTTTT
ENSG00000156110.14	ADK	ENST00000673027.1	ENSP00000500201.1	984	ENSE00001248825	ENSE00001879300	74670183	74670269	74708321	74708539	9	10	GAG|GTTTT
ENSG00000156110.14	ADK	ENST00000372734.4	ENSP00000361819.3	1038	ENSE00001248825	ENSE00002258874	74670183	74670269	74708321	74709290	10	11	GAG|GTTTT
ENSG00000156110.14	ADK	ENST00000539909.6	ENSP00000443965.2	1089	ENSE00001248825	ENSE00002258874	74670183	74670269	74708321	74709290	10	11	GAG|GTTTT
ENSG00000148926.10	ADM	ENST00000528655.5	ENSP00000436607.1	558	ENSE00002177908	ENSE00000988125	10305084	10305798	10305949	10306098	1	2	GAA|GTGGA
ENSG00000163485.17	ADORA1	ENST00000367236.8	ENSP00000356205.4	981	ENSE00003891837	ENSE00003894279	203128785	203129182	203165261	203167405	2	3	CCG|GTACA
ENSG00000128271.22	ADORA2A	ENST00000618076.3	ENSP00000481552.1	1239	ENSE00003792508	ENSE00003750761	24433131	24433736	24440583	24442356	2	3	CCG|GTACA
ENSG00000170425.3	ADORA2B	ENST00000304222.2	ENSP00000304501.2	999	ENSE00001123689	ENSE00001123681	15944917	15945583	15974679	15975746	1	2	CAG|GTATA
ENSG00000159322.17	ADPGK	ENST00000456471.2	ENSP00000397694.2	669	ENSE00003467384	ENSE00001761975	72755556	72755654	72752202	72752892	2	3	CAG|GTCTT
ENSG00000159322.17	ADPGK	ENST00000311669.12	ENSP00000312250.8	1491	ENSE00003467384	ENSE00003643025	72755556	72755654	72751369	72752892	6	7	CAG|GTCTT
ENSG00000144843.11	ADPRH	ENST00000478927.5	ENSP00000417528.1	1074	ENSE00003529351	ENSE00001851393	119586285	119586645	119587464	119588007	3	4	CTG|GTCCT
ENSG00000116863.11	ADPRS	ENST00000373178.5	ENSP00000362273.4	1092	ENSE00003398258	ENSE00000766220	36091910	36092094	36092422	36092522	4	5	GGA|GTTGG
ENSG00000130706.13	ADRM1	ENST00000491935.5	ENSP00000478877.1	1224	ENSE00003789475	ENSE00003893481	62306648	62306734	62307371	62307452	6	7	TGG|GTGGG
ENSG00000239900.13	ADSL	ENST00000342312.9	ENSP00000341429.6	1278	ENSE00000654866	ENSE00001826622	40364276	40364365	40366436	40366996	11	12	CAG|GTGCA
ENSG00000239900.13	ADSL	ENST00000623063.3	ENSP00000485525.1	1455	ENSE00000654867	ENSE00001695427	40364880	40365056	40366436	40369367	12	13	CAG|GTGCA
ENSG00000035687.10	ADSS2	ENST00000366535.4	ENSP00000355493.3	1371	ENSE00003682506	ENSE00003499382	244417628	244417752	244415981	244416078	10	11	TGC|GTTGG
ENSG00000111863.13	ADTRP	ENST00000414691.8	ENSP00000404416.2	693	ENSE00003477093	ENSE00001858441	11723349	11723500	11713523	11714512	5	6	GGG|GTGAC
ENSG00000111863.13	ADTRP	ENST00000229583.9	ENSP00000229583.5	747	ENSE00003477093	ENSE00002074810	11723349	11723500	11714378	11714512	6	7	GGG|GTGAC
ENSG00000106624.11	AEBP1	ENST00000450684.2	ENSP00000398878.2	2202	ENSE00003560136	ENSE00003502428	44112991	44113130	44113252	44113351	6	7	CAG|GTGCA
ENSG00000106624.11	AEBP1	ENST00000223357.8	ENSP00000223357.3	3477	ENSE00003560136	ENSE00003502428	44112991	44113130	44113252	44113351	19	20	CAG|GTGCA
ENSG00000139154.16	AEBP2	ENST00000360995.8	ENSP00000354267.4	906	ENSE00001685772	ENSE00001730378	19500097	19500221	19512398	19512465	5	6	ACT|GTAAT
ENSG00000139154.16	AEBP2	ENST00000266508.14	ENSP00000266508.9	1512	ENSE00001685772	ENSE00001730378	19500097	19500221	19512398	19512465	5	6	ACT|GTAAT
ENSG00000139154.16	AEBP2	ENST00000398864.7	ENSP00000381840.3	1554	ENSE00001685772	ENSE00001730378	19500097	19500221	19512398	19512465	5	6	ACT|GTAAT
ENSG00000181026.15	AEN	ENST00000332810.4	ENSP00000331944.3	978	ENSE00001246505	ENSE00001361696	88629226	88629426	88630058	88632281	3	4	CAG|GTGGG
ENSG00000196526.10	AFAP1	ENST00000360265.8	ENSP00000353402.4	2193	ENSE00001136615	ENSE00001136608	7838524	7838703	7819076	7819171	5	6	AAG|GTGAT
ENSG00000196526.10	AFAP1	ENST00000420658.5	ENSP00000410689.1	2445	ENSE00001136615	ENSE00001136608	7838524	7838703	7819076	7819171	6	7	AAG|GTGAT
ENSG00000157510.14	AFAP1L1	ENST00000515000.1	ENSP00000424427.1	2178	ENSE00003604233	ENSE00003615254	149322606	149322717	149329666	149329830	15	16	CCA|GTGCC
ENSG00000157510.14	AFAP1L1	ENST00000296721.9	ENSP00000296721.4	2307	ENSE00003604233	ENSE00003615254	149322606	149322717	149329666	149329830	15	16	CCA|GTGCC
ENSG00000169129.15	AFAP1L2	ENST00000369271.7	ENSP00000358276.3	2445	ENSE00003594307	ENSE00003661630	114301354	114301465	114300445	114300690	13	14	GCG|GTGGA
ENSG00000169129.15	AFAP1L2	ENST00000304129.9	ENSP00000303042.4	2457	ENSE00003594307	ENSE00003661630	114301354	114301465	114300445	114300690	13	14	GCG|GTGGA
ENSG00000130396.20	AFDN	ENST00000392108.7	ENSP00000375956.3	4956	ENSE00003567314	ENSE00003578722	167880360	167880517	167889215	167889326	6	7	CGG|GTTAT
ENSG00000130396.20	AFDN	ENST00000392112.5	ENSP00000375960.2	5232	ENSE00003567314	ENSE00003578722	167880360	167880517	167889215	167889326	6	7	CGG|GTTAT
ENSG00000130396.20	AFDN	ENST00000447894.6	ENSP00000404595.2	5475	ENSE00003567314	ENSE00003578722	167880360	167880517	167889215	167889326	6	7	CGG|GTTAT
ENSG00000130396.20	AFDN	ENST00000400822.7	ENSP00000383623.3	5505	ENSE00003567314	ENSE00003578722	167880360	167880517	167889215	167889326	6	7	CGG|GTTAT
ENSG00000155966.14	AFF2	ENST00000370458.5	ENSP00000359487.1	1284	ENSE00003780313	ENSE00003782072	148661908	148662768	148809876	148809920	3	4	GAA|GTAAG
ENSG00000155966.14	AFF2	ENST00000286437.7	ENSP00000286437.5	2859	ENSE00003780142	ENSE00003780611	148973471	148973607	148977933	148978004	13	14	CAG|GTATG
ENSG00000155966.14	AFF2	ENST00000370457.9	ENSP00000359486.6	3831	ENSE00003780142	ENSE00003780611	148973471	148973607	148977933	148978004	15	16	CAG|GTATG
ENSG00000155966.14	AFF2	ENST00000370460.7	ENSP00000359489.2	3936	ENSE00003780142	ENSE00003780611	148973471	148973607	148977933	148978004	16	17	CAG|GTATG
ENSG00000144218.19	AFF3	ENST00000672756.1	ENSP00000500419.1	3681	ENSE00001038878	ENSE00001038871	99565487	99565623	99560365	99560436	20	21	CAG|GTATG
ENSG00000144218.19	AFF3	ENST00000409579.5	ENSP00000386834.1	3756	ENSE00001038878	ENSE00001038871	99565487	99565623	99560365	99560436	20	21	CAG|GTATG
ENSG00000072364.13	AFF4	ENST00000378595.7	ENSP00000367858.3	2703	ENSE00000972461	ENSE00001478038	132893030	132893118	132891817	132892404	12	13	AGA|GTCAT
ENSG00000072364.13	AFF4	ENST00000265343.10	ENSP00000265343.5	3492	ENSE00000972461	ENSE00000762988	132893030	132893118	132892164	132892404	12	13	AGA|GTCAT
ENSG00000135537.17	AFG1L	ENST00000368977.9	ENSP00000357973.3	1446	ENSE00003533096	ENSE00003496351	108510212	108510352	108519697	108519810	11	12	AAG|GTGCG
ENSG00000141385.10	AFG3L2	ENST00000269143.8	ENSP00000269143.2	2394	ENSE00001255259	ENSE00001255359	12337341	12337535	12328944	12329783	16	17	AAG|GTTGC
ENSG00000079557.5	AFM	ENST00000226355.5	ENSP00000226355.3	1800	ENSE00000721836	ENSE00000721839	73500004	73500227	73501787	73501919	12	13	CAG|GTTTC
ENSG00000081051.8	AFP	ENST00000395792.7	ENSP00000379138.2	1830	ENSE00003644733	ENSE00003619455	73452401	73452624	73453765	73453897	12	13	AGA|GTTTC
ENSG00000119844.15	AFTPH	ENST00000238856.8	ENSP00000238856.4	2730	ENSE00000810183	ENSE00003496930	64579486	64579546	64585422	64585545	7	8	ATG|GTGTG
ENSG00000119844.15	AFTPH	ENST00000409933.5	ENSP00000387071.1	2811	ENSE00000810184	ENSE00003496930	64581190	64581273	64585422	64585545	7	8	CAG|GTGTG
ENSG00000038002.9	AGA	ENST00000264595.7	ENSP00000264595.2	1041	ENSE00002212427	ENSE00002255233	177433214	177433347	177430774	177431808	8	9	ACG|GTGCT
ENSG00000157985.19	AGAP1	ENST00000409457.5	ENSP00000387174.1	1218	ENSE00002508827	ENSE00001290187	235717557	235717644	235740963	235741048	3	4	AAG|GTGGC
ENSG00000157985.19	AGAP1	ENST00000336665.9	ENSP00000338378.5	2415	ENSE00002508827	ENSE00001290187	235717557	235717644	235740963	235741048	3	4	AAG|GTGGC
ENSG00000157985.19	AGAP1	ENST00000304032.13	ENSP00000307634.7	2574	ENSE00002508827	ENSE00001290187	235717557	235717644	235740963	235741048	3	4	AAG|GTGGC
ENSG00000135439.11	AGAP2	ENST00000257897.7	ENSP00000257897.3	2511	ENSE00000920456	ENSE00000920457	57734592	57734679	57734319	57734404	3	4	AGA|GTGAG
ENSG00000133612.19	AGAP3	ENST00000622464.4	ENSP00000480655.1	2628	ENSE00003667075	ENSE00000978089	151134400	151134568	151138143	151138313	12	13	CAG|GTGCC
ENSG00000133612.19	AGAP3	ENST00000397238.7	ENSP00000380413.2	2736	ENSE00003667075	ENSE00000978089	151134400	151134568	151138143	151138313	11	12	CAG|GTGCC
ENSG00000188234.13	AGAP4	ENST00000448048.6	ENSP00000392513.2	1992	ENSE00003645446	ENSE00001900404	45828029	45828080	45825594	45827390	6	7	GCG|GTTTC
ENSG00000172650.13	AGAP5	ENST00000374094.8	ENSP00000363207.4	2061	ENSE00003536518	ENSE00001663819	73676719	73676770	73674378	73676074	7	8	GCG|GTTTC
ENSG00000204149.12	AGAP6	ENST00000374056.10	ENSP00000363168.6	1992	ENSE00002510883	ENSE00002480303	50008025	50008076	50008711	50010499	6	7	GCG|GTTTC
ENSG00000204149.12	AGAP6	ENST00000412531.5	ENSP00000500374.1	2061	ENSE00002510883	ENSE00003847000	50008025	50008076	50008711	50010186	7	8	GCG|GTTTC
ENSG00000204172.12	AGAP9	ENST00000452145.6	ENSP00000392206.2	1977	ENSE00002434484	ENSE00002523831	47504189	47504240	47501854	47503543	7	8	GCG|GTTTC
ENSG00000273540.4	AGBL1	ENST00000441037.7	ENSP00000413001.3	3339	ENSE00003808825	ENSE00003807776	86522810	86522939	86546002	86546133	19	20	GTG|GTTTT
ENSG00000285501.2	AGBL2	ENST00000645431.2	ENSP00000494229.1	2709	ENSE00003826496	ENSE00003821854	47686510	47686636	47684514	47684614	12	13	TGG|GTAAT
ENSG00000146856.14	AGBL3	ENST00000275763.10	ENSP00000275763.6	1866	ENSE00001719821	ENSE00001804468	135044025	135044151	135045474	135045574	9	10	TGG|GTAAC
ENSG00000146856.14	AGBL3	ENST00000436302.6	ENSP00000388275.2	2763	ENSE00003508019	ENSE00003537042	135076397	135076468	135080203	135080260	13	14	GAG|GTTTA
ENSG00000186094.17	AGBL4	ENST00000371839.6	ENSP00000360905.1	1512	ENSE00003742358	ENSE00001336813	48653337	48653451	48634493	48634604	8	9	CAG|GTGTT
ENSG00000084693.16	AGBL5	ENST00000323064.12	ENSP00000323681.8	2154	ENSE00000732217	ENSE00000542694	27057303	27057438	27058400	27058602	9	10	CAG|GTGGG
ENSG00000084693.16	AGBL5	ENST00000487078.5	ENSP00000433830.1	2451	ENSE00000732217	ENSE00000542694	27057303	27057438	27058400	27058602	9	10	CAG|GTGGG
ENSG00000084693.16	AGBL5	ENST00000360131.5	ENSP00000353249.4	2661	ENSE00000732217	ENSE00000542694	27057303	27057438	27058400	27058602	9	10	CAG|GTGGG
ENSG00000237405.10	AGER	ENST00000441804.6	ENSP00000391743.2	1029	ENSE00003597889	ENSE00003506555	32190996	32191060	32190786	32190873	4	5	AAG|GTGGG
ENSG00000234729.9	AGER	ENST00000453588.5	ENSP00000399686.1	1044	ENSE00003655357	ENSE00003647409	32131795	32131859	32131585	32131672	4	5	AAG|GTGGG
ENSG00000237405.10	AGER	ENST00000551827.4	ENSP00000449042.1	1092	ENSE00001679166	ENSE00003506555	32190948	32191060	32190786	32190873	4	5	GAG|GTGGG
ENSG00000229058.10	AGER	ENST00000456918.6	ENSP00000409457.2	1215	ENSE00003576867	ENSE00003508424	32222712	32222776	32222502	32222589	4	5	AAG|GTGGG
ENSG00000237405.10	AGER	ENST00000551381.5	ENSP00000448979.2	1263	ENSE00001679166	ENSE00003506555	32190948	32191060	32190786	32190873	4	5	GAG|GTGGG
ENSG00000173744.17	AGFG1	ENST00000373671.7	ENSP00000362775.3	1569	ENSE00001183947	ENSE00001183943	227551959	227552117	227553704	227553795	10	11	ATG|GTGCA
ENSG00000173744.17	AGFG1	ENST00000409171.5	ENSP00000387218.1	1683	ENSE00001183947	ENSE00001584073	227551959	227552117	227553710	227553795	11	12	ATG|GTTTT
ENSG00000173744.17	AGFG1	ENST00000310078.12	ENSP00000312059.7	1689	ENSE00001183947	ENSE00001183943	227551959	227552117	227553704	227553795	11	12	ATG|GTGCA
ENSG00000173744.17	AGFG1	ENST00000409979.6	ENSP00000387282.2	1755	ENSE00001183947	ENSE00001584073	227551959	227552117	227553710	227553795	12	13	ATG|GTTTT
ENSG00000106351.13	AGFG2	ENST00000300176.9	ENSP00000300176.4	1446	ENSE00003679922	ENSE00003461857	100550396	100550511	100553347	100553500	3	4	ATG|GTATG
ENSG00000164252.13	AGGF1	ENST00000506806.1	ENSP00000424733.1	531	ENSE00002033330	ENSE00003520662	77030456	77030976	77034418	77034520	1	2	CAG|GTGGA
ENSG00000164252.13	AGGF1	ENST00000312916.12	ENSP00000316109.7	2145	ENSE00001251474	ENSE00003520662	77030404	77030976	77034418	77034520	1	2	CAG|GTGGA
ENSG00000262327.7	AGK	ENST00000575872.2	ENSP00000458417.2	681	ENSE00002661285	ENSE00002642078	141633901	141633980	141636960	141637017	1	2	CAA|GTACT
ENSG00000006530.18	AGK	ENST00000650547.1	ENSP00000496789.1	1269	ENSE00000872178	ENSE00000727596	141633901	141633980	141636960	141637017	10	11	CAA|GTACT
ENSG00000162688.17	AGL	ENST00000370161.6	ENSP00000359180.2	4551	ENSE00003799454	ENSE00003799014	99902683	99902794	99910712	99910847	26	27	AAG|GTTTT
ENSG00000162688.17	AGL	ENST00000370165.7	ENSP00000359184.3	4599	ENSE00003799454	ENSE00003799014	99902683	99902794	99910712	99910847	27	28	AAG|GTTTT
ENSG00000116771.6	AGMAT	ENST00000375826.4	ENSP00000364986.3	1059	ENSE00000544310	ENSE00000750537	15583193	15583395	15580094	15580142	2	3	TGG|GTGGA
ENSG00000187546.14	AGMO	ENST00000342526.8	ENSP00000341662.3	1338	ENSE00001734405	ENSE00001732949	15387406	15387540	15385446	15385562	9	10	GAG|GTCAC
ENSG00000092847.13	AGO1	ENST00000373204.6	ENSP00000362300.4	2574	ENSE00000766083	ENSE00000766085	35914184	35914274	35915348	35915542	14	15	GCA|GTGGT
ENSG00000123908.12	AGO2	ENST00000519980.5	ENSP00000430176.1	2478	ENSE00003528791	ENSE00003641526	140541164	140541358	140539320	140539454	15	16	CAG|GTTCT
ENSG00000123908.12	AGO2	ENST00000220592.10	ENSP00000220592.5	2580	ENSE00003641526	ENSE00003644665	140539320	140539454	140535468	140535569	16	17	CGG|GTTGG
ENSG00000126070.20	AGO3	ENST00000246314.10	ENSP00000246314.6	1881	ENSE00000916735	ENSE00000916736	36040307	36040441	36043447	36043548	14	15	AGG|GTTGG
ENSG00000126070.20	AGO3	ENST00000373191.9	ENSP00000362287.3	2583	ENSE00000916735	ENSE00000916736	36040307	36040441	36043447	36043548	16	17	AGG|GTTGG
ENSG00000134698.11	AGO4	ENST00000373210.4	ENSP00000362306.3	2586	ENSE00001036943	ENSE00003537937	35841616	35841750	35850157	35850258	15	16	AGG|GTAGG
ENSG00000226467.9	AGPAT1	ENST00000457923.5	ENSP00000405565.1	852	ENSE00003633709	ENSE00003605897	32118636	32118731	32118437	32118509	5	6	CAG|GTTCC
ENSG00000169692.13	AGPAT2	ENST00000371694.7	ENSP00000360759.3	741	ENSE00001195409	ENSE00003541941	136676961	136677136	136674735	136674807	3	4	AAC|GTGCC
ENSG00000169692.13	AGPAT2	ENST00000538402.1	ENSP00000438919.1	837	ENSE00003601996	ENSE00003541941	136676585	136676680	136674735	136674807	4	5	CAG|GTGCC
ENSG00000018510.16	AGPS	ENST00000264167.10	ENSP00000264167.4	1977	ENSE00000782588	ENSE00002727446	177493148	177493199	177497689	177497765	12	13	TTG|GTCAT
ENSG00000106541.12	AGR2	ENST00000419304.7	ENSP00000391490.2	528	ENSE00003685049	ENSE00003593874	16801658	16801803	16801320	16801383	2	3	GAG|GTTGG
ENSG00000159723.5	AGRP	ENST00000290953.3	ENSP00000290953.3	399	ENSE00001047349	ENSE00001884910	67483025	67483110	67482571	67482818	3	4	GAG|GTACT
ENSG00000135744.8	AGT	ENST00000366667.5	ENSP00000355627.4	1458	ENSE00000921430	ENSE00001920401	230704193	230704337	230702523	230703329	4	5	GAG|GTGCT
ENSG00000135049.16	AGTPBP1	ENST00000376083.7	ENSP00000365251.3	3561	ENSE00003754747	ENSE00003745202	85586831	85586960	85585463	85585594	22	23	TTG|GTTTA
ENSG00000135049.16	AGTPBP1	ENST00000357081.8	ENSP00000349592.3	3681	ENSE00003754747	ENSE00003745202	85586831	85586960	85585463	85585594	22	23	TTG|GTTTA
ENSG00000135049.16	AGTPBP1	ENST00000628899.1	ENSP00000487074.1	3717	ENSE00003754747	ENSE00003745202	85586831	85586960	85585463	85585594	21	22	TTG|GTTTA
ENSG00000177674.16	AGTRAP	ENST00000376637.7	ENSP00000365824.3	336	ENSE00003619612	ENSE00001944841	11748415	11748589	11750077	11750710	3	4	GGG|GTTTC
ENSG00000177674.16	AGTRAP	ENST00000400895.6	ENSP00000383688.2	444	ENSE00001471207	ENSE00003499860	11736124	11736235	11745803	11745837	1	2	AAG|GTGAT
ENSG00000177674.16	AGTRAP	ENST00000376629.8	ENSP00000365816.4	459	ENSE00003534171	ENSE00001927341	11748415	11748589	11750077	11750771	4	5	GGG|GTTTC
ENSG00000177674.16	AGTRAP	ENST00000452018.6	ENSP00000408505.2	468	ENSE00003619612	ENSE00003595745	11748415	11748589	11750077	11750409	5	6	GGG|GTTTC
ENSG00000177674.16	AGTRAP	ENST00000314340.10	ENSP00000319713.5	480	ENSE00003521575	ENSE00001901851	11748415	11748610	11750077	11750769	4	5	CTG|GTTTC
ENSG00000172482.5	AGXT	ENST00000307503.4	ENSP00000302620.3	1179	ENSE00003606836	ENSE00001895938	240878022	240878150	240878714	240880500	10	11	AAG|GTGCT
ENSG00000113492.14	AGXT2	ENST00000618015.4	ENSP00000479154.1	1320	ENSE00000828264	ENSE00003533872	35025763	35025855	35010000	35010149	9	10	GAA|GTGAT
ENSG00000113492.14	AGXT2	ENST00000231420.11	ENSP00000231420.6	1545	ENSE00003576342	ENSE00003533872	35012954	35013045	35010000	35010149	11	12	GAG|GTGAT
ENSG00000153207.16	AHCTF1	ENST00000648844.2	ENSP00000497061.2	6801	ENSE00003529250	ENSE00003469232	246853091	246853299	246849615	246851442	32	33	CAT|GTGAT
ENSG00000153207.16	AHCTF1	ENST00000326225.3	ENSP00000355465.1	6828	ENSE00003529250	ENSE00003469232	246853091	246853299	246849615	246851442	32	33	CAT|GTGAT
ENSG00000153207.16	AHCTF1	ENST00000366508.5	ENSP00000355464.1	6906	ENSE00003529250	ENSE00003469232	246853091	246853299	246849615	246851442	32	33	CAT|GTGAT
ENSG00000101444.13	AHCY	ENST00000538132.1	ENSP00000442820.1	1215	ENSE00001048932	ENSE00003663748	34290332	34290449	34285440	34285634	8	9	CAG|GTGGA
ENSG00000101444.13	AHCY	ENST00000217426.7	ENSP00000217426.2	1299	ENSE00001048932	ENSE00003663748	34290332	34290449	34285440	34285634	8	9	CAG|GTGGA
ENSG00000168710.18	AHCYL1	ENST00000393614.8	ENSP00000377238.4	1452	ENSE00001151954	ENSE00003600565	110016667	110016730	110017495	110017583	9	10	GAG|GTAGG
ENSG00000168710.18	AHCYL1	ENST00000369799.10	ENSP00000358814.5	1593	ENSE00001151954	ENSE00003600565	110016667	110016730	110017495	110017583	9	10	GAG|GTAGG
ENSG00000158467.16	AHCYL2	ENST00000490911.5	ENSP00000420801.1	1527	ENSE00003569768	ENSE00001842964	129426443	129426563	129427039	129427175	16	17	CAG|GTATT
ENSG00000158467.16	AHCYL2	ENST00000446544.6	ENSP00000413639.2	1833	ENSE00003569768	ENSE00001895409	129426443	129426563	129427039	129430211	16	17	CAG|GTATT
ENSG00000158467.16	AHCYL2	ENST00000325006.7	ENSP00000315931.3	1836	ENSE00003569768	ENSE00001895409	129426443	129426563	129427039	129430211	16	17	CAG|GTATT
ENSG00000135541.21	AHI1	ENST00000327035.10	ENSP00000322478.6	3162	ENSE00003644512	ENSE00003660041	135404951	135404977	135394776	135394896	21	22	AAA|GTCAA
ENSG00000135541.21	AHI1	ENST00000457866.6	ENSP00000388650.2	3591	ENSE00003485887	ENSE00002175698	135358132	135358187	135323162	135323324	23	24	ACG|GTAGT
ENSG00000185567.7	AHNAK2	ENST00000333244.6	ENSP00000353114.4	17388	ENSE00003520885	ENSE00003573678	104957614	104957672	104957410	104957508	2	3	TCT|GTGAC
ENSG00000100591.8	AHSA1	ENST00000535854.6	ENSP00000440108.2	867	ENSE00003557959	ENSE00003502147	77468083	77468184	77468457	77468508	7	8	CTG|GTCCC
ENSG00000100591.8	AHSA1	ENST00000216479.8	ENSP00000216479.3	1017	ENSE00003557959	ENSE00003502147	77468083	77468184	77468457	77468508	7	8	CTG|GTCCC
ENSG00000169877.10	AHSP	ENST00000302312.9	ENSP00000307199.4	309	ENSE00001171609	ENSE00003693244	31528136	31528214	31528458	31528803	2	3	CAG|GTCTT
ENSG00000186063.13	AIDA	ENST00000355727.3	ENSP00000347964.2	675	ENSE00003535514	ENSE00003611805	222686930	222687036	222670133	222670250	6	7	CCG|GTGCA
ENSG00000186063.13	AIDA	ENST00000340020.11	ENSP00000339161.6	921	ENSE00003669185	ENSE00003611805	222673313	222673435	222670133	222670250	8	9	AAG|GTGCA
ENSG00000156709.15	AIFM1	ENST00000535724.6	ENSP00000446113.2	975	ENSE00003691885	ENSE00003520937	130145479	130145569	130140533	130140617	6	7	AAG|GTAGT
ENSG00000156709.15	AIFM1	ENST00000346424.6	ENSP00000316320.3	981	ENSE00003556673	ENSE00003658970	130136643	130136731	130136045	130136185	3	4	AAG|GTAGA
ENSG00000156709.15	AIFM1	ENST00000416073.7	ENSP00000402535.3	1326	ENSE00003556673	ENSE00003658970	130136643	130136731	130136045	130136185	11	12	AAG|GTAGA
ENSG00000156709.15	AIFM1	ENST00000319908.8	ENSP00000315122.4	1836	ENSE00003556673	ENSE00003658970	130136643	130136731	130136045	130136185	11	12	AAG|GTAGA
ENSG00000156709.15	AIFM1	ENST00000287295.8	ENSP00000287295.3	1842	ENSE00003556673	ENSE00003658970	130136643	130136731	130136045	130136185	11	12	AAG|GTAGA
ENSG00000042286.15	AIFM2	ENST00000613322.4	ENSP00000478931.1	1122	ENSE00000933728	ENSE00003740905	70114920	70115120	70112270	70114329	8	9	CGG|GTGCA
ENSG00000183773.15	AIFM3	ENST00000399163.6	ENSP00000382116.2	1797	ENSE00003521701	ENSE00003501740	20977032	20977095	20977700	20977776	14	15	TTG|GTGCA
ENSG00000183773.15	AIFM3	ENST00000405089.5	ENSP00000385800.1	1815	ENSE00003521701	ENSE00003501740	20977032	20977095	20977700	20977776	14	15	TTG|GTGCA
ENSG00000183773.15	AIFM3	ENST00000440238.3	ENSP00000390798.2	1818	ENSE00003521701	ENSE00003501740	20977032	20977095	20977700	20977776	13	14	TTG|GTGCA
ENSG00000146416.19	AIG1	ENST00000629020.2	ENSP00000485875.1	405	ENSE00003762327	ENSE00003590091	143060899	143061066	143136835	143136990	1	2	CTG|GTTAT
ENSG00000146416.19	AIG1	ENST00000494282.6	ENSP00000473952.1	414	ENSE00001288659	ENSE00003590091	143060901	143061066	143136835	143136990	1	2	CTG|GTTAT
ENSG00000146416.19	AIG1	ENST00000357847.9	ENSP00000350509.4	717	ENSE00003785805	ENSE00003728578	143333282	143333445	143339639	143341058	5	6	AAA|GTATG
ENSG00000146416.19	AIG1	ENST00000275235.8	ENSP00000275235.4	738	ENSE00001288659	ENSE00003590091	143060901	143061066	143136835	143136990	1	2	CTG|GTTAT
ENSG00000163568.15	AIM2	ENST00000368130.9	ENSP00000357112.4	1032	ENSE00001076058	ENSE00001446378	159063486	159063674	159062484	159062718	5	6	AAG|GTTAT
ENSG00000110711.10	AIP	ENST00000279146.8	ENSP00000279146.3	993	ENSE00000823991	ENSE00003703875	67489267	67489455	67490038	67490214	3	4	AAG|GTGGA
ENSG00000129221.16	AIPL1	ENST00000250087.9	ENSP00000250087.5	966	ENSE00003662461	ENSE00003565902	6433919	6434098	6426881	6427057	2	3	ATC|GTTGA
ENSG00000129221.16	AIPL1	ENST00000576307.5	ENSP00000459522.1	975	ENSE00003675057	ENSE00003565902	6428318	6428506	6426881	6427057	2	3	CAG|GTTGA
ENSG00000129221.16	AIPL1	ENST00000576776.5	ENSP00000460827.1	1083	ENSE00003675057	ENSE00003565902	6428318	6428506	6426881	6427057	3	4	CAG|GTTGA
ENSG00000129221.16	AIPL1	ENST00000570466.5	ENSP00000461287.1	1089	ENSE00003675057	ENSE00003565902	6428318	6428506	6426881	6427057	3	4	CAG|GTTGA
ENSG00000129221.16	AIPL1	ENST00000381129.8	ENSP00000370521.3	1155	ENSE00003675057	ENSE00003565902	6428318	6428506	6426881	6427057	3	4	CAG|GTTGA
ENSG00000196581.11	AJAP1	ENST00000378191.5	ENSP00000367433.3	1236	ENSE00001122248	ENSE00000735086	4711900	4712699	4769853	4769940	2	3	CAG|GTCTG
ENSG00000106992.19	AK1	ENST00000644144.2	ENSP00000494600.1	585	ENSE00003590596	ENSE00003816290	127868321	127868512	127866486	127868076	6	7	AAG|GTCAA
ENSG00000004455.17	AK2	ENST00000373449.7	ENSP00000362548.2	699	ENSE00003491798	ENSE00003644106	33024442	33024567	33021593	33021703	2	3	CTG|GTGAG
ENSG00000004455.17	AK2	ENST00000672715.1	ENSP00000499935.1	720	ENSE00003491798	ENSE00003644106	33024442	33024567	33021593	33021703	2	3	CTG|GTGAG
ENSG00000147853.17	AK3	ENST00000611749.4	ENSP00000482308.1	474	ENSE00003474218	ENSE00003697916	4722506	4722625	4719135	4719307	2	3	ATG|GTTTT
ENSG00000147853.17	AK3	ENST00000447596.4	ENSP00000413933.2	564	ENSE00001489969	ENSE00003697916	4740937	4741227	4719135	4719307	1	2	CAG|GTTTT
ENSG00000147853.17	AK3	ENST00000381809.8	ENSP00000371230.3	684	ENSE00003592196	ENSE00003697916	4722506	4722625	4719135	4719307	2	3	ATG|GTTTT
ENSG00000162433.15	AK4	ENST00000545314.5	ENSP00000445912.1	672	ENSE00003644072	ENSE00003548883	65190710	65190829	65218754	65218926	3	4	ATG|GTTTT
ENSG00000154027.19	AK5	ENST00000344720.9	ENSP00000341430.5	1611	ENSE00003591391	ENSE00003611289	77486308	77486352	77518564	77518727	10	11	TTG|GTGGT
ENSG00000154027.19	AK5	ENST00000354567.7	ENSP00000346577.2	1689	ENSE00003591391	ENSE00003611289	77486308	77486352	77518564	77518727	10	11	TTG|GTGGT
ENSG00000279247.3	AK6	ENST00000620269.4	ENSP00000480829.1	510	ENSE00003739827	ENSE00003733401	69355907	69355965	69355661	69355806	3	4	AGA|GTAGT
ENSG00000279247.3	AK6	ENST00000612207.4	ENSP00000484679.1	519	ENSE00003739827	ENSE00003733401	69355907	69355965	69355661	69355806	3	4	AGA|GTAGT
ENSG00000140057.9	AK7	ENST00000267584.9	ENSP00000267584.4	2172	ENSE00001310452	ENSE00001093865	96458083	96458212	96471478	96471606	12	13	CAG|GTCAA
ENSG00000165695.10	AK8	ENST00000298545.4	ENSP00000298545.3	1440	ENSE00003621094	ENSE00003574512	132727454	132727534	132725578	132725925	12	13	AAG|GTACC
ENSG00000155085.15	AK9	ENST00000355283.1	ENSP00000347431.1	1011	ENSE00001423295	ENSE00001418040	109533251	109533470	109527629	109529073	4	5	AGG|GTTGA
ENSG00000155085.15	AK9	ENST00000285397.9	ENSP00000285397.4	1266	ENSE00003674577	ENSE00003670032	109671919	109672015	109662551	109662663	5	6	TTG|GTTAT
ENSG00000155085.15	AK9	ENST00000424296.6	ENSP00000410186.2	5736	ENSE00001505242	ENSE00001282255	109497465	109497563	109495338	109495440	38	39	GAG|GTCGC
ENSG00000231824.4	AKAIN1	ENST00000580650.1	ENSP00000462259.1	231	ENSE00002686217	ENSE00001785948	5197452	5197503	5145285	5145755	1	2	CAG|GTGAG
ENSG00000231824.4	AKAIN1	ENST00000434239.4	ENSP00000399075.3	210	ENSE00002321816	ENSE00002726727	5197038	5197257	5142911	5145755	1	2	CAG|GTGAG
ENSG00000121057.13	AKAP1	ENST00000621116.4	ENSP00000478212.1	2712	ENSE00003683986	ENSE00003713226	57118982	57119044	57120250	57121342	11	12	GAA|GTGGT
ENSG00000108599.15	AKAP10	ENST00000225737.11	ENSP00000225737.6	1989	ENSE00000694051	ENSE00000694052	19936286	19936430	19931805	19931978	9	10	AAG|GTCTT
ENSG00000023516.9	AKAP11	ENST00000025301.4	ENSP00000025301.2	5706	ENSE00000681178	ENSE00000681175	42313894	42313940	42317528	42317688	11	12	AAG|GTTTG
ENSG00000170776.22	AKAP13	ENST00000560302.5	ENSP00000453634.1	540	ENSE00002465425	ENSE00002569389	85521428	85521575	85533584	85536997	3	4	CTG|GTCAT
ENSG00000170776.22	AKAP13	ENST00000394518.7	ENSP00000378026.3	8442	ENSE00003752615	ENSE00003712390	85741046	85741495	85743492	85743825	35	36	CAG|GTTTC
ENSG00000170776.22	AKAP13	ENST00000361243.6	ENSP00000354718.2	8454	ENSE00003752615	ENSE00003712390	85741046	85741495	85743492	85743825	35	36	CAG|GTTTC
ENSG00000197976.12	AKAP17A	ENST00000474361.6	ENSP00000435479.1	1158	ENSE00002180175	ENSE00001296181	1593444	1594224	1595384	1595532	2	3	AAG|GTTTC
ENSG00000197976.12	AKAP17A	ENST00000313871.9	ENSP00000324827.3	2088	ENSE00002180175	ENSE00001296181	1593444	1594224	1595384	1595532	2	3	AAG|GTTTC
ENSG00000118507.17	AKAP7	ENST00000342266.4	ENSP00000345149.4	246	ENSE00002225790	ENSE00002307910	131250159	131250616	131281530	131283532	1	2	TCA|GTGAA
ENSG00000118507.17	AKAP7	ENST00000474850.2	ENSP00000418208.2	315	ENSE00000798692	ENSE00001943551	131253037	131253105	131281530	131281943	2	3	GTG|GTGAA
ENSG00000118507.17	AKAP7	ENST00000431975.7	ENSP00000405252.2	1047	ENSE00003603287	ENSE00002307910	131219661	131219808	131281530	131283532	7	8	TTG|GTGAA
ENSG00000105127.9	AKAP8	ENST00000269701.7	ENSP00000269701.1	2079	ENSE00003534508	ENSE00003600967	15374603	15374635	15373786	15374065	3	4	AAG|GTTAT
ENSG00000011243.18	AKAP8L	ENST00000595465.6	ENSP00000470952.1	1758	ENSE00003563914	ENSE00003575529	15403658	15403715	15401150	15401603	4	5	TGG|GTATG
ENSG00000011243.18	AKAP8L	ENST00000397410.10	ENSP00000380557.3	1941	ENSE00003568503	ENSE00003575529	15403475	15403715	15401150	15401603	4	5	AAG|GTATG
ENSG00000127914.17	AKAP9	ENST00000356239.8	ENSP00000348573.3	11724	ENSE00003666256	ENSE00001518744	92108494	92108633	92110122	92110673	49	50	CAG|GTTCA
ENSG00000174574.16	AKIRIN1	ENST00000432648.8	ENSP00000392678.3	579	ENSE00003264788	ENSE00003348344	38998171	38998311	39000972	39001106	2	3	CAG|GTTCC
ENSG00000106948.17	AKNA	ENST00000374079.8	ENSP00000363192.4	1155	ENSE00003543158	ENSE00003740777	114341533	114341725	114336128	114337306	7	8	TGT|GTACT
ENSG00000106948.17	AKNA	ENST00000312033.3	ENSP00000309222.3	2496	ENSE00001744783	ENSE00001403028	114359896	114360062	114359087	114359794	10	11	GCG|GTACC
ENSG00000106948.17	AKNA	ENST00000223791.7	ENSP00000223791.3	2700	ENSE00003543158	ENSE00001241132	114341533	114341725	114336165	114337306	20	21	TGT|GTACT
ENSG00000106948.17	AKNA	ENST00000374075.9	ENSP00000363188.5	4077	ENSE00003543158	ENSE00001241132	114341533	114341725	114336165	114337306	19	20	TGT|GTACT
ENSG00000106948.17	AKNA	ENST00000374088.8	ENSP00000363201.3	4320	ENSE00003543158	ENSE00001690555	114341533	114341725	114334156	114337306	21	22	TGT|GTACT
ENSG00000162641.20	AKNAD1	ENST00000472781.2	ENSP00000432262.1	1248	ENSE00003871950	ENSE00003872560	108848912	108849060	108848752	108848814	4	5	AAA|GTACA
ENSG00000162641.20	AKNAD1	ENST00000474186.5	ENSP00000436835.1	1959	ENSE00003872560	ENSE00003885197	108848752	108848814	108843134	108843267	6	7	CTG|GTCCT
ENSG00000162641.20	AKNAD1	ENST00000369995.7	ENSP00000359012.3	2286	ENSE00003872560	ENSE00003885197	108848752	108848814	108843134	108843267	5	6	CTG|GTCCT
ENSG00000162641.20	AKNAD1	ENST00000370001.8	ENSP00000359018.3	2511	ENSE00003872560	ENSE00003885197	108848752	108848814	108843134	108843267	5	6	CTG|GTCCT
ENSG00000117448.13	AKR1A1	ENST00000621846.4	ENSP00000480713.1	978	ENSE00003655052	ENSE00003730436	45569143	45569229	45569891	45570048	9	10	ACG|GTGGA
ENSG00000085662.14	AKR1B1	ENST00000285930.9	ENSP00000285930.3	951	ENSE00003572588	ENSE00003491180	134447298	134447381	134445238	134445320	8	9	AAG|GTCTT
ENSG00000198074.10	AKR1B10	ENST00000359579.5	ENSP00000352584.4	951	ENSE00003545655	ENSE00003634681	134538194	134538277	134538935	134539017	8	9	CAG|GTCTT
ENSG00000227471.9	AKR1B15	ENST00000652743.1	ENSP00000498877.1	951	ENSE00002468691	ENSE00001743890	134576963	134577046	134577704	134577786	8	9	CAG|GTCTT
ENSG00000227471.9	AKR1B15	ENST00000457545.7	ENSP00000389289.1	1035	ENSE00002468691	ENSE00001743890	134576963	134577046	134577704	134577786	10	11	CAG|GTCTT
ENSG00000187134.14	AKR1C1	ENST00000380872.9	ENSP00000370254.4	972	ENSE00003654214	ENSE00003569806	4972584	4972749	4975851	4975933	7	8	CAG|GTGTT
ENSG00000151632.17	AKR1C2	ENST00000455190.2	ENSP00000408440.1	420	ENSE00001562870	ENSE00003520820	5003752	5004014	5001514	5001681	1	2	GAG|GTTCC
ENSG00000151632.17	AKR1C2	ENST00000380753.8	ENSP00000370129.4	972	ENSE00003476336	ENSE00003536168	4995319	4995484	4991831	4991913	7	8	CAG|GTGTT
ENSG00000196139.14	AKR1C3	ENST00000380554.5	ENSP00000369927.3	972	ENSE00003799334	ENSE00003794919	5102485	5102650	5105595	5105677	7	8	CAG|GTTTT
ENSG00000198610.11	AKR1C4	ENST00000380448.5	ENSP00000369814.1	972	ENSE00003889504	ENSE00003891315	5212994	5213159	5216711	5216793	9	10	CAG|GTTTT
ENSG00000122787.15	AKR1D1	ENST00000411726.6	ENSP00000402374.2	858	ENSE00003482179	ENSE00000833391	138113690	138113772	138116620	138117986	7	8	CAT|GTGGC
ENSG00000122787.15	AKR1D1	ENST00000432161.5	ENSP00000389197.1	873	ENSE00003657359	ENSE00001797090	138107415	138107580	138116620	138116913	7	8	CAG|GTGGC
ENSG00000122787.15	AKR1D1	ENST00000242375.8	ENSP00000242375.3	981	ENSE00003482179	ENSE00003850388	138113690	138113772	138116620	138118305	8	9	CAT|GTGGC
ENSG00000165568.18	AKR1E2	ENST00000345253.9	ENSP00000335603.5	669	ENSE00003591753	ENSE00001297552	4842421	4842504	4847148	4847230	5	6	CAG|GTGTT
ENSG00000165568.18	AKR1E2	ENST00000532248.5	ENSP00000432947.1	753	ENSE00003591753	ENSE00002153655	4842421	4842504	4847148	4847296	6	7	CAG|GTGTT
ENSG00000165568.18	AKR1E2	ENST00000334019.4	ENSP00000335034.4	792	ENSE00003591753	ENSE00001297552	4842421	4842504	4847148	4847230	6	7	CAG|GTGTT
ENSG00000165568.18	AKR1E2	ENST00000463345.5	ENSP00000436794.1	924	ENSE00003591753	ENSE00001930618	4842421	4842504	4847148	4847299	8	9	CAG|GTGTT
ENSG00000165568.18	AKR1E2	ENST00000298375.12	ENSP00000298375.7	963	ENSE00003591753	ENSE00001297552	4842421	4842504	4847148	4847230	8	9	CAG|GTGTT
ENSG00000142208.16	AKT1	ENST00000649815.1	ENSP00000497822.1	1443	ENSE00003724028	ENSE00003619354	104773251	104773379	104772878	104773092	11	12	GAG|GTGCT
ENSG00000105221.18	AKT2	ENST00000424901.5	ENSP00000399532.2	1317	ENSE00003480378	ENSE00003560725	40237969	40238091	40235890	40236104	9	10	AAG|GTGCT
ENSG00000105221.18	AKT2	ENST00000392038.7	ENSP00000375892.2	1446	ENSE00003665305	ENSE00003560725	40236257	40236385	40235890	40236104	10	11	GAG|GTGCT
ENSG00000275199.4	AKT3	ENST00000619536.4	ENSP00000483054.1	1398	ENSE00003714284	ENSE00003721263	243512324	243512426	243499719	243499786	13	14	AAT|GTCAG
ENSG00000117020.18	AKT3	ENST00000673466.1	ENSP00000500582.1	1440	ENSE00003894076	ENSE00003892528	243563720	243563848	243552729	243552943	10	11	GAG|GTGTT
ENSG00000166971.17	AKTIP	ENST00000570004.5	ENSP00000455874.1	879	ENSE00001108315	ENSE00001108316	53494339	53494437	53494138	53494245	7	8	ACT|GTATG
ENSG00000166971.17	AKTIP	ENST00000300245.8	ENSP00000300245.4	882	ENSE00001108315	ENSE00001108316	53494339	53494437	53494138	53494245	8	9	ACT|GTATG
ENSG00000288520.1	AL357075.4	ENST00000673182.1	ENSP00000499846.1	2700	ENSE00003891891	ENSE00003893170	154221257	154221328	154214218	154214276	17	18	CGT|GTGGT
ENSG00000148218.16	ALAD	ENST00000409155.8	ENSP00000386284.3	993	ENSE00003458775	ENSE00001878459	113388977	113389106	113386312	113388361	11	12	CAG|GTGCT
ENSG00000023330.15	ALAS1	ENST00000484952.6	ENSP00000418779.1	1923	ENSE00002410614	ENSE00002340507	52211283	52211551	52212258	52212420	10	11	CGG|GTTGC
ENSG00000158578.21	ALAS2	ENST00000335854.8	ENSP00000337131.4	1653	ENSE00003508089	ENSE00001700658	55014747	55015015	55013486	55013648	8	9	CGG|GTGGG
ENSG00000158578.21	ALAS2	ENST00000396198.7	ENSP00000379501.3	1725	ENSE00003508089	ENSE00001700658	55014747	55015015	55013486	55013648	9	10	CGG|GTGGG
ENSG00000158578.21	ALAS2	ENST00000650242.1	ENSP00000497236.1	1764	ENSE00003508089	ENSE00001700658	55014747	55015015	55013486	55013648	9	10	CGG|GTGGG
ENSG00000163631.17	ALB	ENST00000295897.9	ENSP00000295897.4	1830	ENSE00003689383	ENSE00003478256	73413420	73413634	73415035	73415167	8	9	CAT|GTTTT
ENSG00000161618.10	ALDH16A1	ENST00000455361.6	ENSP00000410142.1	2256	ENSE00003630348	ENSE00003673881	49466082	49466283	49468381	49468566	13	14	CAG|GTAGC
ENSG00000161618.10	ALDH16A1	ENST00000293350.9	ENSP00000293350.3	2409	ENSE00003630348	ENSE00003673881	49466082	49466283	49468381	49468566	14	15	CAG|GTAGC
ENSG00000059573.9	ALDH18A1	ENST00000371221.3	ENSP00000360265.3	2382	ENSE00003533076	ENSE00003691060	95613742	95613863	95611256	95611442	15	16	CAG|GTAAA
ENSG00000059573.9	ALDH18A1	ENST00000371224.7	ENSP00000360268.2	2388	ENSE00003533076	ENSE00003691060	95613742	95613863	95611256	95611442	15	16	CAG|GTAAA
ENSG00000165092.13	ALDH1A1	ENST00000297785.8	ENSP00000297785.3	1506	ENSE00001090241	ENSE00001090236	72924019	72924132	72918720	72918822	7	8	GAG|GTTGG
ENSG00000128918.15	ALDH1A2	ENST00000559517.5	ENSP00000453408.1	1269	ENSE00003607946	ENSE00003666599	57992705	57992818	57965725	57965827	5	6	GAG|GTTGG
ENSG00000128918.15	ALDH1A2	ENST00000347587.7	ENSP00000309623.3	1443	ENSE00003644824	ENSE00003666599	57992945	57993073	57965725	57965827	6	7	GAG|GTTGG
ENSG00000128918.15	ALDH1A2	ENST00000537372.5	ENSP00000438296.1	1494	ENSE00003607946	ENSE00003666599	57992705	57992818	57965725	57965827	8	9	GAG|GTTGG
ENSG00000128918.15	ALDH1A2	ENST00000249750.9	ENSP00000249750.4	1557	ENSE00003607946	ENSE00003666599	57992705	57992818	57965725	57965827	7	8	GAG|GTTGG
ENSG00000184254.17	ALDH1A3	ENST00000329841.10	ENSP00000332256.5	1539	ENSE00001300123	ENSE00001296001	100895933	100896046	100898083	100898185	7	8	GAG|GTTGG
ENSG00000144908.14	ALDH1L1	ENST00000455064.6	ENSP00000414126.3	1518	ENSE00003635032	ENSE00003563156	126136764	126136883	126135535	126135662	11	12	AGT|GTCAT
ENSG00000144908.14	ALDH1L1	ENST00000452905.6	ENSP00000395881.2	2406	ENSE00003477386	ENSE00003482803	126112782	126112880	126109944	126110109	17	18	GTG|GTAGA
ENSG00000144908.14	ALDH1L1	ENST00000472186.5	ENSP00000420293.1	2709	ENSE00003477386	ENSE00003482803	126112782	126112880	126109944	126110109	19	20	GTG|GTAGA
ENSG00000144908.14	ALDH1L1	ENST00000273450.7	ENSP00000273450.3	2739	ENSE00003477386	ENSE00003482803	126112782	126112880	126109944	126110109	19	20	GTG|GTAGA
ENSG00000136010.14	ALDH1L2	ENST00000552270.1	ENSP00000447538.1	612	ENSE00002399118	ENSE00003549417	105084389	105084458	105073861	105074005	1	2	CGG|GTTTA
ENSG00000136010.14	ALDH1L2	ENST00000258494.14	ENSP00000258494.9	2772	ENSE00003526901	ENSE00003568853	105026545	105026744	105019790	105024479	22	23	TAG|GTGAG
ENSG00000111275.13	ALDH2	ENST00000416293.7	ENSP00000403349.3	1413	ENSE00003513839	ENSE00002243522	111803859	111803973	111809543	111809638	11	12	ACT|GTCAC
ENSG00000111275.13	ALDH2	ENST00000261733.7	ENSP00000261733.2	1554	ENSE00003513839	ENSE00001129780	111803859	111803973	111809543	111817532	12	13	ACT|GTCAC
ENSG00000108602.18	ALDH3A1	ENST00000457500.6	ENSP00000411821.2	1362	ENSE00003784936	ENSE00003498318	19739508	19739674	19738996	19739095	7	8	AAG|GTGAT
ENSG00000072210.19	ALDH3A2	ENST00000672357.1	ENSP00000500092.1	1458	ENSE00003616786	ENSE00003610203	19664948	19665047	19671721	19671956	9	10	TGG|GTTCC
ENSG00000072210.19	ALDH3A2	ENST00000339618.8	ENSP00000345774.4	1527	ENSE00003616786	ENSE00003610203	19664948	19665047	19671721	19671956	8	9	TGG|GTTCC
ENSG00000006534.16	ALDH3B1	ENST00000617288.4	ENSP00000481604.1	1296	ENSE00003569030	ENSE00003719116	68026009	68026108	68027749	68028694	8	9	TGG|GTGCC
ENSG00000006534.16	ALDH3B1	ENST00000614849.4	ENSP00000478486.1	1407	ENSE00003569030	ENSE00003712181	68026009	68026108	68027749	68028696	9	10	TGG|GTGCC
ENSG00000132746.15	ALDH3B2	ENST00000530069.6	ENSP00000431595.1	1158	ENSE00002442008	ENSE00000904456	67664396	67664562	67663662	67663761	8	9	CAG|GTTGT
ENSG00000112294.14	ALDH5A1	ENST00000357578.8	ENSP00000350191.3	1608	ENSE00003569213	ENSE00001269736	24532119	24532177	24533507	24537207	9	10	CAG|GTTAT
ENSG00000112294.14	ALDH5A1	ENST00000348925.2	ENSP00000314649.3	1647	ENSE00003569213	ENSE00001921787	24532119	24532177	24533507	24534303	10	11	CAG|GTTAT
ENSG00000119711.13	ALDH6A1	ENST00000350259.8	ENSP00000342564.4	1569	ENSE00003594336	ENSE00003487593	74065181	74065360	74064822	74064920	10	11	CAG|GTGGG
ENSG00000119711.13	ALDH6A1	ENST00000553458.6	ENSP00000450436.1	1608	ENSE00003594336	ENSE00003487593	74065181	74065360	74064822	74064920	10	11	CAG|GTGGG
ENSG00000164904.18	ALDH7A1	ENST00000553117.5	ENSP00000448593.1	1428	ENSE00003592629	ENSE00003515832	126559240	126559334	126552021	126552137	11	12	CTG|GTTAT
ENSG00000164904.18	ALDH7A1	ENST00000409134.8	ENSP00000387123.3	1620	ENSE00003617110	ENSE00003515832	126554287	126554393	126552021	126552137	13	14	AAG|GTTAT
ENSG00000118514.14	ALDH8A1	ENST00000367845.6	ENSP00000356819.2	1302	ENSE00003658161	ENSE00001445759	134932776	134933032	134917396	134918867	5	6	CAG|GTCAG
ENSG00000118514.14	ALDH8A1	ENST00000367847.2	ENSP00000356821.2	1314	ENSE00000798803	ENSE00002201579	134929054	134929215	134918173	134918867	5	6	AAA|GTCAG
ENSG00000118514.14	ALDH8A1	ENST00000265605.7	ENSP00000265605.2	1464	ENSE00000798803	ENSE00001215372	134929054	134929215	134917393	134918867	6	7	AAA|GTCAG
ENSG00000143149.12	ALDH9A1	ENST00000354775.4	ENSP00000346827.4	1557	ENSE00003541963	ENSE00003633692	165679442	165679582	165669262	165669450	6	7	CAG|GTTTG
ENSG00000149925.22	ALDOA	ENST00000643777.4	ENSP00000494188.2	1095	ENSE00003825082	ENSE00003815069	30069306	30069389	30069499	30069673	6	7	AAG|GTGCT
ENSG00000149925.22	ALDOA	ENST00000642816.3	ENSP00000496166.1	1257	ENSE00003825082	ENSE00003815069	30069306	30069389	30069499	30069673	7	8	AAG|GTGCT
ENSG00000136872.20	ALDOB	ENST00000648758.1	ENSP00000497731.1	1095	ENSE00003681799	ENSE00000926599	101426555	101426638	101425453	101425627	6	7	AAG|GTCCT
ENSG00000109107.14	ALDOC	ENST00000395321.6	ENSP00000378731.2	1095	ENSE00000706694	ENSE00001521351	28573735	28573934	28573115	28573621	9	10	GAG|GTGAA
ENSG00000033011.13	ALG1	ENST00000588623.5	ENSP00000468118.1	1062	ENSE00003582007	ENSE00003650980	5075388	5075536	5077445	5077534	5	6	GTG|GTACG
ENSG00000033011.13	ALG1	ENST00000262374.10	ENSP00000262374.5	1395	ENSE00003582007	ENSE00003650980	5075388	5075536	5077445	5077534	4	5	GTG|GTACG
ENSG00000253710.4	ALG11	ENST00000521508.2	ENSP00000430236.1	1479	ENSE00002321395	ENSE00003662053	52018913	52019143	52024006	52024937	2	3	AAA|GTATC
ENSG00000182858.14	ALG12	ENST00000330817.11	ENSP00000333813.5	1467	ENSE00003463237	ENSE00001330529	49904179	49904254	49900229	49904066	9	10	GAG|GTACG
ENSG00000101901.12	ALG13	ENST00000371979.7	ENSP00000361047.3	498	ENSE00003688824	ENSE00003722395	111682132	111682294	111684965	111685103	2	3	CAG|GTGCA
ENSG00000101901.12	ALG13	ENST00000621367.4	ENSP00000481509.1	2865	ENSE00003720687	ENSE00001710443	111722793	111722857	111723798	111723898	13	14	CAG|GTTTG
ENSG00000101901.12	ALG13	ENST00000610588.4	ENSP00000479731.1	3180	ENSE00003720687	ENSE00001710443	111722793	111722857	111723798	111723898	13	14	CAG|GTTTG
ENSG00000101901.12	ALG13	ENST00000394780.8	ENSP00000378260.3	3414	ENSE00003720687	ENSE00001710443	111722793	111722857	111723798	111723898	13	14	CAG|GTTTG
ENSG00000172339.10	ALG14	ENST00000370205.6	ENSP00000359224.4	651	ENSE00001179453	ENSE00001452065	95027129	95027260	94974405	94983306	3	4	TTG|GTGTT
ENSG00000119523.10	ALG2	ENST00000319033.7	ENSP00000326609.6	972	ENSE00001220061	ENSE00002227332	99220979	99221140	99217372	99218836	1	2	TTG|GTGTC
ENSG00000119523.10	ALG2	ENST00000476832.2	ENSP00000417764.1	1251	ENSE00001894476	ENSE00001911308	99221547	99221942	99216425	99218836	1	2	CAG|GTGTC
ENSG00000214160.10	ALG3	ENST00000445626.6	ENSP00000402744.2	1173	ENSE00003511305	ENSE00001725473	184242813	184242957	184242425	184242676	8	9	CAG|GTTGT
ENSG00000214160.10	ALG3	ENST00000397676.8	ENSP00000380793.3	1317	ENSE00003511305	ENSE00001529651	184242813	184242957	184242301	184242676	8	9	CAG|GTTGT
ENSG00000120697.9	ALG5	ENST00000443765.5	ENSP00000390533.1	885	ENSE00003475927	ENSE00000817127	36952514	36952599	36949775	36950057	8	9	AAG|GTTCT
ENSG00000120697.9	ALG5	ENST00000239891.4	ENSP00000239891.3	975	ENSE00003475927	ENSE00001900700	36952514	36952599	36949738	36950057	9	10	AAG|GTTCT
ENSG00000088035.18	ALG6	ENST00000263440.6	ENSP00000263440.5	1524	ENSE00003674883	ENSE00003495118	63415873	63415957	63419370	63419440	11	12	CTG|GTTAG
ENSG00000159063.13	ALG8	ENST00000615266.4	ENSP00000480742.1	1404	ENSE00003681314	ENSE00003645223	78112650	78112770	78109442	78109581	8	9	TCG|GTTTG
ENSG00000159063.13	ALG8	ENST00000299626.10	ENSP00000299626.5	1581	ENSE00003681314	ENSE00003645223	78112650	78112770	78109442	78109581	8	9	TCG|GTTTG
ENSG00000086848.15	ALG9	ENST00000398006.6	ENSP00000381090.2	1323	ENSE00003668757	ENSE00003663468	111853380	111853485	111844601	111844723	8	9	ATG|GTACA
ENSG00000086848.15	ALG9	ENST00000531154.5	ENSP00000435517.1	1344	ENSE00003668757	ENSE00003663468	111853380	111853485	111844601	111844723	8	9	ATG|GTACA
ENSG00000086848.15	ALG9	ENST00000614444.4	ENSP00000484200.1	1836	ENSE00003668757	ENSE00003663468	111853380	111853485	111844601	111844723	8	9	ATG|GTACA
ENSG00000086848.15	ALG9	ENST00000616540.5	ENSP00000482437.1	1857	ENSE00003668757	ENSE00003663468	111853380	111853485	111844601	111844723	8	9	ATG|GTACA
ENSG00000171094.18	ALK	ENST00000389048.8	ENSP00000373700.3	4863	ENSE00001682043	ENSE00001154367	29207171	29207272	29197542	29197676	26	27	ATG|GTCCT
ENSG00000100601.10	ALKBH1	ENST00000216489.8	ENSP00000216489.3	1170	ENSE00003562374	ENSE00003641188	77694738	77694900	77679880	77679970	3	4	GAG|GTATA
ENSG00000189046.11	ALKBH2	ENST00000619381.4	ENSP00000478765.1	474	ENSE00001732735	ENSE00003727947	109092507	109092937	109088188	109088512	2	3	CAG|GTATA
ENSG00000189046.11	ALKBH2	ENST00000429722.3	ENSP00000398181.1	786	ENSE00001367884	ENSE00002242598	109090009	109090207	109088189	109088512	3	4	CAG|GTATA
ENSG00000166199.13	ALKBH3	ENST00000530803.5	ENSP00000436788.1	513	ENSE00003601122	ENSE00003521945	43883085	43883188	43883983	43884017	3	4	CAG|GTAGT
ENSG00000166199.13	ALKBH3	ENST00000302708.9	ENSP00000302232.4	861	ENSE00003601122	ENSE00003521945	43883085	43883188	43883983	43884017	3	4	CAG|GTAGT
ENSG00000239382.10	ALKBH6	ENST00000252984.11	ENSP00000252984.6	717	ENSE00003462132	ENSE00003642798	36011404	36011464	36010894	36011045	5	6	GGG|GTGGG
ENSG00000239382.10	ALKBH6	ENST00000378875.7	ENSP00000368152.3	801	ENSE00003462132	ENSE00003642798	36011404	36011464	36010894	36011045	4	5	GGG|GTGGG
ENSG00000137760.15	ALKBH8	ENST00000429370.5	ENSP00000391225.1	675	ENSE00003685485	ENSE00001648676	107553108	107553203	107551865	107551912	5	6	GGG|GTCTT
ENSG00000137760.15	ALKBH8	ENST00000260318.6	ENSP00000260318.2	717	ENSE00003685485	ENSE00003539749	107553108	107553203	107551808	107551912	5	6	GGG|GTCTT
ENSG00000137760.15	ALKBH8	ENST00000428149.7	ENSP00000415885.2	1995	ENSE00003625239	ENSE00001611673	107525441	107525592	107522299	107522555	9	10	GTA|GTTAC
ENSG00000137760.15	ALKBH8	ENST00000417449.6	ENSP00000397673.2	2004	ENSE00003625239	ENSE00001611673	107525441	107525592	107522299	107522555	9	10	GTA|GTTAC
ENSG00000151360.10	ALLC	ENST00000252505.4	ENSP00000252505.3	1176	ENSE00000893312	ENSE00000893311	3678468	3678555	3679869	3679994	4	5	CAG|GTCAC
ENSG00000116127.19	ALMS1	ENST00000613296.6	ENSP00000482968.1	12507	ENSE00003640307	ENSE00003674030	73599401	73599521	73600678	73600881	17	18	CAG|GTAAC
ENSG00000108839.12	ALOX12	ENST00000251535.11	ENSP00000251535.6	1992	ENSE00003660105	ENSE00003587638	7009956	7010126	7010244	7010754	13	14	ATG|GTGCC
ENSG00000179477.11	ALOX12B	ENST00000647874.1	ENSP00000497784.1	2106	ENSE00003539006	ENSE00001239738	8076175	8076344	8075595	8075716	11	12	GAA|GTATG
ENSG00000161905.13	ALOX15	ENST00000574640.1	ENSP00000460483.1	1872	ENSE00001061266	ENSE00002648876	4631889	4632056	4631334	4631779	13	14	ATG|GTGGC
ENSG00000161905.13	ALOX15	ENST00000570836.6	ENSP00000458832.1	1989	ENSE00001061266	ENSE00002647970	4631889	4632056	4631486	4631779	14	15	ATG|GTGGC
ENSG00000179593.16	ALOX15B	ENST00000573359.1	ENSP00000460332.2	1809	ENSE00001374659	ENSE00003466155	8046907	8047063	8047564	8047664	9	10	GGG|GTATA
ENSG00000179593.16	ALOX15B	ENST00000380173.6	ENSP00000369520.2	1944	ENSE00003648469	ENSE00003466155	8047258	8047379	8047564	8047664	10	11	CAG|GTATA
ENSG00000179593.16	ALOX15B	ENST00000380183.9	ENSP00000369530.4	2031	ENSE00003648469	ENSE00003466155	8047258	8047379	8047564	8047664	11	12	CAG|GTATA
ENSG00000275565.4	ALOX5	ENST00000622021.4	ENSP00000479958.1	1854	ENSE00003711796	ENSE00003732109	45459101	45459279	45459479	45459600	10	11	GAC|GTTCA
ENSG00000275565.4	ALOX5	ENST00000610656.4	ENSP00000484468.1	2025	ENSE00003711796	ENSE00003732109	45459101	45459279	45459479	45459600	10	11	GAC|GTTCA
ENSG00000179148.10	ALOXE3	ENST00000448843.7	ENSP00000400581.2	2136	ENSE00001238466	ENSE00001238458	8108468	8108589	8104115	8104215	13	14	CAG|GTTTC
ENSG00000163286.9	ALPG	ENST00000295453.8	ENSP00000295453.3	1599	ENSE00002527695	ENSE00002446124	232408704	232408838	232408921	232409112	8	9	AGG|GTGGT
ENSG00000163295.5	ALPI	ENST00000295463.4	ENSP00000295463.3	1587	ENSE00003648365	ENSE00003527884	232457150	232457322	232457565	232457699	5	6	GAC|GTGAT
ENSG00000073331.18	ALPK1	ENST00000504176.6	ENSP00000426044.2	3501	ENSE00003688989	ENSE00003676531	112439686	112439872	112440917	112441105	13	14	AAG|GTTGG
ENSG00000073331.18	ALPK1	ENST00000650871.1	ENSP00000498374.1	3735	ENSE00003688989	ENSE00003676531	112439686	112439872	112440917	112441105	14	15	AAG|GTTGG
ENSG00000198796.7	ALPK2	ENST00000361673.4	ENSP00000354991.3	6513	ENSE00001159676	ENSE00001144907	58498049	58498097	58481247	58482039	12	13	AGG|GTACA
ENSG00000136383.7	ALPK3	ENST00000258888.6	ENSP00000258888.6	5118	ENSE00001184691	ENSE00001184683	84839702	84840932	84856392	84858555	5	6	GAG|GTCCT
ENSG00000162551.14	ALPL	ENST00000539907.5	ENSP00000437674.1	1344	ENSE00003613168	ENSE00003735967	21575733	21575924	21576522	21576641	8	9	TTG|GTCTG
ENSG00000162551.14	ALPL	ENST00000540617.5	ENSP00000442672.1	1410	ENSE00003613168	ENSE00003735967	21575733	21575924	21576522	21576641	9	10	TTG|GTCTG
ENSG00000162551.14	ALPL	ENST00000374840.8	ENSP00000363973.3	1575	ENSE00003613168	ENSE00003735967	21575733	21575924	21576522	21576641	10	11	TTG|GTCTG
ENSG00000163283.7	ALPP	ENST00000392027.3	ENSP00000375881.2	1608	ENSE00002457466	ENSE00002479677	232380623	232380757	232380840	232381031	8	9	AGG|GTGGT
ENSG00000003393.15	ALS2	ENST00000264276.11	ENSP00000264276.6	4974	ENSE00003553880	ENSE00003692637	201705416	201705461	201705139	201705200	30	31	AAG|GTTTT
ENSG00000178038.17	ALS2CL	ENST00000415953.5	ENSP00000413223.1	2862	ENSE00003537030	ENSE00003559345	46681500	46681598	46681246	46681407	12	13	TGA|GTACA
ENSG00000180318.4	ALX1	ENST00000316824.4	ENSP00000315417.3	981	ENSE00001236635	ENSE00001236627	85283572	85283876	85286853	85286981	2	3	CAG|GTTTG
ENSG00000156150.9	ALX3	ENST00000647563.2	ENSP00000497310.1	1032	ENSE00001024858	ENSE00001024856	110064587	110064903	110061435	110061563	2	3	CAG|GTCTG
ENSG00000052850.8	ALX4	ENST00000652299.1	ENSP00000498217.1	1236	ENSE00001245801	ENSE00001136152	44275348	44275658	44267494	44267622	2	3	CAG|GTCTG
ENSG00000242110.8	AMACR	ENST00000382072.6	ENSP00000371504.2	597	ENSE00003704784	ENSE00003708351	34005756	34005899	33998641	33998827	2	3	CAG|GTGGA
ENSG00000242110.8	AMACR	ENST00000506639.5	ENSP00000427227.1	690	ENSE00003704784	ENSE00003708351	34005756	34005899	33998641	33998827	2	3	CAG|GTGGA
ENSG00000242110.8	AMACR	ENST00000335606.11	ENSP00000334424.6	1149	ENSE00003705818	ENSE00003705222	34004574	34004734	33998641	33998827	3	4	ATG|GTGGA
ENSG00000242110.8	AMACR	ENST00000382085.7	ENSP00000371517.3	1185	ENSE00003705818	ENSE00003705222	34004574	34004734	33998641	33998827	3	4	ATG|GTGGA
ENSG00000106927.12	AMBP	ENST00000265132.8	ENSP00000265132.3	1059	ENSE00000983924	ENSE00001034290	114060925	114061098	114060127	114060270	9	10	ATG|GTGAT
ENSG00000110497.14	AMBRA1	ENST00000314845.7	ENSP00000318313.3	3627	ENSE00001632697	ENSE00001726167	46408513	46408706	46396414	46397943	18	19	AAG|GTGAG
ENSG00000110497.14	AMBRA1	ENST00000534300.5	ENSP00000431926.1	3717	ENSE00001632697	ENSE00001726167	46408513	46408706	46396414	46397943	16	17	AAG|GTGAG
ENSG00000110497.14	AMBRA1	ENST00000528950.1	ENSP00000433945.1	3810	ENSE00001632697	ENSE00002178191	46408513	46408706	46397450	46397943	16	17	AAG|GTGAG
ENSG00000110497.14	AMBRA1	ENST00000458649.6	ENSP00000415327.2	3897	ENSE00001632697	ENSE00002197816	46408513	46408706	46396415	46397943	17	18	AAG|GTGAG
ENSG00000123505.19	AMD1	ENST00000368885.8	ENSP00000357880.3	1005	ENSE00003566640	ENSE00003742253	110892161	110892203	110892299	110892443	5	6	TTG|GTACT
ENSG00000139344.8	AMDHD1	ENST00000266736.7	ENSP00000266736.2	1281	ENSE00003618100	ENSE00003651062	95952717	95952823	95954911	95954975	2	3	CAG|GTTTG
ENSG00000162066.15	AMDHD2	ENST00000293971.10	ENSP00000293971.6	1230	ENSE00003527301	ENSE00003565655	2520984	2521123	2527561	2527615	3	4	AAG|GTTGT
ENSG00000162066.15	AMDHD2	ENST00000302956.8	ENSP00000307481.4	1320	ENSE00003527301	ENSE00003565655	2520984	2521123	2527561	2527615	3	4	AAG|GTTGT
ENSG00000162066.15	AMDHD2	ENST00000413459.7	ENSP00000391596.3	1785	ENSE00003527301	ENSE00003565655	2520984	2521123	2527561	2527615	3	4	AAG|GTTGT
ENSG00000125363.14	AMELX	ENST00000348912.4	ENSP00000335312.5	528	ENSE00001752221	ENSE00000854583	11294777	11294842	11298236	11298277	2	3	CCT|GTGCT
ENSG00000125363.14	AMELX	ENST00000380714.7	ENSP00000370090.3	576	ENSE00001666420	ENSE00000854583	11296779	11296826	11298236	11298277	3	4	GAG|GTGCT
ENSG00000125363.14	AMELX	ENST00000380712.7	ENSP00000370088.3	618	ENSE00001673376	ENSE00000854583	11298103	11298144	11298236	11298277	4	5	TTA|GTGCT
ENSG00000099721.14	AMELY	ENST00000651267.1	ENSP00000498344.1	579	ENSE00001645681	ENSE00000652250	6870006	6870053	6868732	6868776	4	5	GAG|GTGCT
ENSG00000099721.14	AMELY	ENST00000383036.1	ENSP00000372505.1	621	ENSE00001651085	ENSE00000652250	6868868	6868909	6868732	6868776	3	4	TTA|GTGCT
ENSG00000159461.15	AMFR	ENST00000290649.10	ENSP00000290649.5	1932	ENSE00001045776	ENSE00003597038	56402985	56403118	56401733	56401843	7	8	CAG|GTTTG
ENSG00000135409.11	AMHR2	ENST00000550311.5	ENSP00000446661.1	1437	ENSE00000919968	ENSE00003640106	53425455	53425573	53425689	53425919	5	6	CAG|GTAAT
ENSG00000135409.11	AMHR2	ENST00000257863.9	ENSP00000257863.3	1722	ENSE00000919968	ENSE00003640106	53425455	53425573	53425689	53425919	5	6	CAG|GTAAT
ENSG00000101935.10	AMMECR1	ENST00000372057.1	ENSP00000361127.1	633	ENSE00000847165	ENSE00001277559	110200954	110201050	110196410	110198634	7	8	CAG|GTATC
ENSG00000101935.10	AMMECR1	ENST00000372059.6	ENSP00000361129.2	891	ENSE00000847165	ENSE00001859315	110200954	110201050	110196372	110198634	4	5	CAG|GTATC
ENSG00000101935.10	AMMECR1	ENST00000262844.10	ENSP00000262844.5	1002	ENSE00000847165	ENSE00001456822	110200954	110201050	110194186	110198634	5	6	CAG|GTATC
ENSG00000144233.10	AMMECR1L	ENST00000393001.1	ENSP00000376726.1	933	ENSE00000964144	ENSE00001206218	127866900	127866996	127861637	127865205	7	8	CAG|GTACC
ENSG00000166126.11	AMN	ENST00000299155.10	ENSP00000299155.6	1362	ENSE00003461160	ENSE00003558403	102930165	102930327	102930406	102930493	10	11	CAG|GTGGA
ENSG00000151743.11	AMN1	ENST00000537562.5	ENSP00000441419.1	723	ENSE00003627561	ENSE00003563545	31697740	31697957	31697361	31697417	7	8	CAG|GTATC
ENSG00000151743.11	AMN1	ENST00000281471.11	ENSP00000281471.6	777	ENSE00003627561	ENSE00003563545	31697740	31697957	31697361	31697417	4	5	CAG|GTATC
ENSG00000126016.15	AMOT	ENST00000304758.5	ENSP00000305557.1	2028	ENSE00003673239	ENSE00001695122	112815358	112815877	112811249	112811393	3	4	AAG|GTGGA
ENSG00000126016.15	AMOT	ENST00000524145.5	ENSP00000429013.1	3255	ENSE00003558963	ENSE00001695122	112815358	112815877	112811249	112811393	3	4	AAG|GTGGA
ENSG00000114019.14	AMOTL2	ENST00000513145.1	ENSP00000425475.1	2334	ENSE00002041521	ENSE00003578938	134360106	134360407	134359283	134359503	7	8	CAG|GTTAA
ENSG00000114019.14	AMOTL2	ENST00000422605.6	ENSP00000409999.2	2340	ENSE00003651305	ENSE00003578938	134360106	134360413	134359283	134359503	7	8	CAG|GTTAA
ENSG00000114019.14	AMOTL2	ENST00000249883.9	ENSP00000249883.5	2343	ENSE00003651305	ENSE00003578938	134360106	134360413	134359283	134359503	7	8	CAG|GTTAA
ENSG00000114019.14	AMOTL2	ENST00000514516.5	ENSP00000424765.1	2514	ENSE00003651305	ENSE00003578938	134360106	134360413	134359283	134359503	7	8	CAG|GTTAA
ENSG00000116748.21	AMPD1	ENST00000369538.3	ENSP00000358551.3	2331	ENSE00000784349	ENSE00002025520	114679579	114679708	114678333	114678527	6	7	AAG|GTGGA
ENSG00000116748.21	AMPD1	ENST00000520113.6	ENSP00000430075.2	2343	ENSE00000784349	ENSE00002025520	114679579	114679708	114678333	114678527	7	8	AAG|GTGGA
ENSG00000116337.19	AMPD2	ENST00000528454.5	ENSP00000437164.1	2286	ENSE00003573762	ENSE00002171243	109630683	109630793	109630943	109631217	17	18	AAG|GTAAA
ENSG00000116337.19	AMPD2	ENST00000342115.8	ENSP00000345498.4	2397	ENSE00003573762	ENSE00001881763	109630683	109630793	109630943	109632051	17	18	AAG|GTAAA
ENSG00000116337.19	AMPD2	ENST00000358729.8	ENSP00000351573.4	2415	ENSE00003573762	ENSE00001237274	109630683	109630793	109630943	109631541	16	17	AAG|GTAAA
ENSG00000116337.19	AMPD2	ENST00000667949.1	ENSP00000499465.1	2640	ENSE00003573762	ENSE00002191937	109630683	109630793	109630943	109632053	18	19	AAG|GTAAA
ENSG00000133805.15	AMPD3	ENST00000444303.6	ENSP00000396000.2	1827	ENSE00000911006	ENSE00003653578	10496812	10496938	10500086	10500249	9	10	TAT|GTGAC
ENSG00000133805.15	AMPD3	ENST00000529507.5	ENSP00000431648.1	2304	ENSE00000911006	ENSE00003653578	10496812	10496938	10500086	10500249	10	11	TAT|GTGAC
ENSG00000133805.15	AMPD3	ENST00000528723.5	ENSP00000436987.1	2325	ENSE00000911006	ENSE00003653578	10496812	10496938	10500086	10500249	10	11	TAT|GTGAC
ENSG00000133805.15	AMPD3	ENST00000396554.7	ENSP00000379802.3	2331	ENSE00000911006	ENSE00003653578	10496812	10496938	10500086	10500249	10	11	TAT|GTGAC
ENSG00000078053.17	AMPH	ENST00000325590.9	ENSP00000317441.5	1962	ENSE00003657767	ENSE00001730994	38391748	38392017	38389804	38389905	18	19	AAG|GTGGA
ENSG00000078053.17	AMPH	ENST00000356264.7	ENSP00000348602.2	2088	ENSE00003657767	ENSE00001730994	38391748	38392017	38389804	38389905	19	20	AAG|GTGGA
ENSG00000145020.16	AMT	ENST00000636522.1	ENSP00000489758.1	1044	ENSE00003564602	ENSE00003800185	49417818	49417973	49416987	49417718	7	8	TTG|GTACT
ENSG00000145020.16	AMT	ENST00000458307.6	ENSP00000415619.2	1080	ENSE00003564602	ENSE00003646035	49417818	49417973	49416779	49417718	7	8	TTG|GTACT
ENSG00000145020.16	AMT	ENST00000395338.7	ENSP00000378747.2	1161	ENSE00003564602	ENSE00001521403	49417818	49417973	49417615	49417718	8	9	TTG|GTACT
ENSG00000145020.16	AMT	ENST00000273588.9	ENSP00000273588.3	1212	ENSE00003564602	ENSE00003798868	49417818	49417973	49416778	49417718	8	9	TTG|GTACT
ENSG00000187689.10	AMTN	ENST00000504451.1	ENSP00000422452.1	627	ENSE00001385611	ENSE00001391230	70524872	70524961	70528723	70528758	5	6	CAT|GTGTT
ENSG00000187689.10	AMTN	ENST00000339336.9	ENSP00000341013.4	630	ENSE00001385611	ENSE00001391230	70524872	70524961	70528723	70528758	5	6	CAT|GTGTT
ENSG00000237763.9	AMY1A	ENST00000370083.8	ENSP00000359100.4	1536	ENSE00003628416	ENSE00003627931	103658440	103658670	103659410	103659543	5	6	GAG|GTAAT
ENSG00000174876.16	AMY1B	ENST00000370080.7	ENSP00000359097.3	1536	ENSE00003597392	ENSE00003466783	103693300	103693530	103692427	103692560	5	6	GAG|GTAAT
ENSG00000187733.6	AMY1C	ENST00000370079.3	ENSP00000359096.3	1536	ENSE00002220507	ENSE00001784866	103752579	103752809	103753549	103753682	4	5	GAG|GTAAT
ENSG00000243480.7	AMY2A	ENST00000622339.4	ENSP00000481450.1	1536	ENSE00003692313	ENSE00001671242	103624096	103624221	103625557	103625777	10	11	CTG|GTCAT
ENSG00000240038.6	AMY2B	ENST00000477657.5	ENSP00000433347.1	1113	ENSE00003569561	ENSE00003566157	103573708	103573938	103574260	103574393	5	6	GAG|GTAAT
ENSG00000240038.6	AMY2B	ENST00000610648.1	ENSP00000481588.1	1536	ENSE00003569561	ENSE00003566157	103573708	103573938	103574260	103574393	5	6	GAG|GTAAT
ENSG00000174945.13	AMZ1	ENST00000407112.1	ENSP00000386020.1	894	ENSE00003474761	ENSE00003686672	2708588	2708716	2709640	2709816	4	5	ACG|GTCAC
ENSG00000174945.13	AMZ1	ENST00000312371.8	ENSP00000308149.4	1497	ENSE00001181977	ENSE00003654718	2709075	2709244	2709640	2709816	5	6	AAG|GTCAC
ENSG00000196704.13	AMZ2	ENST00000359783.8	ENSP00000352831.4	909	ENSE00003786515	ENSE00003625697	68251050	68251178	68254404	68254567	3	4	ATG|GTGTG
ENSG00000196704.13	AMZ2	ENST00000612294.4	ENSP00000483162.1	1083	ENSE00003786515	ENSE00003625697	68251050	68251178	68254404	68254567	5	6	ATG|GTGTG
ENSG00000153107.13	ANAPC1	ENST00000341068.8	ENSP00000339109.3	5835	ENSE00002470313	ENSE00002476168	111783897	111783964	111782369	111782507	42	43	GAA|GTCCA
ENSG00000141552.17	ANAPC11	ENST00000357385.7	ENSP00000349957.3	591	ENSE00001670164	ENSE00001401867	81894467	81894586	81899242	81899542	2	3	ACT|GTCCT
ENSG00000110200.8	ANAPC15	ENST00000545944.5	ENSP00000446383.1	366	ENSE00003490317	ENSE00002305345	72110088	72110225	72109590	72109928	4	5	GAG|GTGGA
ENSG00000176248.9	ANAPC2	ENST00000323927.3	ENSP00000314004.2	2469	ENSE00001817849	ENSE00001265624	137188416	137188560	137187481	137188103	1	2	CTG|GTGTC
ENSG00000053900.11	ANAPC4	ENST00000315368.8	ENSP00000318775.3	2427	ENSE00003520635	ENSE00003569682	25414466	25414504	25414599	25414700	24	25	TCT|GTGGA
ENSG00000053900.11	ANAPC4	ENST00000510092.5	ENSP00000426654.1	2430	ENSE00003520635	ENSE00003569682	25414466	25414504	25414599	25414700	24	25	TCT|GTGGA
ENSG00000089053.13	ANAPC5	ENST00000441917.6	ENSP00000415061.2	1932	ENSE00003659142	ENSE00003534101	121346896	121347005	121345839	121346031	2	3	TAG|GTTTG
ENSG00000089053.13	ANAPC5	ENST00000261819.8	ENSP00000261819.3	2268	ENSE00003615354	ENSE00003534101	121346896	121347005	121345839	121346031	3	4	TAG|GTTTG
ENSG00000196510.12	ANAPC7	ENST00000450008.2	ENSP00000402314.2	1614	ENSE00003632856	ENSE00003667636	110381752	110381948	110377393	110377617	8	9	AAG|GTCTT
ENSG00000196510.12	ANAPC7	ENST00000455511.7	ENSP00000394394.3	1800	ENSE00003632856	ENSE00003667636	110381752	110381948	110377393	110377617	8	9	AAG|GTCTT
ENSG00000013523.11	ANGEL1	ENST00000251089.8	ENSP00000251089.3	2013	ENSE00000659210	ENSE00003554207	76806416	76806849	76803786	76803912	5	6	AAG|GTATC
ENSG00000174606.14	ANGEL2	ENST00000535388.2	ENSP00000438141.2	1128	ENSE00001163005	ENSE00001068480	213005033	213005454	213000786	213000912	4	5	AAG|GTATC
ENSG00000174606.14	ANGEL2	ENST00000366962.8	ENSP00000355929.3	1635	ENSE00001163005	ENSE00001068480	213005033	213005454	213000786	213000912	5	6	AAG|GTATC
ENSG00000154188.10	ANGPT1	ENST00000297450.7	ENSP00000297450.3	1494	ENSE00001710394	ENSE00003621219	107284682	107284848	107264221	107264351	7	8	TAG|GTTGT
ENSG00000154188.10	ANGPT1	ENST00000517746.6	ENSP00000428340.1	1497	ENSE00001710394	ENSE00003621219	107284682	107284848	107264221	107264351	7	8	TAG|GTTGT
ENSG00000091879.14	ANGPT2	ENST00000338312.10	ENSP00000343517.6	1335	ENSE00002109218	ENSE00000924725	6562647	6563044	6527555	6527676	1	2	AAG|GTATT
ENSG00000091879.14	ANGPT2	ENST00000629816.3	ENSP00000486858.2	1488	ENSE00000924724	ENSE00000924725	6532332	6532487	6527555	6527676	2	3	CAA|GTATT
ENSG00000091879.14	ANGPT2	ENST00000325203.9	ENSP00000314897.5	1491	ENSE00000924724	ENSE00000924725	6532332	6532487	6527555	6527676	2	3	CAA|GTATT
ENSG00000101280.8	ANGPT4	ENST00000381922.5	ENSP00000371347.3	1512	ENSE00000655128	ENSE00000655127	881171	881286	879747	879848	5	6	AAG|GTGTT
ENSG00000132855.5	ANGPTL3	ENST00000371129.4	ENSP00000360170.3	1383	ENSE00003627854	ENSE00003523493	62601769	62601882	62602285	62602380	4	5	CAG|GTAGT
ENSG00000187151.7	ANGPTL5	ENST00000334289.7	ENSP00000335255.3	1167	ENSE00001338747	ENSE00001338759	101894879	101895064	101890674	101891598	8	9	CTG|GTGAT
ENSG00000130812.10	ANGPTL6	ENST00000592641.5	ENSP00000467930.1	1413	ENSE00000896892	ENSE00002901397	10093349	10093619	10092339	10092779	5	6	CTG|GTAAC
ENSG00000171819.5	ANGPTL7	ENST00000376819.4	ENSP00000366015.3	1041	ENSE00001168140	ENSE00001471787	11194461	11194659	11194854	11195981	4	5	AAG|GTGGC
ENSG00000227059.7	ANHX	ENST00000419717.3	ENSP00000409950.1	1140	ENSE00001718184	ENSE00001648442	133219283	133219367	133218312	133218971	8	9	CAG|GTGCA
ENSG00000227059.7	ANHX	ENST00000545940.6	ENSP00000439513.2	1452	ENSE00001718184	ENSE00001648442	133219283	133219367	133218312	133218971	9	10	CAG|GTGCA
ENSG00000029534.21	ANK1	ENST00000314214.12	ENSP00000319123.8	468	ENSE00001192253	ENSE00001192267	41661876	41661941	41661430	41661564	3	4	GAG|GTGGA
ENSG00000029534.21	ANK1	ENST00000289734.13	ENSP00000289734.8	5643	ENSE00001192253	ENSE00001192267	41661876	41661941	41661430	41661564	41	42	GAG|GTGGA
ENSG00000029534.21	ANK1	ENST00000347528.8	ENSP00000339620.4	5646	ENSE00003468578	ENSE00000691945	41684544	41684690	41672354	41672912	37	38	ATG|GTTAC
ENSG00000029534.21	ANK1	ENST00000265709.13	ENSP00000265709.8	5694	ENSE00003468578	ENSE00000691945	41684544	41684690	41672354	41672912	38	39	ATG|GTTAC
ENSG00000145362.20	ANK2	ENST00000506722.5	ENSP00000421067.1	5592	ENSE00001640477	ENSE00001703836	113373090	113373173	113373285	113373449	45	46	AAG|GTTAC
ENSG00000145362.20	ANK2	ENST00000394537.7	ENSP00000378044.3	5619	ENSE00001640477	ENSE00001703836	113373090	113373173	113373285	113373449	43	44	AAG|GTTAC
ENSG00000145362.20	ANK2	ENST00000357077.9	ENSP00000349588.4	11874	ENSE00001640477	ENSE00001703836	113373090	113373173	113373285	113373449	44	45	AAG|GTTAC
ENSG00000151150.22	ANK3	ENST00000355288.6	ENSP00000347436.2	3006	ENSE00001765562	ENSE00002496568	60059698	60060006	60059340	60059430	17	18	TGA|GTTGG
ENSG00000151150.22	ANK3	ENST00000373827.6	ENSP00000362933.2	5586	ENSE00001765562	ENSE00002496568	60059698	60060006	60059340	60059430	40	41	TGA|GTTGG
ENSG00000151150.22	ANK3	ENST00000503366.5	ENSP00000425236.1	5607	ENSE00001765562	ENSE00002496568	60059698	60060006	60059340	60059430	40	41	TGA|GTTGG
ENSG00000151150.22	ANK3	ENST00000280772.7	ENSP00000280772.1	13134	ENSE00001784875	ENSE00002496568	60063111	60063254	60059340	60059430	40	41	ATG|GTTGG
ENSG00000151687.14	ANKAR	ENST00000441800.5	ENSP00000407459.1	2406	ENSE00002527278	ENSE00001754662	189720619	189720787	189727823	189728097	11	12	CAG|GTTTA
ENSG00000151687.14	ANKAR	ENST00000520309.5	ENSP00000427882.1	4305	ENSE00003660070	ENSE00003656653	189741342	189741451	189743275	189743474	20	21	GAG|GTTCG
ENSG00000166839.17	ANKDD1A	ENST00000319580.13	ENSP00000325895.9	1569	ENSE00003657969	ENSE00003581197	64915797	64915900	64917386	64917514	2	3	CAC|GTGGG
ENSG00000132623.16	ANKEF1	ENST00000378392.6	ENSP00000367644.1	2331	ENSE00003654766	ENSE00003520744	10038258	10038647	10043122	10043321	3	4	AAG|GTGTT
ENSG00000185722.18	ANKFY1	ENST00000648043.1	ENSP00000497187.1	3510	ENSE00003663565	ENSE00003461954	4178857	4179057	4177126	4177302	18	19	CAG|GTGGA
ENSG00000185722.18	ANKFY1	ENST00000574367.5	ENSP00000459775.1	3513	ENSE00003663565	ENSE00003461954	4178857	4179057	4177126	4177302	18	19	CAG|GTGGA
ENSG00000185722.18	ANKFY1	ENST00000570535.5	ENSP00000459943.1	3636	ENSE00003663565	ENSE00003461954	4178857	4179057	4177126	4177302	18	19	CAG|GTGGA
ENSG00000154122.14	ANKH	ENST00000284268.8	ENSP00000284268.6	1479	ENSE00001014140	ENSE00003603984	14755861	14755944	14751069	14751239	4	5	CAG|GTTGT
ENSG00000131503.21	ANKHD1	ENST00000616482.4	ENSP00000478529.1	1746	ENSE00003742240	ENSE00003720667	140440119	140440266	140440995	140441142	4	5	CAA|GTATT
ENSG00000131503.21	ANKHD1	ENST00000394722.7	ENSP00000378211.3	1851	ENSE00003742240	ENSE00003720667	140440119	140440266	140440995	140441142	4	5	CAA|GTATT
ENSG00000131503.21	ANKHD1	ENST00000394723.7	ENSP00000378212.3	1884	ENSE00003742240	ENSE00003720667	140440119	140440266	140440995	140441142	4	5	CAA|GTATT
ENSG00000131503.21	ANKHD1	ENST00000360839.7	ENSP00000354085.2	7629	ENSE00003535793	ENSE00003618182	140526928	140527074	140527873	140528022	27	28	AAG|GTCAA
ENSG00000001629.10	ANKIB1	ENST00000265742.8	ENSP00000265742.3	3270	ENSE00000705159	ENSE00003540495	92344978	92345066	92350950	92351094	7	8	GTC|GTTTT
ENSG00000170209.5	ANKK1	ENST00000303941.4	ENSP00000306678.3	2298	ENSE00001247345	ENSE00001247337	113397224	113397342	113397980	113398016	6	7	GAG|GTTAA
ENSG00000176915.15	ANKLE2	ENST00000357997.10	ENSP00000350686.5	2817	ENSE00003648807	ENSE00003598480	132743154	132743276	132741419	132741485	6	7	GAT|GTAAT
ENSG00000144504.15	ANKMY1	ENST00000361678.8	ENSP00000355097.4	2154	ENSE00002239444	ENSE00003712298	240512802	240512942	240507560	240507691	8	9	AAG|GTTGT
ENSG00000144504.15	ANKMY1	ENST00000272972.7	ENSP00000272972.3	2826	ENSE00003720351	ENSE00003712298	240509348	240509455	240507560	240507691	11	12	CTG|GTTGT
ENSG00000106524.9	ANKMY2	ENST00000306999.7	ENSP00000303570.2	1326	ENSE00000831810	ENSE00003476078	16604721	16604849	16602380	16602509	8	9	ATG|GTAAT
ENSG00000148677.7	ANKRD1	ENST00000371697.4	ENSP00000360762.3	960	ENSE00001455887	ENSE00001378958	90921001	90921087	90920169	90920348	1	2	CTG|GTCAC
ENSG00000088448.14	ANKRD10	ENST00000310847.8	ENSP00000312534.4	663	ENSE00003468677	ENSE00003628240	110906033	110906124	110894109	110894202	3	4	CGA|GTTTA
ENSG00000167522.16	ANKRD11	ENST00000642600.1	ENSP00000495226.1	7992	ENSE00003624279	ENSE00003674059	89288528	89288670	89286039	89286186	7	8	AAG|GTGGT
ENSG00000101745.17	ANKRD12	ENST00000400020.7	ENSP00000382897.3	6120	ENSE00003681082	ENSE00003467074	9211584	9211784	9216758	9216900	5	6	CAG|GTTGG
ENSG00000101745.17	ANKRD12	ENST00000262126.9	ENSP00000262126.3	6189	ENSE00003681082	ENSE00003467074	9211584	9211784	9216758	9216900	6	7	CAG|GTTGG
ENSG00000076513.17	ANKRD13A	ENST00000261739.9	ENSP00000261739.4	1773	ENSE00003650611	ENSE00003481323	110028512	110028642	110029478	110029635	10	11	GAA|GTTTA
ENSG00000198720.13	ANKRD13B	ENST00000614878.4	ENSP00000481530.1	1881	ENSE00003644895	ENSE00003685619	29612652	29612815	29612887	29612963	13	14	CAG|GTCAC
ENSG00000172932.16	ANKRD13D	ENST00000308440.11	ENSP00000310874.7	108	ENSE00002058633	ENSE00001407593	67289348	67289550	67289829	67289965	1	2	CAG|GTTCC
ENSG00000172932.16	ANKRD13D	ENST00000511455.7	ENSP00000427130.2	1818	ENSE00003479781	ENSE00003651490	67301488	67301651	67301732	67301823	13	14	CAG|GTGAC
ENSG00000134461.16	ANKRD16	ENST00000191063.8	ENSP00000352361.6	915	ENSE00003540760	ENSE00003489313	5885723	5885765	5883969	5884077	3	4	GAG|GTGCC
ENSG00000134461.16	ANKRD16	ENST00000380094.10	ENSP00000369436.4	1086	ENSE00003540760	ENSE00003489313	5885723	5885765	5883969	5884077	3	4	GAG|GTGCC
ENSG00000132466.19	ANKRD17	ENST00000330838.10	ENSP00000332265.6	7059	ENSE00002531739	ENSE00002024040	73076940	73077104	73075686	73076290	32	33	ACG|GTGTG
ENSG00000132466.19	ANKRD17	ENST00000509867.6	ENSP00000427151.2	7473	ENSE00002531739	ENSE00002024040	73076940	73077104	73075686	73076290	33	34	ACG|GTGTG
ENSG00000132466.19	ANKRD17	ENST00000358602.9	ENSP00000351416.4	7812	ENSE00002531739	ENSE00002051724	73076940	73077104	73073376	73076290	33	34	ACG|GTGTG
ENSG00000180071.20	ANKRD18A	ENST00000399703.6	ENSP00000382610.4	2979	ENSE00003705353	ENSE00001700461	38575476	38575698	38571364	38572059	15	16	GAG|GTTTT
ENSG00000230453.9	ANKRD18B	ENST00000290943.10	ENSP00000290943.6	3036	ENSE00001718028	ENSE00001596423	33547938	33548855	33550430	33550579	9	10	GAA|GTGAT
ENSG00000260691.6	ANKRD20A1	ENST00000562196.5	ENSP00000477695.1	2472	ENSE00002627706	ENSE00002596263	67893436	67893506	67897559	67897722	12	13	CAG|GTCAA
ENSG00000183148.7	ANKRD20A2P	ENST00000377601.3	ENSP00000366826.2	2472	ENSE00003552278	ENSE00001784550	40257420	40257490	40261549	40261712	12	13	CAG|GTCAA
ENSG00000276203.5	ANKRD20A3P	ENST00000611388.1	ENSP00000482325.1	2472	ENSE00003712386	ENSE00003743552	66118749	66118819	66114527	66114690	12	13	CAG|GTCAA
ENSG00000172014.12	ANKRD20A4P	ENST00000357336.3	ENSP00000349891.3	2472	ENSE00001766197	ENSE00001755076	64403717	64403787	64407845	64408008	12	13	CAG|GTCAA
ENSG00000152766.6	ANKRD22	ENST00000371930.5	ENSP00000360998.4	576	ENSE00001097618	ENSE00001006987	88828559	88828666	88826038	88826115	3	4	ATG|GTATC
ENSG00000163126.15	ANKRD23	ENST00000331001.2	ENSP00000333108.2	792	ENSE00002094282	ENSE00003554474	96843966	96844021	96842365	96842511	1	2	TTG|GTAAG
ENSG00000163126.15	ANKRD23	ENST00000418232.5	ENSP00000398987.1	918	ENSE00001772015	ENSE00003554474	96843966	96844005	96842365	96842511	1	2	TTG|GTAAG
ENSG00000089847.12	ANKRD24	ENST00000600132.5	ENSP00000471252.1	3441	ENSE00001208534	ENSE00001623498	4216550	4218163	4219591	4219758	18	19	CAG|GTGCA
ENSG00000089847.12	ANKRD24	ENST00000262970.9	ENSP00000262970.4	3711	ENSE00001208534	ENSE00001623498	4216550	4218163	4219591	4219758	16	17	CAG|GTGCA
ENSG00000107890.17	ANKRD26	ENST00000376087.5	ENSP00000365255.4	5133	ENSE00001696306	ENSE00001792239	27034796	27035752	27033225	27033377	24	25	GAA|GTTGT
ENSG00000105186.16	ANKRD27	ENST00000306065.9	ENSP00000304292.3	3153	ENSE00001161486	ENSE00000821613	32607635	32607832	32605835	32605954	23	24	CAG|GTGGT
ENSG00000206560.11	ANKRD28	ENST00000624145.3	ENSP00000485421.1	2700	ENSE00003534473	ENSE00003502578	15685226	15685445	15679476	15679563	21	22	ATG|GTCAC
ENSG00000206560.11	ANKRD28	ENST00000412318.5	ENSP00000397341.1	3162	ENSE00003534473	ENSE00003502578	15685226	15685445	15679476	15679563	21	22	ATG|GTCAC
ENSG00000148513.18	ANKRD30A	ENST00000611781.4	ENSP00000477963.1	4194	ENSE00001805490	ENSE00000985713	37217695	37217878	37218980	37219897	33	34	CAG|GTTTC
ENSG00000180777.14	ANKRD30B	ENST00000358984.9	ENSP00000351875.4	4179	ENSE00003581729	ENSE00003887179	14850214	14850382	14851509	14852738	35	36	CAG|GTTTC
ENSG00000145700.10	ANKRD31	ENST00000274361.3	ENSP00000274361.3	5622	ENSE00003470466	ENSE00003543374	75091261	75091401	75084272	75084374	22	23	AAG|GTAAC
ENSG00000167612.13	ANKRD33	ENST00000340970.8	ENSP00000344690.4	819	ENSE00003473334	ENSE00003661499	51889372	51889512	51890584	51890985	4	5	CAG|GTGCT
ENSG00000167612.13	ANKRD33	ENST00000301190.11	ENSP00000301190.6	1359	ENSE00003465191	ENSE00001370519	51889372	51889482	51890584	51891727	4	5	GCT|GTGCT
ENSG00000198483.13	ANKRD35	ENST00000355594.9	ENSP00000347802.4	3006	ENSE00003738772	ENSE00003727369	145874822	145875006	145874155	145874192	8	9	GCG|GTCAG
ENSG00000135976.20	ANKRD36	ENST00000420699.9	ENSP00000391950.4	5748	ENSE00003527606	ENSE00003618436	97245157	97246071	97247476	97247628	71	72	GAA|GTAGC
ENSG00000196912.12	ANKRD36B	ENST00000359901.8	ENSP00000477778.1	4062	ENSE00003719414	ENSE00003551740	97511138	97512052	97509581	97509733	39	40	GAA|GTAGC
ENSG00000174501.14	ANKRD36C	ENST00000295246.6	ENSP00000295246.6	1857	ENSE00003502291	ENSE00003626912	95882469	95882497	95882302	95882374	36	37	AAG|GTTAT
ENSG00000174501.14	ANKRD36C	ENST00000456556.5	ENSP00000403302.1	5337	ENSE00003601656	ENSE00002513460	95855266	95856180	95853709	95853861	63	64	GAA|GTAGC
ENSG00000186352.9	ANKRD37	ENST00000335174.6	ENSP00000335147.4	477	ENSE00001334462	ENSE00003663677	185396841	185396950	185397150	185397302	1	2	GAG|GTGGA
ENSG00000137494.14	ANKRD42	ENST00000393389.7	ENSP00000377049.3	597	ENSE00002153235	ENSE00003604151	83193739	83194728	83198479	83198642	1	2	CCT|GTTCC
ENSG00000137494.14	ANKRD42	ENST00000393392.6	ENSP00000377051.2	1170	ENSE00001166944	ENSE00000989074	83236404	83236509	83240759	83240934	8	9	GAG|GTTTG
ENSG00000065413.20	ANKRD44	ENST00000409153.5	ENSP00000387141.1	1740	ENSE00003810210	ENSE00003810691	197099816	197099930	197089950	197090032	10	11	CAA|GTGTG
ENSG00000065413.20	ANKRD44	ENST00000328737.6	ENSP00000331516.2	2760	ENSE00003805035	ENSE00003805439	197005694	197005910	197001753	197001840	21	22	ATG|GTAAT
ENSG00000065413.20	ANKRD44	ENST00000282272.15	ENSP00000282272.9	2982	ENSE00003805035	ENSE00003805439	197005694	197005910	197001753	197001840	21	22	ATG|GTAAT
ENSG00000183831.7	ANKRD45	ENST00000333279.3	ENSP00000331268.2	801	ENSE00001300567	ENSE00002172650	173624787	173624925	173608336	173610215	5	6	CAT|GTCAA
ENSG00000151458.12	ANKRD50	ENST00000515641.1	ENSP00000425355.1	3753	ENSE00003544235	ENSE00000999699	124678676	124678905	124668984	124672534	2	3	CTG|GTTTT
ENSG00000151458.12	ANKRD50	ENST00000504087.6	ENSP00000425658.1	4290	ENSE00003611455	ENSE00000999699	124678676	124678905	124668984	124672534	3	4	CTG|GTTTT
ENSG00000139645.10	ANKRD52	ENST00000267116.8	ENSP00000267116.7	3231	ENSE00003480316	ENSE00001281512	56243785	56243876	56237807	56243392	27	28	AAG|GTCAC
ENSG00000144031.12	ANKRD53	ENST00000272421.10	ENSP00000272421.6	1032	ENSE00001223176	ENSE00001223170	70981936	70982100	70982577	70982697	4	5	CCG|GTTCT
ENSG00000144031.12	ANKRD53	ENST00000360589.4	ENSP00000353796.3	1593	ENSE00001223176	ENSE00001223170	70981936	70982100	70982577	70982697	4	5	CCG|GTTCT
ENSG00000100124.15	ANKRD54	ENST00000215941.9	ENSP00000215941.4	903	ENSE00003554086	ENSE00001932625	37832637	37832744	37830855	37832017	7	8	CAG|GTGGA
ENSG00000164512.18	ANKRD55	ENST00000341048.9	ENSP00000342295.4	1845	ENSE00003629033	ENSE00003509067	56232856	56232946	56183512	56183634	2	3	GAG|GTGAC
ENSG00000135299.17	ANKRD6	ENST00000520793.5	ENSP00000429782.1	1992	ENSE00003531650	ENSE00002099820	89629112	89629223	89630433	89631500	12	13	CTT|GTGTG
ENSG00000135299.17	ANKRD6	ENST00000369408.9	ENSP00000358416.5	2079	ENSE00003569908	ENSE00001786835	89629112	89629238	89630433	89633834	14	15	CAG|GTGTG
ENSG00000135299.17	ANKRD6	ENST00000447838.6	ENSP00000396771.2	2169	ENSE00003531650	ENSE00002097149	89629112	89629223	89630433	89631497	15	16	CTT|GTGTG
ENSG00000135299.17	ANKRD6	ENST00000522441.5	ENSP00000430985.1	2184	ENSE00003569908	ENSE00002093241	89629112	89629238	89630433	89631336	15	16	CAG|GTGTG
ENSG00000181626.12	ANKRD62	ENST00000587848.3	ENSP00000467740.2	2754	ENSE00003709878	ENSE00002932617	12125460	12126383	12127748	12129764	13	14	GAA|GTAGT
ENSG00000064999.15	ANKS1A	ENST00000360359.5	ENSP00000353518.3	3405	ENSE00003532816	ENSE00003602916	35079516	35079668	35079821	35079928	15	16	AAT|GTCCT
ENSG00000185046.18	ANKS1B	ENST00000547446.5	ENSP00000450015.1	1185	ENSE00003496614	ENSE00003563196	99053157	99053309	98832029	98832136	4	5	AAT|GTTTT
ENSG00000185046.18	ANKS1B	ENST00000549558.6	ENSP00000448993.2	1245	ENSE00003496614	ENSE00003563196	99053157	99053309	98832029	98832136	3	4	AAT|GTTTT
ENSG00000185046.18	ANKS1B	ENST00000546568.5	ENSP00000448205.1	1281	ENSE00003496614	ENSE00003563196	99053157	99053309	98832029	98832136	3	4	AAT|GTTTT
ENSG00000185046.18	ANKS1B	ENST00000550693.6	ENSP00000447999.2	1353	ENSE00003496614	ENSE00003563196	99053157	99053309	98832029	98832136	3	4	AAT|GTTTT
ENSG00000185046.18	ANKS1B	ENST00000546960.5	ENSP00000447839.1	1383	ENSE00003496614	ENSE00003563196	99053157	99053309	98832029	98832136	3	4	AAT|GTTTT
ENSG00000185046.18	ANKS1B	ENST00000549493.6	ENSP00000448203.2	1533	ENSE00003496614	ENSE00003563196	99053157	99053309	98832029	98832136	3	4	AAT|GTTTT
ENSG00000185046.18	ANKS1B	ENST00000547010.5	ENSP00000448512.1	2295	ENSE00003496614	ENSE00003563196	99053157	99053309	98832029	98832136	10	11	AAT|GTTTT
ENSG00000185046.18	ANKS1B	ENST00000547776.6	ENSP00000449629.2	3747	ENSE00003496614	ENSE00003563196	99053157	99053309	98832029	98832136	17	18	AAT|GTTTT
ENSG00000165138.18	ANKS6	ENST00000353234.5	ENSP00000297837.6	2616	ENSE00001090640	ENSE00001090636	98751029	98751096	98745559	98745675	13	14	GAG|GTGGA
ENSG00000206199.11	ANKUB1	ENST00000462519.3	ENSP00000417635.2	1509	ENSE00003669441	ENSE00001861896	149770560	149770674	149766628	149768095	4	5	CAA|GTATC
ENSG00000206199.11	ANKUB1	ENST00000446160.7	ENSP00000387907.1	1635	ENSE00003669441	ENSE00003617971	149770560	149770674	149767157	149768095	4	5	CAA|GTATC
ENSG00000163516.14	ANKZF1	ENST00000410034.7	ENSP00000386337.3	2181	ENSE00003462605	ENSE00003513557	219235474	219235585	219235708	219235875	11	12	CAG|GTGCC
ENSG00000011426.11	ANLN	ENST00000396068.6	ENSP00000379380.2	3264	ENSE00000677212	ENSE00000677214	36426916	36427028	36439204	36439290	19	20	AAG|GTCCC
ENSG00000011426.11	ANLN	ENST00000265748.7	ENSP00000265748.2	3375	ENSE00000677212	ENSE00000677214	36426916	36427028	36439204	36439290	20	21	AAG|GTCCC
ENSG00000131620.17	ANO1	ENST00000316296.9	ENSP00000319477.5	1929	ENSE00001165274	ENSE00001366446	70161622	70161733	70163283	70163577	16	17	CCG|GTTTG
ENSG00000131620.17	ANO1	ENST00000530676.5	ENSP00000435797.1	2523	ENSE00003563988	ENSE00003479961	70182502	70182686	70185590	70185695	22	23	CAG|GTATA
ENSG00000131620.17	ANO1	ENST00000355303.9	ENSP00000347454.5	2961	ENSE00003563988	ENSE00003479961	70182502	70182686	70185590	70185695	24	25	CAG|GTATA
ENSG00000160746.13	ANO10	ENST00000350459.8	ENSP00000327767.4	1413	ENSE00001634290	ENSE00003789243	43605714	43605863	43600384	43600581	2	3	GAG|GTGCC
ENSG00000160746.13	ANO10	ENST00000414522.6	ENSP00000396990.2	1884	ENSE00001634290	ENSE00003789243	43605714	43605863	43600384	43600581	2	3	GAG|GTGCC
ENSG00000160746.13	ANO10	ENST00000292246.8	ENSP00000292246.3	1983	ENSE00001634290	ENSE00003789243	43605714	43605863	43600384	43600581	2	3	GAG|GTGCC
ENSG00000047617.15	ANO2	ENST00000356134.9	ENSP00000348453.5	3000	ENSE00000369645	ENSE00000714392	5575834	5576015	5565558	5565663	25	26	CAG|GTTTA
ENSG00000047617.15	ANO2	ENST00000650848.1	ENSP00000498903.1	3012	ENSE00000369645	ENSE00000714392	5575834	5576015	5565558	5565663	25	26	CAG|GTTTA
ENSG00000134343.14	ANO3	ENST00000531568.1	ENSP00000432394.1	2508	ENSE00000988240	ENSE00000988241	26656125	26656205	26656376	26656481	22	23	CAG|GTACA
ENSG00000134343.14	ANO3	ENST00000256737.8	ENSP00000256737.3	2946	ENSE00000988240	ENSE00000988241	26656125	26656205	26656376	26656481	25	26	CAG|GTACA
ENSG00000262139.9	ANO4	ENST00000575847.8	ENSP00000470039.2	530	ENSE00003228590	ENSE00002683315	101111599	101111710	101116679	101116798	1	2	AAA|GTGCA
ENSG00000151572.18	ANO4	ENST00000392979.7	ENSP00000376705.3	2763	ENSE00001271968	ENSE00001271959	101111563	101111710	101116679	101116798	23	24	AAA|GTGCA
ENSG00000151572.18	ANO4	ENST00000392977.8	ENSP00000376703.3	2868	ENSE00001271968	ENSE00001271959	101111563	101111710	101116679	101116798	24	25	AAA|GTGCA
ENSG00000171714.12	ANO5	ENST00000324559.9	ENSP00000315371.9	2742	ENSE00003526319	ENSE00003618227	22274569	22274747	22276094	22276199	20	21	CAG|GTACA
ENSG00000177119.16	ANO6	ENST00000441606.2	ENSP00000413137.2	2679	ENSE00001505516	ENSE00001505515	45421071	45421273	45422957	45423062	18	19	CAG|GTATC
ENSG00000177119.16	ANO6	ENST00000320560.13	ENSP00000320087.8	2733	ENSE00001505516	ENSE00001505515	45421071	45421273	45422957	45423062	18	19	CAG|GTATC
ENSG00000177119.16	ANO6	ENST00000425752.6	ENSP00000391417.2	2790	ENSE00001505516	ENSE00001505515	45421071	45421273	45422957	45423062	18	19	CAG|GTATC
ENSG00000177119.16	ANO6	ENST00000423947.7	ENSP00000409126.3	2796	ENSE00001505516	ENSE00001505515	45421071	45421273	45422957	45423062	19	20	CAG|GTATC
ENSG00000146205.14	ANO7	ENST00000402430.8	ENSP00000385418.4	2490	ENSE00001305115	ENSE00001549066	241218239	241218381	241223186	241223357	21	22	CAG|GTATC
ENSG00000146205.14	ANO7	ENST00000274979.12	ENSP00000274979.8	2802	ENSE00001460033	ENSE00003518153	241223662	241223781	241223905	241223955	23	24	GAG|GTTCT
ENSG00000185101.13	ANO9	ENST00000332826.7	ENSP00000332788.6	2349	ENSE00003615654	ENSE00003638888	420945	421042	420718	420860	17	18	CCC|GTGGG
ENSG00000011201.12	ANOS1	ENST00000262648.8	ENSP00000262648.3	2043	ENSE00001306678	ENSE00001321714	8536771	8536942	8535591	8535811	11	12	CAG|GTCAT
ENSG00000140350.15	ANP32A	ENST00000465139.6	ENSP00000417864.2	750	ENSE00002540651	ENSE00003624046	68820698	68820895	68787770	68787919	1	2	GAT|GTGAA
ENSG00000136938.9	ANP32B	ENST00000339399.5	ENSP00000345848.4	756	ENSE00001371353	ENSE00003471343	97983341	97983609	97994631	97994780	1	2	GCT|GTTCG
ENSG00000143401.15	ANP32E	ENST00000436748.6	ENSP00000393718.2	684	ENSE00002146641	ENSE00002710947	150235733	150236022	150231777	150231926	1	2	GAG|GTGAC
ENSG00000143401.15	ANP32E	ENST00000583931.6	ENSP00000463154.1	807	ENSE00003845854	ENSE00002710947	150235733	150236112	150231777	150231926	1	2	GAG|GTGAC
ENSG00000166825.14	ANPEP	ENST00000300060.7	ENSP00000300060.6	2904	ENSE00003631491	ENSE00003525100	89792160	89792327	89790953	89791093	18	19	CAG|GTACC
ENSG00000103254.10	ANTKMT	ENST00000569529.6	ENSP00000454380.1	708	ENSE00000664195	ENSE00000664194	721801	721941	722084	722134	3	4	AAG|GTGAG
ENSG00000169604.19	ANTXR1	ENST00000303714.8	ENSP00000301945.4	1695	ENSE00001164661	ENSE00001164655	69181786	69181881	69182493	69182660	15	16	GAG|GTTCG
ENSG00000163297.17	ANTXR2	ENST00000346652.10	ENSP00000314883.6	1161	ENSE00003678077	ENSE00003468790	79983878	79983970	79978007	79978174	10	11	GAG|GTTCG
ENSG00000163297.17	ANTXR2	ENST00000403729.7	ENSP00000385575.2	1467	ENSE00003678077	ENSE00003468790	79983878	79983970	79978007	79978174	14	15	GAG|GTTCG
ENSG00000163297.17	ANTXR2	ENST00000307333.7	ENSP00000306185.6	1470	ENSE00003678077	ENSE00003468790	79983878	79983970	79978007	79978174	14	15	GAG|GTTCG
ENSG00000274209.4	ANTXRL	ENST00000620264.4	ENSP00000480615.1	1896	ENSE00003722327	ENSE00003752303	46286998	46287510	46292058	46292129	1	2	CAA|GTCTG
ENSG00000135046.14	ANXA1	ENST00000376911.1	ENSP00000366109.1	1041	ENSE00003651204	ENSE00000706585	73158695	73158803	73159329	73159423	2	3	AAG|GTGTG
ENSG00000109511.12	ANXA10	ENST00000359299.8	ENSP00000352248.3	975	ENSE00003483404	ENSE00003639691	168177740	168177793	168177890	168177983	7	8	ATG|GTCCT
ENSG00000122359.18	ANXA11	ENST00000438331.5	ENSP00000398610.1	1518	ENSE00003531093	ENSE00003646683	80172807	80172869	80170800	80170915	4	5	CAG|GTGGT
ENSG00000104537.17	ANXA13	ENST00000419625.6	ENSP00000390809.1	951	ENSE00001308806	ENSE00002134040	123684610	123684722	123680794	123681359	10	11	GAG|GTGGA
ENSG00000104537.17	ANXA13	ENST00000262219.10	ENSP00000262219.6	1074	ENSE00001308806	ENSE00002134040	123684610	123684722	123680794	123681359	11	12	GAG|GTGGA
ENSG00000182718.17	ANXA2	ENST00000451270.7	ENSP00000387545.3	1020	ENSE00003594061	ENSE00003784124	60382342	60382441	60364429	60364523	3	4	AAG|GTGTG
ENSG00000182718.17	ANXA2	ENST00000332680.8	ENSP00000346032.3	1074	ENSE00003594061	ENSE00003784124	60382342	60382441	60364429	60364523	3	4	AAG|GTGTG
ENSG00000138772.13	ANXA3	ENST00000264908.11	ENSP00000264908.6	972	ENSE00003568799	ENSE00003591697	78554436	78554488	78573180	78573267	2	3	TGG|GTTGG
ENSG00000164111.15	ANXA5	ENST00000296511.10	ENSP00000296511.5	963	ENSE00003611119	ENSE00003492195	121696581	121696624	121686288	121686372	2	3	CAG|GTTCT
ENSG00000197043.14	ANXA6	ENST00000523714.5	ENSP00000430517.1	1926	ENSE00000841252	ENSE00002484563	151117127	151117180	151110627	151110644	19	20	CAG|GTGGC
ENSG00000197043.14	ANXA6	ENST00000354546.10	ENSP00000346550.5	2022	ENSE00000841252	ENSE00002484563	151117127	151117180	151110627	151110644	20	21	CAG|GTGGC
ENSG00000138279.16	ANXA7	ENST00000372921.10	ENSP00000362012.4	1401	ENSE00003673501	ENSE00003476886	73397164	73397274	73396519	73396583	4	5	CTG|GTGGC
ENSG00000138279.16	ANXA7	ENST00000372919.8	ENSP00000362010.4	1467	ENSE00003673501	ENSE00003476886	73397164	73397274	73396519	73396583	4	5	CTG|GTGGC
ENSG00000264230.9	ANXA8L1	ENST00000622769.4	ENSP00000483608.1	831	ENSE00002733141	ENSE00002712209	46379885	46379975	46381032	46381240	2	3	TCG|GTGTC
ENSG00000136250.12	AOAH	ENST00000612871.4	ENSP00000484305.1	1632	ENSE00003733565	ENSE00003747704	36522039	36522115	36512949	36513380	19	20	GAG|GTGGC
ENSG00000136250.12	AOAH	ENST00000617537.5	ENSP00000483783.1	1728	ENSE00003733565	ENSE00003711963	36522039	36522115	36512941	36513380	20	21	GAG|GTGGC
ENSG00000002726.21	AOC1	ENST00000493429.5	ENSP00000418614.1	2256	ENSE00003681734	ENSE00003663247	150858763	150859048	150860501	150860633	5	6	AAG|GTACC
ENSG00000131471.7	AOC3	ENST00000617500.4	ENSP00000477686.1	663	ENSE00003588957	ENSE00003480249	42854448	42854733	42855444	42855573	2	3	GAG|GTACC
ENSG00000131471.7	AOC3	ENST00000308423.7	ENSP00000312326.1	2292	ENSE00003523064	ENSE00003480249	42854448	42854733	42855444	42855573	2	3	GAG|GTACC
ENSG00000148120.16	AOPEP	ENST00000277198.6	ENSP00000277198.2	1701	ENSE00003560625	ENSE00001286910	94928425	94928531	94931715	94931833	7	8	AAG|GTTTC
ENSG00000148120.16	AOPEP	ENST00000297979.9	ENSP00000297979.5	2163	ENSE00003542214	ENSE00003676980	95060694	95060810	95080694	95080780	12	13	GAG|GTTCG
ENSG00000148120.16	AOPEP	ENST00000375315.6	ENSP00000364464.2	2460	ENSE00003542214	ENSE00003676980	95060694	95060810	95080694	95080780	13	14	GAG|GTTCG
ENSG00000138356.14	AOX1	ENST00000374700.7	ENSP00000363832.2	4017	ENSE00003510717	ENSE00003469549	200656842	200656937	200659165	200659293	27	28	CAG|GTGGT
ENSG00000284922.2	AP000812.5	ENST00000307198.11	ENSP00000305742.7	876	ENSE00003609305	ENSE00003726202	72107923	72108119	72108605	72110777	6	7	ATG|GTGGA
ENSG00000254469.7	AP002495.1	ENST00000529844.5	ENSP00000433080.1	429	ENSE00002174618	ENSE00002192489	71918885	71919026	71916595	71917776	3	4	TGG|GTAAC
ENSG00000100280.16	AP1B1	ENST00000317368.11	ENSP00000319361.7	2760	ENSE00003649781	ENSE00003642356	29331787	29331916	29331449	29331533	17	18	CAG|GTGGC
ENSG00000100280.16	AP1B1	ENST00000432560.6	ENSP00000400065.2	2820	ENSE00003649781	ENSE00003642356	29331787	29331916	29331449	29331533	17	18	CAG|GTGGC
ENSG00000100280.16	AP1B1	ENST00000405198.5	ENSP00000384194.1	2850	ENSE00003649781	ENSE00003642356	29331787	29331916	29331449	29331533	17	18	CAG|GTGGC
ENSG00000166747.13	AP1G1	ENST00000569748.5	ENSP00000454523.1	2469	ENSE00003519941	ENSE00003524444	71745144	71745270	71739234	71739341	22	23	CAG|GTGCT
ENSG00000166747.13	AP1G1	ENST00000393512.7	ENSP00000377148.3	2478	ENSE00003519941	ENSE00003524444	71745144	71745270	71739234	71739341	20	21	CAG|GTGCT
ENSG00000213983.12	AP1G2	ENST00000397120.8	ENSP00000380309.3	2358	ENSE00003465437	ENSE00003460029	23562504	23562593	23562288	23562415	15	16	CAG|GTGGA
ENSG00000072958.9	AP1M1	ENST00000291439.8	ENSP00000291439.2	1272	ENSE00001049811	ENSE00001630623	16233493	16233618	16234199	16234274	10	11	CAG|GTGCG
ENSG00000072958.9	AP1M1	ENST00000444449.6	ENSP00000388996.1	1308	ENSE00001049811	ENSE00001630623	16233493	16233618	16234199	16234274	11	12	CAG|GTGCG
ENSG00000129354.12	AP1M2	ENST00000250244.11	ENSP00000250244.5	1272	ENSE00000678429	ENSE00001781317	10574904	10575029	10574417	10574492	10	11	CAG|GTCCG
ENSG00000129354.12	AP1M2	ENST00000590923.5	ENSP00000465685.1	1278	ENSE00000678429	ENSE00001781317	10574904	10575029	10574417	10574492	10	11	CAG|GTCCG
ENSG00000106367.15	AP1S1	ENST00000443943.5	ENSP00000410780.1	477	ENSE00000712174	ENSE00001108742	101157377	101157485	101159059	101159196	3	4	AGT|GTGTG
ENSG00000182287.15	AP1S2	ENST00000329235.6	ENSP00000328789.2	474	ENSE00001313824	ENSE00003615434	15845903	15846011	15845379	15845516	3	4	AGT|GTCTG
ENSG00000152056.17	AP1S3	ENST00000415298.5	ENSP00000401705.1	315	ENSE00003591317	ENSE00001003125	223777691	223777869	223775901	223776009	2	3	AAG|GTATG
ENSG00000152056.17	AP1S3	ENST00000446015.6	ENSP00000388738.2	465	ENSE00001003125	ENSE00001768477	223775901	223776009	223765177	223765350	3	4	AAT|GTCTG
ENSG00000152056.17	AP1S3	ENST00000443700.5	ENSP00000397155.1	495	ENSE00001003125	ENSE00003469598	223775901	223776009	223765213	223765350	3	4	AAT|GTCTG
ENSG00000196961.13	AP2A1	ENST00000354293.10	ENSP00000346246.4	2868	ENSE00003668265	ENSE00003542012	49805453	49805576	49805661	49805777	19	20	CCG|GTACG
ENSG00000196961.13	AP2A1	ENST00000359032.9	ENSP00000351926.4	2934	ENSE00003668265	ENSE00003542012	49805453	49805576	49805661	49805777	20	21	CCG|GTACG
ENSG00000183020.14	AP2A2	ENST00000528815.5	ENSP00000431630.1	1971	ENSE00003614797	ENSE00003476452	994072	994245	1003722	1003804	14	15	GTG|GTTTG
ENSG00000183020.14	AP2A2	ENST00000448903.7	ENSP00000413234.3	2820	ENSE00003524999	ENSE00003668897	1008012	1008135	1009100	1009216	18	19	CAG|GTATG
ENSG00000183020.14	AP2A2	ENST00000332231.9	ENSP00000327694.5	2823	ENSE00003524999	ENSE00003668897	1008012	1008135	1009100	1009216	18	19	CAG|GTATG
ENSG00000006125.18	AP2B1	ENST00000621914.4	ENSP00000482315.1	2814	ENSE00003725874	ENSE00003719631	35682695	35682824	35709224	35709308	17	18	CAG|GTGGC
ENSG00000006125.18	AP2B1	ENST00000618940.4	ENSP00000482835.1	2856	ENSE00003725874	ENSE00003719631	35682695	35682824	35709224	35709308	18	19	CAG|GTGGC
ENSG00000161203.13	AP2M1	ENST00000439647.5	ENSP00000409081.1	1302	ENSE00003564450	ENSE00001644361	184182757	184182868	184183482	184184048	9	10	GAG|GTGCC
ENSG00000161203.13	AP2M1	ENST00000292807.9	ENSP00000292807.5	1308	ENSE00003564450	ENSE00001315581	184182757	184182868	184183482	184184091	11	12	GAG|GTGCC
ENSG00000042753.12	AP2S1	ENST00000601649.1	ENSP00000470898.1	315	ENSE00003553991	ENSE00003037135	46838740	46838799	46838447	46838548	3	4	AAG|GTTTA
ENSG00000042753.12	AP2S1	ENST00000263270.11	ENSP00000263270.6	429	ENSE00003553991	ENSE00003064228	46838740	46838799	46838167	46838548	4	5	AAG|GTTTA
ENSG00000132842.14	AP3B1	ENST00000519295.5	ENSP00000430597.1	3138	ENSE00000971648	ENSE00003902770	78015410	78015548	78002326	78003055	26	27	CAG|GTTTG
ENSG00000132842.14	AP3B1	ENST00000255194.11	ENSP00000255194.7	3285	ENSE00000971648	ENSE00003902770	78015410	78015548	78002326	78003055	26	27	CAG|GTTTG
ENSG00000103723.16	AP3B2	ENST00000535348.5	ENSP00000438721.1	3153	ENSE00003651488	ENSE00002307308	82659845	82659983	82659532	82659710	24	25	CAG|GTTTG
ENSG00000103723.16	AP3B2	ENST00000668990.2	ENSP00000499235.1	3249	ENSE00003651488	ENSE00002245972	82659845	82659983	82659281	82659710	25	26	CAG|GTTTG
ENSG00000103723.16	AP3B2	ENST00000535359.6	ENSP00000440984.1	3306	ENSE00003651488	ENSE00002245972	82659845	82659983	82659281	82659710	26	27	CAG|GTTTG
ENSG00000065000.19	AP3D1	ENST00000345016.9	ENSP00000344055.4	3462	ENSE00003635890	ENSE00000892372	2121163	2121311	2120862	2121092	13	14	GTG|GTACA
ENSG00000065000.19	AP3D1	ENST00000643116.3	ENSP00000495274.2	3648	ENSE00003635890	ENSE00000892372	2121163	2121311	2120862	2121092	13	14	GTG|GTACA
ENSG00000185009.12	AP3M1	ENST00000372745.1	ENSP00000361831.1	1257	ENSE00001328145	ENSE00001305036	74126148	74126355	74124380	74124524	8	9	AAG|GTACT
ENSG00000177879.17	AP3S1	ENST00000316788.12	ENSP00000325369.7	582	ENSE00003658442	ENSE00003602988	115895087	115895158	115902885	115902992	4	5	AAG|GTTCA
ENSG00000157823.17	AP3S2	ENST00000336418.9	ENSP00000338777.4	582	ENSE00003468715	ENSE00003478885	89871475	89871546	89837615	89837722	4	5	AAG|GTGCA
ENSG00000134262.13	AP4B1	ENST00000369569.6	ENSP00000358582.1	2220	ENSE00003789665	ENSE00003507283	113899904	113900400	113898718	113898801	5	6	TAG|GTGGC
ENSG00000081014.11	AP4E1	ENST00000560508.1	ENSP00000452976.1	3189	ENSE00003578048	ENSE00003460639	50997326	50997883	50999072	50999262	18	19	AAG|GTGAC
ENSG00000081014.11	AP4E1	ENST00000261842.10	ENSP00000261842.5	3414	ENSE00003578048	ENSE00003460639	50997326	50997883	50999072	50999262	18	19	AAG|GTGAC
ENSG00000221838.10	AP4M1	ENST00000421755.5	ENSP00000412185.1	1362	ENSE00003592557	ENSE00003465877	100105045	100105098	100105240	100105346	9	10	GAG|GTTAT
ENSG00000254470.3	AP5B1	ENST00000532090.3	ENSP00000454303.1	2637	ENSE00002581202	ENSE00002157106	65780442	65780976	65773898	65780342	1	2	AAG|GTTTC
ENSG00000053770.12	AP5M1	ENST00000261558.8	ENSP00000261558.3	1473	ENSE00003475724	ENSE00003660326	57280195	57280422	57282089	57282228	3	4	CAG|GTCCC
ENSG00000242802.9	AP5Z1	ENST00000648925.1	ENSP00000496830.1	1842	ENSE00003612596	ENSE00003480743	4788840	4788951	4789832	4789929	13	14	CAG|GTGGC
ENSG00000242802.9	AP5Z1	ENST00000649063.2	ENSP00000497815.1	2424	ENSE00003488272	ENSE00003583444	4790459	4790591	4790673	4790887	15	16	GTG|GTGTG
ENSG00000120868.14	APAF1	ENST00000552268.5	ENSP00000448826.1	1017	ENSE00000818024	ENSE00000818027	98662456	98662568	98662675	98662806	5	6	TGG|GTCCT
ENSG00000120868.14	APAF1	ENST00000359972.6	ENSP00000353059.2	3585	ENSE00000818057	ENSE00003690186	98723193	98723312	98723639	98723764	22	23	AAG|GTATG
ENSG00000120868.14	APAF1	ENST00000547045.5	ENSP00000449791.1	3618	ENSE00000818057	ENSE00003690186	98723193	98723312	98723639	98723764	21	22	AAG|GTATG
ENSG00000120868.14	APAF1	ENST00000550527.5	ENSP00000448449.1	3714	ENSE00000818057	ENSE00003690186	98723193	98723312	98723639	98723764	22	23	AAG|GTATG
ENSG00000120868.14	APAF1	ENST00000551964.6	ENSP00000448165.2	3747	ENSE00000818057	ENSE00003690186	98723193	98723312	98723639	98723764	23	24	AAG|GTATG
ENSG00000107282.8	APBA1	ENST00000265381.7	ENSP00000265381.3	2514	ENSE00000982742	ENSE00000982743	69452122	69452301	69449584	69449796	9	10	GAT|GTTTT
ENSG00000276495.4	APBA2	ENST00000612449.2	ENSP00000483174.1	2214	ENSE00003724720	ENSE00003716032	29194516	29195506	29215675	29215755	3	4	CAG|GTTTG
ENSG00000276495.4	APBA2	ENST00000631894.1	ENSP00000488107.1	2250	ENSE00003724720	ENSE00003716032	29194516	29195506	29215675	29215755	3	4	CAG|GTTTG
ENSG00000011132.12	APBA3	ENST00000316757.4	ENSP00000315136.2	1728	ENSE00003511938	ENSE00002862229	3751189	3751329	3750772	3751097	10	11	GAG|GTGCA
ENSG00000113108.19	APBB3	ENST00000412920.7	ENSP00000402591.3	1455	ENSE00003674070	ENSE00002071947	140560313	140560504	140558585	140558821	11	12	ATG|GTTCA
ENSG00000113108.19	APBB3	ENST00000357560.8	ENSP00000350171.4	1461	ENSE00003674070	ENSE00003591994	140560313	140560504	140558272	140558821	12	13	ATG|GTTCA
ENSG00000113108.19	APBB3	ENST00000356738.6	ENSP00000349177.2	1476	ENSE00003674070	ENSE00003591994	140560313	140560504	140558272	140558821	11	12	ATG|GTTCA
ENSG00000113108.19	APBB3	ENST00000354402.9	ENSP00000346378.5	1482	ENSE00003674070	ENSE00003591994	140560313	140560504	140558272	140558821	12	13	ATG|GTTCA
ENSG00000134982.17	APC	ENST00000508376.6	ENSP00000427089.2	8532	ENSE00003488464	ENSE00003656657	112827929	112828006	112828856	112828972	14	15	CAG|GTTAT
ENSG00000115266.12	APC2	ENST00000535453.5	ENSP00000442954.1	6912	ENSE00003587111	ENSE00003478377	1460780	1460857	1461037	1461153	11	12	CAG|GTGGT
ENSG00000164062.13	APEH	ENST00000296456.10	ENSP00000296456.5	2199	ENSE00003537332	ENSE00001716756	49682843	49682945	49683040	49683146	20	21	CAG|GTGAA
ENSG00000169188.5	APEX2	ENST00000374987.4	ENSP00000364126.3	1557	ENSE00003669711	ENSE00001138120	55001546	55001629	55002251	55002431	2	3	CTG|GTGTA
ENSG00000166181.13	API5	ENST00000420461.6	ENSP00000402540.2	1353	ENSE00001100637	ENSE00001100648	43326507	43326611	43327789	43327878	6	7	GAG|GTATT
ENSG00000166181.13	API5	ENST00000378852.7	ENSP00000368129.3	1515	ENSE00001100637	ENSE00001100648	43326507	43326611	43327789	43327878	7	8	GAG|GTATT
ENSG00000166181.13	API5	ENST00000455725.6	ENSP00000399341.2	1542	ENSE00001100637	ENSE00001100648	43326507	43326611	43327789	43327878	8	9	GAG|GTATT
ENSG00000166181.13	API5	ENST00000531273.6	ENSP00000431391.1	1575	ENSE00001100637	ENSE00001100648	43326507	43326611	43327789	43327878	7	8	GAG|GTATT
ENSG00000149089.13	APIP	ENST00000395787.4	ENSP00000379133.3	729	ENSE00003669096	ENSE00002192018	34883337	34883504	34882295	34882816	6	7	CAT|GTGTG
ENSG00000169621.10	APLF	ENST00000303795.9	ENSP00000307004.4	1536	ENSE00001309418	ENSE00003526042	68513548	68513680	68526061	68526242	5	6	GAG|GTAAT
ENSG00000105290.13	APLP1	ENST00000652533.1	ENSP00000498366.1	1953	ENSE00003530982	ENSE00003849702	35879074	35879217	35879343	35879789	16	17	GAG|GTGGA
ENSG00000105290.13	APLP1	ENST00000221891.9	ENSP00000221891.4	1956	ENSE00003530982	ENSE00003555094	35879074	35879217	35879343	35879792	16	17	GAG|GTGGA
ENSG00000084234.17	APLP2	ENST00000345598.9	ENSP00000263575.6	1569	ENSE00003527308	ENSE00002194230	130141919	130142074	130143347	130143679	12	13	GAG|GTTGA
ENSG00000084234.17	APLP2	ENST00000528499.5	ENSP00000435914.1	2088	ENSE00003527308	ENSE00002198269	130141919	130142074	130143347	130143806	15	16	GAG|GTTGA
ENSG00000084234.17	APLP2	ENST00000338167.9	ENSP00000345444.5	2256	ENSE00003527308	ENSE00002185583	130141919	130142074	130143347	130144405	16	17	GAG|GTTGA
ENSG00000084234.17	APLP2	ENST00000278756.7	ENSP00000278756.7	2286	ENSE00003527308	ENSE00001279861	130141919	130142074	130143347	130144804	16	17	GAG|GTTGA
ENSG00000084234.17	APLP2	ENST00000650012.1	ENSP00000497691.1	2292	ENSE00003527308	ENSE00001279861	130141919	130142074	130143347	130144804	18	19	GAG|GTTGA
ENSG00000101474.12	APMAP	ENST00000217456.3	ENSP00000217456.2	1251	ENSE00000660966	ENSE00000660965	24971460	24971576	24970197	24970371	5	6	AAC|GTGAA
ENSG00000158874.11	APOA2	ENST00000367990.7	ENSP00000356969.3	303	ENSE00003710364	ENSE00003708696	161222918	161223050	161222292	161222522	3	4	CAA|GTCTT
ENSG00000084674.15	APOB	ENST00000233242.5	ENSP00000233242.1	13692	ENSE00000717995	ENSE00000542197	21018992	21019113	21016439	21016649	20	21	AAG|GTGCG
ENSG00000111701.7	APOBEC1	ENST00000229304.5	ENSP00000229304.4	711	ENSE00002144808	ENSE00001045681	7665857	7665908	7654605	7654632	1	2	AAG|GTCCT
ENSG00000179750.16	APOBEC3B	ENST00000335760.9	ENSP00000338897.5	756	ENSE00001389632	ENSE00001593845	38984075	38984231	38985812	38986091	2	3	CAG|GTGTA
ENSG00000179750.16	APOBEC3B	ENST00000407298.7	ENSP00000385068.3	1074	ENSE00001389632	ENSE00001593845	38984075	38984231	38985812	38986091	2	3	CAG|GTGTA
ENSG00000179750.16	APOBEC3B	ENST00000333467.4	ENSP00000327459.3	1149	ENSE00001389632	ENSE00001593845	38984075	38984231	38985812	38986091	2	3	CAG|GTGTA
ENSG00000244509.4	APOBEC3C	ENST00000361441.5	ENSP00000355340.3	573	ENSE00001725131	ENSE00003575577	39015595	39015751	39017766	39018045	2	3	CAG|GTGGA
ENSG00000243811.11	APOBEC3D	ENST00000216099.13	ENSP00000216099.7	1161	ENSE00003807212	ENSE00003810546	39029363	39029519	39031694	39031973	5	6	CAG|GTGGA
ENSG00000128394.17	APOBEC3F	ENST00000381565.2	ENSP00000370977.2	306	ENSE00003633993	ENSE00001489135	39042937	39043090	39044083	39044423	2	3	CAG|GTGCC
ENSG00000128394.17	APOBEC3F	ENST00000308521.10	ENSP00000309749.5	1122	ENSE00003536480	ENSE00001768852	39049425	39049581	39052074	39052353	5	6	CAG|GTGGA
ENSG00000239713.9	APOBEC3G	ENST00000407997.4	ENSP00000385057.3	1155	ENSE00003566101	ENSE00003462837	39078932	39079085	39080933	39081227	2	3	CAG|GTGTA
ENSG00000184730.11	APOBR	ENST00000564831.6	ENSP00000457539.1	3294	ENSE00001432475	ENSE00003849541	28498081	28498349	28498436	28498964	3	4	CGG|GTTTG
ENSG00000091583.11	APOH	ENST00000205948.11	ENSP00000205948.6	1038	ENSE00000742665	ENSE00000742663	66226028	66226124	66223698	66223774	3	4	TGG|GTTTT
ENSG00000184831.14	APOO	ENST00000379226.9	ENSP00000368528.4	597	ENSE00003653487	ENSE00003563287	23858642	23858733	23856302	23856382	6	7	CAG|GTCAG
ENSG00000155008.14	APOOL	ENST00000373173.7	ENSP00000362268.2	807	ENSE00001214782	ENSE00001459714	85074274	85074391	85087590	85093315	8	9	CAG|GTGCA
ENSG00000142192.21	APP	ENST00000354192.7	ENSP00000346129.3	1920	ENSE00003548276	ENSE00001725664	25891722	25891868	25880550	25881771	14	15	GAG|GTTGA
ENSG00000142192.21	APP	ENST00000348990.9	ENSP00000345463.5	2088	ENSE00003548276	ENSE00001725664	25891722	25891868	25880550	25881771	15	16	GAG|GTTGA
ENSG00000142192.21	APP	ENST00000440126.7	ENSP00000387483.2	2241	ENSE00003548276	ENSE00002224094	25891722	25891868	25881331	25881771	16	17	GAG|GTTGA
ENSG00000142192.21	APP	ENST00000357903.7	ENSP00000350578.3	2256	ENSE00003548276	ENSE00001725664	25891722	25891868	25880550	25881771	16	17	GAG|GTTGA
ENSG00000142192.21	APP	ENST00000358918.7	ENSP00000351796.3	2259	ENSE00003548276	ENSE00002281438	25891722	25891868	25881610	25881771	16	17	GAG|GTTGA
ENSG00000142192.21	APP	ENST00000346798.8	ENSP00000284981.4	2313	ENSE00003548276	ENSE00001725664	25891722	25891868	25880550	25881771	17	18	GAG|GTTGA
ENSG00000062725.10	APPBP2	ENST00000083182.8	ENSP00000083182.3	1758	ENSE00003674960	ENSE00003565671	60479148	60479271	60466291	60466459	4	5	GAG|GTTGC
ENSG00000157500.12	APPL1	ENST00000650354.1	ENSP00000498115.1	2130	ENSE00003516737	ENSE00003566230	57259845	57260019	57260117	57260153	17	18	AAA|GTTAA
ENSG00000136044.12	APPL2	ENST00000539978.6	ENSP00000444472.2	1866	ENSE00003676940	ENSE00003640144	105188273	105188447	105177226	105177262	17	18	GAG|GTTGA
ENSG00000136044.12	APPL2	ENST00000258530.8	ENSP00000258530.3	1995	ENSE00003676940	ENSE00003640144	105188273	105188447	105177226	105177262	17	18	GAG|GTTGA
ENSG00000136044.12	APPL2	ENST00000551662.5	ENSP00000446917.1	2013	ENSE00003676940	ENSE00003640144	105188273	105188447	105177226	105177262	17	18	GAG|GTTGA
ENSG00000137074.20	APTX	ENST00000673598.1	ENSP00000499991.1	507	ENSE00001951235	ENSE00003789480	32985971	32986030	32984631	32984857	2	3	CAG|GTTTA
ENSG00000137074.20	APTX	ENST00000673416.1	ENSP00000500738.1	765	ENSE00003654857	ENSE00003789480	32985971	32986030	32984631	32984857	6	7	CAG|GTTTA
ENSG00000137074.20	APTX	ENST00000476858.6	ENSP00000419042.2	867	ENSE00003654857	ENSE00003789480	32985971	32986030	32984631	32984857	4	5	CAG|GTTTA
ENSG00000137074.20	APTX	ENST00000468275.6	ENSP00000420263.2	879	ENSE00003654857	ENSE00003789480	32985971	32986030	32984631	32984857	5	6	CAG|GTTTA
ENSG00000137074.20	APTX	ENST00000463596.6	ENSP00000419846.1	1029	ENSE00003654857	ENSE00003789480	32985971	32986030	32984631	32984857	5	6	CAG|GTTTA
ENSG00000143595.13	AQP10	ENST00000484864.1	ENSP00000420341.1	795	ENSE00003514644	ENSE00001958624	154323241	154323359	154323589	154325325	4	5	CAG|GTTCT
ENSG00000143595.13	AQP10	ENST00000324978.8	ENSP00000318355.3	906	ENSE00003514644	ENSE00001317145	154323241	154323359	154323589	154323806	4	5	CAG|GTTCT
ENSG00000178301.4	AQP11	ENST00000313578.4	ENSP00000318770.3	816	ENSE00003673757	ENSE00002152925	77603556	77603672	77609298	77610356	2	3	TAG|GTATA
ENSG00000167580.8	AQP2	ENST00000199280.4	ENSP00000199280.3	816	ENSE00003784258	ENSE00001114567	49954630	49954710	49955399	49958878	3	4	TGG|GTCTT
ENSG00000171885.18	AQP4	ENST00000581374.5	ENSP00000462597.1	906	ENSE00002725495	ENSE00003588899	26862182	26862848	26861131	26861295	1	2	ATG|GTTCA
ENSG00000171885.18	AQP4	ENST00000672188.1	ENSP00000500720.1	972	ENSE00003563926	ENSE00003588899	26862182	26862596	26861131	26861295	2	3	ATG|GTTCA
ENSG00000161798.7	AQP5	ENST00000293599.7	ENSP00000293599.5	798	ENSE00001060406	ENSE00001217152	49964092	49964175	49964992	49965682	3	4	TGG|GTTTT
ENSG00000086159.13	AQP6	ENST00000615425.1	ENSP00000477688.1	849	ENSE00003648306	ENSE00003727992	49974746	49974826	49975465	49975739	3	4	TGG|GTCTT
ENSG00000165269.13	AQP7	ENST00000297988.6	ENSP00000297988.1	1029	ENSE00003563387	ENSE00003583886	33395078	33395195	33386969	33387092	3	4	ATG|GTATT
ENSG00000103375.11	AQP8	ENST00000219660.6	ENSP00000219660.5	786	ENSE00000829501	ENSE00002595379	25227068	25227202	25228444	25228932	5	6	TAG|GTGCT
ENSG00000103569.10	AQP9	ENST00000536493.1	ENSP00000441390.1	888	ENSE00000690849	ENSE00000690851	58174918	58175036	58179128	58179345	4	5	CAA|GTGGT
ENSG00000021776.11	AQR	ENST00000156471.10	ENSP00000156471.5	4458	ENSE00003689669	ENSE00003605173	34870752	34870922	34867524	34867609	31	32	AAG|GTGAC
ENSG00000169083.18	AR	ENST00000374690.9	ENSP00000363822.3	2763	ENSE00001282597	ENSE00001165458	67717478	67717622	67721833	67721963	5	6	TGA|GTACC
ENSG00000078061.13	ARAF	ENST00000377039.2	ENSP00000366238.1	561	ENSE00000669309	ENSE00001472588	47564985	47565139	47565252	47565975	5	6	ACA|GTTCT
ENSG00000078061.13	ARAF	ENST00000377045.9	ENSP00000366244.4	1821	ENSE00000669309	ENSE00001043758	47564985	47565139	47565252	47565350	5	6	ACA|GTTCT
ENSG00000186635.14	ARAP1	ENST00000429686.5	ENSP00000403127.1	3402	ENSE00003663513	ENSE00003660127	72687688	72687738	72687439	72687502	28	29	GTG|GTACC
ENSG00000186635.14	ARAP1	ENST00000334211.12	ENSP00000335506.8	3618	ENSE00003663513	ENSE00003660127	72687688	72687738	72687439	72687502	30	31	GTG|GTACC
ENSG00000186635.14	ARAP1	ENST00000393605.7	ENSP00000377230.3	3633	ENSE00003663513	ENSE00003660127	72687688	72687738	72687439	72687502	27	28	GTG|GTACC
ENSG00000186635.14	ARAP1	ENST00000359373.9	ENSP00000352332.5	4320	ENSE00003663513	ENSE00003660127	72687688	72687738	72687439	72687502	31	32	GTG|GTACC
ENSG00000186635.14	ARAP1	ENST00000393609.7	ENSP00000377233.3	4353	ENSE00003663513	ENSE00003660127	72687688	72687738	72687439	72687502	32	33	GTG|GTACC
ENSG00000047365.12	ARAP2	ENST00000303965.9	ENSP00000302895.4	5115	ENSE00000709043	ENSE00000709042	36119650	36119718	36117061	36117135	24	25	CAA|GTTTC
ENSG00000120318.16	ARAP3	ENST00000513878.5	ENSP00000421468.1	3582	ENSE00003670504	ENSE00003476432	141656194	141656276	141656064	141656099	22	23	ACC|GTGGG
ENSG00000120318.16	ARAP3	ENST00000239440.9	ENSP00000239440.4	4635	ENSE00003670504	ENSE00003476432	141656194	141656276	141656064	141656099	28	29	ACC|GTGGG
ENSG00000095139.14	ARCN1	ENST00000392859.7	ENSP00000376599.3	1272	ENSE00000796035	ENSE00002155131	118597707	118597911	118600625	118600993	8	9	CAG|GTTAC
ENSG00000095139.14	ARCN1	ENST00000264028.5	ENSP00000264028.4	1536	ENSE00000796035	ENSE00003846316	118597707	118597911	118600625	118603033	9	10	CAG|GTTAC
ENSG00000119682.17	AREL1	ENST00000356357.9	ENSP00000348714.4	2472	ENSE00003658133	ENSE00003556538	74664836	74664925	74663899	74664074	18	19	AAG|GTCAT
ENSG00000168374.11	ARF4	ENST00000303436.11	ENSP00000306010.6	543	ENSE00003697925	ENSE00002390260	57584384	57584464	57583898	57584007	2	3	TTG|GTTTT
ENSG00000101199.13	ARFGAP1	ENST00000519273.6	ENSP00000443716.1	882	ENSE00003555177	ENSE00003615467	63285654	63285713	63286366	63286442	10	11	AAG|GTCCA
ENSG00000101199.13	ARFGAP1	ENST00000519604.5	ENSP00000430500.1	1086	ENSE00003619798	ENSE00003555177	63284866	63284922	63285654	63285713	10	11	AAG|GTGAA
ENSG00000101199.13	ARFGAP1	ENST00000370275.8	ENSP00000359298.4	1212	ENSE00001452245	ENSE00003553411	63285980	63286218	63286366	63286442	12	13	TCT|GTCCA
ENSG00000101199.13	ARFGAP1	ENST00000370283.9	ENSP00000359306.4	1221	ENSE00003555177	ENSE00003615467	63285654	63285713	63286366	63286442	11	12	AAG|GTCCA
ENSG00000101199.13	ARFGAP1	ENST00000353546.7	ENSP00000314615.3	1245	ENSE00003619798	ENSE00003555177	63284866	63284922	63285654	63285713	11	12	AAG|GTGAA
ENSG00000149182.15	ARFGAP2	ENST00000524782.6	ENSP00000434442.1	1566	ENSE00003578145	ENSE00003460962	47168123	47168251	47167909	47168043	11	12	AAA|GTACA
ENSG00000242247.11	ARFGAP3	ENST00000437119.6	ENSP00000388791.2	1419	ENSE00002991901	ENSE00003199562	42831549	42831636	42826940	42826999	5	6	AAG|GTGGA
ENSG00000242247.11	ARFGAP3	ENST00000263245.10	ENSP00000263245.5	1551	ENSE00002991901	ENSE00003199562	42831549	42831636	42826940	42826999	6	7	AAG|GTGGA
ENSG00000066777.9	ARFGEF1	ENST00000262215.8	ENSP00000262215.3	5550	ENSE00001597011	ENSE00000980673	67227447	67227598	67227137	67227309	26	27	CAG|GTCTC
ENSG00000124198.9	ARFGEF2	ENST00000371917.5	ENSP00000360985.4	5358	ENSE00000845487	ENSE00000845488	49025313	49025481	49028530	49028668	36	37	CAG|GTTTT
ENSG00000112379.9	ARFGEF3	ENST00000251691.5	ENSP00000251691.4	6534	ENSE00000764647	ENSE00000798943	138324023	138324154	138328021	138328142	31	32	CAG|GTGTT
ENSG00000164144.16	ARFIP1	ENST00000429148.6	ENSP00000396653.2	582	ENSE00003525254	ENSE00002060194	152888133	152888307	152910064	152911074	4	5	AAG|GTTAA
ENSG00000164144.16	ARFIP1	ENST00000405727.6	ENSP00000384189.2	1026	ENSE00003525254	ENSE00001560907	152888133	152888307	152910064	152910664	7	8	AAG|GTTAA
ENSG00000164144.16	ARFIP1	ENST00000451320.6	ENSP00000395083.2	1122	ENSE00003525254	ENSE00003893849	152888133	152888307	152910064	152912357	8	9	AAG|GTTAA
ENSG00000081181.8	ARG2	ENST00000261783.4	ENSP00000261783.3	1065	ENSE00003667781	ENSE00000658652	67645643	67645802	67646644	67646738	4	5	AAG|GTACC
ENSG00000186103.5	ARGFX	ENST00000651603.1	ENSP00000498601.1	948	ENSE00001340146	ENSE00003850786	121584917	121585065	121586022	121590622	3	4	AAG|GTTTG
ENSG00000175220.12	ARHGAP1	ENST00000311956.9	ENSP00000310491.4	1320	ENSE00001181605	ENSE00001181598	46682051	46682182	46681293	46681379	5	6	CAA|GTACA
ENSG00000071205.12	ARHGAP10	ENST00000336498.8	ENSP00000336923.3	2361	ENSE00003685171	ENSE00003685582	148023263	148023413	148046892	148047051	19	20	ATG|GTGAC
ENSG00000275568.4	ARHGAP11A	ENST00000622253.4	ENSP00000481011.1	2505	ENSE00003743518	ENSE00003745429	32716074	32716212	32716554	32720246	11	12	AAG|GTTCA
ENSG00000275568.4	ARHGAP11A	ENST00000619401.4	ENSP00000479117.1	3072	ENSE00003743518	ENSE00003745429	32716074	32716212	32716554	32720246	11	12	AAG|GTTCA
ENSG00000165322.18	ARHGAP12	ENST00000311380.8	ENSP00000310984.4	2385	ENSE00003499385	ENSE00003609003	31810649	31810747	31809230	31809307	12	13	ATG|GTTTG
ENSG00000165322.18	ARHGAP12	ENST00000375250.9	ENSP00000364399.5	2451	ENSE00003499385	ENSE00003609003	31810649	31810747	31809230	31809307	14	15	ATG|GTTTG
ENSG00000165322.18	ARHGAP12	ENST00000396144.8	ENSP00000379448.4	2526	ENSE00003499385	ENSE00003609003	31810649	31810747	31809230	31809307	15	16	ATG|GTTTG
ENSG00000165322.18	ARHGAP12	ENST00000344936.7	ENSP00000345808.2	2541	ENSE00003499385	ENSE00003609003	31810649	31810747	31809230	31809307	16	17	ATG|GTTTG
ENSG00000075884.14	ARHGAP15	ENST00000295095.11	ENSP00000295095.6	1428	ENSE00003662055	ENSE00003671713	143519266	143519364	143556408	143556485	10	11	GAG|GTCTA
ENSG00000288353.1	ARHGAP17	ENST00000673196.1	ENSP00000500849.1	2412	ENSE00003890765	ENSE00003893381	24955714	24955825	24955072	24955153	11	12	CAG|GTGCT
ENSG00000288353.1	ARHGAP17	ENST00000673560.1	ENSP00000500372.1	2646	ENSE00003890765	ENSE00003893381	24955714	24955825	24955072	24955153	11	12	CAG|GTGCT
ENSG00000213390.11	ARHGAP19	ENST00000371027.5	ENSP00000360066.1	1458	ENSE00003556486	ENSE00003614444	97259402	97259628	97256318	97256404	5	6	AAT|GTCAC
ENSG00000213390.11	ARHGAP19	ENST00000358531.9	ENSP00000351333.4	1485	ENSE00003556486	ENSE00003614444	97259402	97259628	97256318	97256404	5	6	AAT|GTCAC
ENSG00000137727.12	ARHGAP20	ENST00000528829.5	ENSP00000436319.1	3468	ENSE00000930481	ENSE00000930480	110583548	110583737	110582321	110582435	13	14	AAG|GTTTC
ENSG00000137727.12	ARHGAP20	ENST00000533353.5	ENSP00000436522.1	3498	ENSE00000930481	ENSE00000930480	110583548	110583737	110582321	110582435	14	15	AAG|GTTTC
ENSG00000137727.12	ARHGAP20	ENST00000524756.5	ENSP00000432076.1	3507	ENSE00000930481	ENSE00000930480	110583548	110583737	110582321	110582435	13	14	AAG|GTTTC
ENSG00000137727.12	ARHGAP20	ENST00000260283.8	ENSP00000260283.4	3576	ENSE00000930481	ENSE00000930480	110583548	110583737	110582321	110582435	14	15	AAG|GTTTC
ENSG00000107863.18	ARHGAP21	ENST00000376410.6	ENSP00000365592.2	3498	ENSE00003580586	ENSE00003507880	24607499	24607601	24604312	24604348	9	10	ATT|GTCCT
ENSG00000107863.18	ARHGAP21	ENST00000396432.7	ENSP00000379709.2	5877	ENSE00003580586	ENSE00003507880	24607499	24607601	24604312	24604348	11	12	ATT|GTCCT
ENSG00000128805.15	ARHGAP22	ENST00000417247.6	ENSP00000410054.2	1827	ENSE00003545462	ENSE00003688910	48454088	48454161	48453304	48453425	5	6	CAA|GTTTC
ENSG00000128805.15	ARHGAP22	ENST00000249601.9	ENSP00000249601.4	2097	ENSE00003545462	ENSE00003688910	48454088	48454161	48453304	48453425	7	8	CAA|GTTTC
ENSG00000128805.15	ARHGAP22	ENST00000435790.6	ENSP00000416701.2	2115	ENSE00003545462	ENSE00003688910	48454088	48454161	48453304	48453425	7	8	CAA|GTTTC
ENSG00000128805.15	ARHGAP22	ENST00000417912.6	ENSP00000412461.2	2145	ENSE00003545462	ENSE00003688910	48454088	48454161	48453304	48453425	7	8	CAA|GTTTC
ENSG00000163219.12	ARHGAP25	ENST00000497079.5	ENSP00000417139.1	1377	ENSE00003694439	ENSE00003548564	68816289	68816362	68817873	68817994	6	7	CAG|GTTCC
ENSG00000163219.12	ARHGAP25	ENST00000467265.5	ENSP00000420583.1	1821	ENSE00003694439	ENSE00003548564	68816289	68816362	68817873	68817994	6	7	CAG|GTTCC
ENSG00000163219.12	ARHGAP25	ENST00000409030.7	ENSP00000386863.3	1917	ENSE00003694439	ENSE00003548564	68816289	68816362	68817873	68817994	6	7	CAG|GTTCC
ENSG00000163219.12	ARHGAP25	ENST00000409220.5	ENSP00000386241.1	1920	ENSE00003694439	ENSE00003548564	68816289	68816362	68817873	68817994	6	7	CAG|GTTCC
ENSG00000163219.12	ARHGAP25	ENST00000409202.8	ENSP00000386911.3	1941	ENSE00003694439	ENSE00003548564	68816289	68816362	68817873	68817994	7	8	CAG|GTTCC
ENSG00000145819.18	ARHGAP26	ENST00000645722.2	ENSP00000495131.1	2280	ENSE00003557690	ENSE00003606305	142932047	142932125	143014080	143014116	11	12	CCT|GTCTA
ENSG00000145819.18	ARHGAP26	ENST00000274498.9	ENSP00000274498.4	2445	ENSE00003557690	ENSE00003606305	142932047	142932125	143014080	143014116	11	12	CCT|GTCTA
ENSG00000276907.4	ARHGAP27	ENST00000616021.2	ENSP00000478738.1	1647	ENSE00003786957	ENSE00003742328	45404445	45404528	45404269	45404334	5	6	AAG|GTCCC
ENSG00000276907.4	ARHGAP27	ENST00000610792.3	ENSP00000477741.1	2670	ENSE00003786957	ENSE00003742328	45404445	45404528	45404269	45404334	5	6	AAG|GTCCC
ENSG00000088756.13	ARHGAP28	ENST00000532996.5	ENSP00000435990.1	1638	ENSE00000665710	ENSE00000665708	6889888	6890085	6890430	6890543	11	12	AAG|GTTCC
ENSG00000088756.13	ARHGAP28	ENST00000419673.6	ENSP00000392660.2	1713	ENSE00000665710	ENSE00000665708	6889888	6890085	6890430	6890543	12	13	AAG|GTTCC
ENSG00000088756.13	ARHGAP28	ENST00000262227.7	ENSP00000262227.3	2013	ENSE00000665710	ENSE00000665708	6889888	6890085	6890430	6890543	13	14	AAG|GTTCC
ENSG00000088756.13	ARHGAP28	ENST00000383472.9	ENSP00000372964.4	2190	ENSE00000665710	ENSE00000665708	6889888	6890085	6890430	6890543	13	14	AAG|GTTCC
ENSG00000137962.13	ARHGAP29	ENST00000260526.11	ENSP00000260526.6	3786	ENSE00003517348	ENSE00003633414	94189216	94189352	94188837	94188941	14	15	CAG|GTCCT
ENSG00000186517.14	ARHGAP30	ENST00000368013.8	ENSP00000356992.3	3306	ENSE00003521966	ENSE00001865076	161049424	161049689	161046946	161049334	11	12	CAG|GTGGA
ENSG00000031081.11	ARHGAP31	ENST00000264245.9	ENSP00000264245.4	4335	ENSE00000775864	ENSE00000775865	119382292	119382399	119383084	119383226	5	6	CAG|GTCTA
ENSG00000134909.18	ARHGAP32	ENST00000527272.1	ENSP00000432862.1	5217	ENSE00001352689	ENSE00002184499	128972453	128973432	128968869	128971159	11	12	AAG|GTTCA
ENSG00000134909.18	ARHGAP32	ENST00000310343.13	ENSP00000310561.8	6264	ENSE00001352689	ENSE00002153866	128972453	128973432	128965060	128971159	21	22	AAG|GTTCA
ENSG00000004777.18	ARHGAP33	ENST00000378944.9	ENSP00000368227.5	3372	ENSE00001479342	ENSE00000361135	35787168	35787559	35787644	35788822	20	21	CAG|GTTCC
ENSG00000004777.18	ARHGAP33	ENST00000314737.9	ENSP00000320038.4	3381	ENSE00000361134	ENSE00000699235	35786896	35787072	35787168	35788822	20	21	TCG|GTCCT
ENSG00000147256.12	ARHGAP36	ENST00000639280.1	ENSP00000492307.1	1236	ENSE00001095508	ENSE00003811122	131086559	131086665	131088628	131089882	11	12	AAG|GTTCC
ENSG00000147256.12	ARHGAP36	ENST00000412432.6	ENSP00000408515.2	1551	ENSE00001095508	ENSE00001453924	131086559	131086665	131088628	131089883	11	12	AAG|GTTCC
ENSG00000147256.12	ARHGAP36	ENST00000370922.5	ENSP00000359960.1	1608	ENSE00001095508	ENSE00001453924	131086559	131086665	131088628	131089883	11	12	AAG|GTTCC
ENSG00000147256.12	ARHGAP36	ENST00000276211.10	ENSP00000276211.5	1644	ENSE00001095508	ENSE00001095509	131086559	131086665	131088628	131089885	11	12	AAG|GTTCC
ENSG00000147799.11	ARHGAP39	ENST00000276826.5	ENSP00000276826.5	3252	ENSE00001115698	ENSE00001212102	144530702	144530871	144529179	144530616	9	10	CAG|GTCTT
ENSG00000147799.11	ARHGAP39	ENST00000377307.6	ENSP00000366522.2	3345	ENSE00001115698	ENSE00001212102	144530702	144530871	144529179	144530616	10	11	CAG|GTCTT
ENSG00000089820.16	ARHGAP4	ENST00000350060.10	ENSP00000203786.8	2841	ENSE00003605331	ENSE00003690956	153913218	153913302	153913024	153913051	10	11	GAG|GTGAC
ENSG00000089820.16	ARHGAP4	ENST00000370028.7	ENSP00000359045.3	2961	ENSE00003605331	ENSE00003690956	153913218	153913302	153913024	153913051	11	12	GAG|GTGAC
ENSG00000124143.10	ARHGAP40	ENST00000373345.8	ENSP00000362442.4	1869	ENSE00000844670	ENSE00001460334	38643704	38643910	38646047	38646187	11	12	ACG|GTCGC
ENSG00000165895.19	ARHGAP42	ENST00000298815.13	ENSP00000298815.7	2625	ENSE00003893520	ENSE00003892762	100974459	100974603	100976057	100976437	19	20	ATA|GTGAC
ENSG00000006740.17	ARHGAP44	ENST00000340825.7	ENSP00000342566.3	2439	ENSE00003533102	ENSE00002417510	12919755	12919831	12928929	12929046	6	7	CAG|GTGGC
ENSG00000006740.17	ARHGAP44	ENST00000379672.10	ENSP00000368994.5	2457	ENSE00003533102	ENSE00002417510	12919755	12919831	12928929	12929046	6	7	CAG|GTGGC
ENSG00000180448.10	ARHGAP45	ENST00000313093.6	ENSP00000316772.2	3411	ENSE00003629447	ENSE00001250882	1079928	1080118	1080255	1080379	13	14	CTG|GTCCC
ENSG00000180448.10	ARHGAP45	ENST00000539243.6	ENSP00000439601.1	3459	ENSE00003629447	ENSE00001250882	1079928	1080118	1080255	1080379	13	14	CTG|GTCCC
ENSG00000047648.23	ARHGAP6	ENST00000495242.5	ENSP00000435767.1	2073	ENSE00003495842	ENSE00003592237	11169505	11169684	11156529	11156626	10	11	ATG|GTTCC
ENSG00000047648.23	ARHGAP6	ENST00000380718.1	ENSP00000370094.1	2298	ENSE00003495842	ENSE00003592237	11169505	11169684	11156529	11156626	9	10	ATG|GTTCC
ENSG00000047648.23	ARHGAP6	ENST00000380736.5	ENSP00000370112.1	2316	ENSE00003585755	ENSE00001791581	11142233	11142313	11137543	11139530	12	13	CAG|GTTCC
ENSG00000047648.23	ARHGAP6	ENST00000337414.9	ENSP00000338967.4	2925	ENSE00003585755	ENSE00003464919	11142233	11142313	11137544	11139530	12	13	CAG|GTTCC
ENSG00000241484.9	ARHGAP8	ENST00000336963.8	ENSP00000337287.4	918	ENSE00003505387	ENSE00001779678	44848932	44849060	44862275	44862788	10	11	CCT|GTGTC
ENSG00000241484.9	ARHGAP8	ENST00000356099.10	ENSP00000348407.6	1302	ENSE00003694539	ENSE00003477616	44859731	44859834	44862275	44862784	11	12	GCG|GTGTC
ENSG00000241484.9	ARHGAP8	ENST00000389774.6	ENSP00000374424.2	1395	ENSE00003694539	ENSE00003477616	44859731	44859834	44862275	44862784	12	13	GCG|GTGTC
ENSG00000123329.20	ARHGAP9	ENST00000430041.6	ENSP00000397950.2	1644	ENSE00003544922	ENSE00003570050	57474875	57474973	57474626	57474703	11	12	GAG|GTCTA
ENSG00000123329.20	ARHGAP9	ENST00000424809.6	ENSP00000394307.2	1923	ENSE00003544922	ENSE00003570050	57474875	57474973	57474626	57474703	12	13	GAG|GTCTA
ENSG00000123329.20	ARHGAP9	ENST00000393791.8	ENSP00000377380.3	2196	ENSE00003544922	ENSE00003570050	57474875	57474973	57474626	57474703	13	14	GAG|GTCTA
ENSG00000123329.20	ARHGAP9	ENST00000393797.7	ENSP00000377386.3	2253	ENSE00003544922	ENSE00003570050	57474875	57474973	57474626	57474703	16	17	GAG|GTCTA
ENSG00000141522.12	ARHGDIA	ENST00000400721.8	ENSP00000383556.4	483	ENSE00001745599	ENSE00003593140	81869330	81869406	81869173	81869236	4	5	CGG|GTTAA
ENSG00000141522.12	ARHGDIA	ENST00000580685.5	ENSP00000464205.1	615	ENSE00001745599	ENSE00003593140	81869330	81869406	81869173	81869236	3	4	CGG|GTTAA
ENSG00000111348.9	ARHGDIB	ENST00000541644.5	ENSP00000444860.1	606	ENSE00003611072	ENSE00003467352	14947873	14947949	14944776	14944839	4	5	AAA|GTGAA
ENSG00000242173.10	ARHGDIG	ENST00000219409.8	ENSP00000219409.3	678	ENSE00003651327	ENSE00003476558	282297	282373	282467	282530	4	5	AAG|GTCCA
ENSG00000076928.18	ARHGEF1	ENST00000347545.8	ENSP00000344429.3	2640	ENSE00003542534	ENSE00003604432	41895349	41895486	41896377	41896482	11	12	CAG|GTGCT
ENSG00000076928.18	ARHGEF1	ENST00000354532.8	ENSP00000346532.3	2739	ENSE00003542534	ENSE00003604432	41895349	41895486	41896377	41896482	12	13	CAG|GTGCT
ENSG00000076928.18	ARHGEF1	ENST00000337665.8	ENSP00000337261.3	2784	ENSE00003542534	ENSE00003604432	41895349	41895486	41896377	41896482	12	13	CAG|GTGCT
ENSG00000076928.18	ARHGEF1	ENST00000378152.8	ENSP00000367394.3	2847	ENSE00003542534	ENSE00003604432	41895349	41895486	41896377	41896482	11	12	CAG|GTGCT
ENSG00000274726.4	ARHGEF10	ENST00000631758.1	ENSP00000488343.1	3921	ENSE00003716532	ENSE00003714993	1885601	1885707	1893569	1893646	10	11	CAG|GTTGT
ENSG00000274726.4	ARHGEF10	ENST00000619613.4	ENSP00000477988.1	4035	ENSE00003716532	ENSE00003714993	1885601	1885707	1893569	1893646	11	12	CAG|GTTGT
ENSG00000274726.4	ARHGEF10	ENST00000633616.1	ENSP00000488463.1	4107	ENSE00003716532	ENSE00003714993	1885601	1885707	1893569	1893646	12	13	CAG|GTTGT
ENSG00000274726.4	ARHGEF10	ENST00000610399.4	ENSP00000481974.1	4110	ENSE00003716532	ENSE00003714993	1885601	1885707	1893569	1893646	11	12	CAG|GTTGT
ENSG00000074964.17	ARHGEF10L	ENST00000375415.5	ENSP00000364564.1	3723	ENSE00003678534	ENSE00003507371	17654636	17654722	17655879	17656102	21	22	TGG|GTCGG
ENSG00000074964.17	ARHGEF10L	ENST00000361221.8	ENSP00000355060.3	3840	ENSE00003678534	ENSE00003507371	17654636	17654722	17655879	17656102	23	24	TGG|GTCGG
ENSG00000132694.19	ARHGEF11	ENST00000361409.2	ENSP00000354644.2	4569	ENSE00000904859	ENSE00001253778	156946045	156946162	156945019	156945197	28	29	AGG|GTGGC
ENSG00000132694.19	ARHGEF11	ENST00000368194.8	ENSP00000357177.3	4689	ENSE00000904859	ENSE00001253778	156946045	156946162	156945019	156945197	29	30	AGG|GTGGC
ENSG00000196914.9	ARHGEF12	ENST00000356641.7	ENSP00000349056.3	4578	ENSE00003642634	ENSE00003505818	120457721	120457756	120458080	120458234	23	24	AAA|GTTTG
ENSG00000196914.9	ARHGEF12	ENST00000397843.7	ENSP00000380942.2	4635	ENSE00003642634	ENSE00003505818	120457721	120457756	120458080	120458234	24	25	AAA|GTTTG
ENSG00000198844.12	ARHGEF15	ENST00000421050.2	ENSP00000412505.1	2526	ENSE00000855084	ENSE00001296757	8319499	8319603	8320842	8322514	15	16	AAG|GTTGG
ENSG00000130762.15	ARHGEF16	ENST00000378373.5	ENSP00000367624.1	1266	ENSE00003523160	ENSE00003664132	3469433	3469593	3473078	3473230	4	5	GAG|GTTCT
ENSG00000130762.15	ARHGEF16	ENST00000378378.9	ENSP00000367629.4	2130	ENSE00003575357	ENSE00003664132	3469433	3469593	3473078	3473230	6	7	GAG|GTTCT
ENSG00000110237.5	ARHGEF17	ENST00000263674.4	ENSP00000263674.3	6192	ENSE00001154988	ENSE00000739807	73363747	73363833	73364172	73364239	16	17	CTT|GTATC
ENSG00000104880.18	ARHGEF18	ENST00000319670.13	ENSP00000319200.7	3048	ENSE00003580066	ENSE00003600913	7464560	7464690	7466918	7466974	14	15	GTG|GTGGA
ENSG00000142632.17	ARHGEF19	ENST00000270747.8	ENSP00000270747.3	2409	ENSE00003458701	ENSE00003502999	16206180	16206340	16205931	16206083	7	8	GAG|GTTCC
ENSG00000240771.8	ARHGEF25	ENST00000616622.1	ENSP00000484303.1	1425	ENSE00003562851	ENSE00003602933	57615512	57615712	57615837	57616017	13	14	AAG|GTGAG
ENSG00000240771.8	ARHGEF25	ENST00000286494.9	ENSP00000286494.4	1743	ENSE00003562851	ENSE00003602933	57615512	57615712	57615837	57616017	12	13	AAG|GTGAG
ENSG00000240771.8	ARHGEF25	ENST00000333972.11	ENSP00000335560.7	1860	ENSE00003562851	ENSE00003602933	57615512	57615712	57615837	57616017	13	14	AAG|GTGAG
ENSG00000277101.4	ARHGEF26	ENST00000630729.2	ENSP00000487265.1	2376	ENSE00003724937	ENSE00003766237	154256293	154256360	154257962	154258001	13	14	CCT|GTGGC
ENSG00000277101.4	ARHGEF26	ENST00000618535.3	ENSP00000484367.1	2616	ENSE00003719175	ENSE00003736129	154152772	154152932	154190864	154191016	6	7	AAA|GTTCT
ENSG00000214944.9	ARHGEF28	ENST00000296799.8	ENSP00000296799.4	4179	ENSE00001083678	ENSE00001128075	73909412	73909897	73911275	73911575	26	27	GAG|GTAAT
ENSG00000214944.9	ARHGEF28	ENST00000296794.10	ENSP00000296794.6	4956	ENSE00001083678	ENSE00002024320	73909412	73909897	73911275	73911697	34	35	GAG|GTAAT
ENSG00000214944.9	ARHGEF28	ENST00000513042.6	ENSP00000441436.1	5118	ENSE00001083678	ENSE00001128075	73909412	73909897	73911275	73911575	34	35	GAG|GTAAT
ENSG00000214944.9	ARHGEF28	ENST00000545377.5	ENSP00000441913.1	5196	ENSE00001083678	ENSE00001128075	73909412	73909897	73911275	73911575	34	35	GAG|GTAAT
ENSG00000214694.11	ARHGEF33	ENST00000409978.6	ENSP00000387020.1	2613	ENSE00003560982	ENSE00001588225	38966006	38966145	38973714	38975449	17	18	GAA|GTCCA
ENSG00000183111.12	ARHGEF37	ENST00000333677.7	ENSP00000328083.6	2028	ENSE00003678214	ENSE00001373846	149628809	149628966	149631982	149634968	12	13	CAG|GTCAT
ENSG00000236699.9	ARHGEF38	ENST00000420470.3	ENSP00000416125.2	2334	ENSE00003505366	ENSE00003541230	105648549	105648682	105654065	105654169	7	8	CAG|GTTAA
ENSG00000137135.18	ARHGEF39	ENST00000475323.5	ENSP00000436519.1	561	ENSE00003535301	ENSE00003512786	35664008	35664126	35663322	35663392	4	5	GCA|GTATG
ENSG00000137135.18	ARHGEF39	ENST00000490638.5	ENSP00000436756.1	900	ENSE00003535301	ENSE00003512786	35664008	35664126	35663322	35663392	5	6	GCA|GTATG
ENSG00000137135.18	ARHGEF39	ENST00000378387.4	ENSP00000367638.3	1008	ENSE00003535301	ENSE00003512786	35664008	35664126	35663322	35663392	4	5	GCA|GTATG
ENSG00000165801.10	ARHGEF40	ENST00000298694.9	ENSP00000298694.4	4560	ENSE00003685332	ENSE00003614635	21078884	21079010	21080660	21080782	11	12	CAG|GTGTT
ENSG00000050327.15	ARHGEF5	ENST00000471847.2	ENSP00000418227.1	1560	ENSE00002502329	ENSE00002462644	144371161	144371321	144371877	144372029	4	5	CAC|GTTCC
ENSG00000050327.15	ARHGEF5	ENST00000056217.10	ENSP00000056217.5	4794	ENSE00002502329	ENSE00002462644	144371161	144371321	144371877	144372029	6	7	CAC|GTTCC
ENSG00000129675.16	ARHGEF6	ENST00000370622.5	ENSP00000359656.1	1869	ENSE00000890626	ENSE00000677022	136675007	136675096	136672020	136672119	18	19	CAA|GTACT
ENSG00000129675.16	ARHGEF6	ENST00000250617.7	ENSP00000250617.6	2331	ENSE00000890626	ENSE00000677022	136675007	136675096	136672020	136672119	19	20	CAA|GTACT
ENSG00000102606.18	ARHGEF7	ENST00000375723.5	ENSP00000364875.1	1878	ENSE00003675354	ENSE00003623562	111244199	111244294	111267548	111267670	6	7	CAA|GTTGC
ENSG00000102606.18	ARHGEF7	ENST00000426073.6	ENSP00000397068.2	1941	ENSE00000686833	ENSE00000686841	111288354	111288443	111300748	111300847	17	18	CAA|GTTCA
ENSG00000102606.18	ARHGEF7	ENST00000375739.6	ENSP00000364891.2	2262	ENSE00003675354	ENSE00003623562	111244199	111244294	111267548	111267670	7	8	CAA|GTTGC
ENSG00000102606.18	ARHGEF7	ENST00000317133.9	ENSP00000325994.5	2349	ENSE00003675354	ENSE00003623562	111244199	111244294	111267548	111267670	8	9	CAA|GTTGC
ENSG00000102606.18	ARHGEF7	ENST00000375741.6	ENSP00000364893.2	2412	ENSE00003675354	ENSE00003623562	111244199	111244294	111267548	111267670	9	10	CAA|GTTGC
ENSG00000131089.17	ARHGEF9	ENST00000624843.3	ENSP00000485626.1	1245	ENSE00003611168	ENSE00001886060	63643980	63644048	63637985	63638209	8	9	AAG|GTGTC
ENSG00000131089.17	ARHGEF9	ENST00000623517.3	ENSP00000485369.1	1392	ENSE00003611168	ENSE00003756706	63643980	63644048	63637690	63638209	8	9	AAG|GTGTC
ENSG00000131089.17	ARHGEF9	ENST00000671907.1	ENSP00000500829.1	1551	ENSE00003611168	ENSE00003890675	63643980	63644048	63634984	63638209	10	11	AAG|GTGTC
ENSG00000117713.20	ARID1A	ENST00000374152.7	ENSP00000363267.2	5709	ENSE00001349752	ENSE00000872621	26767790	26767999	26771119	26771326	10	11	CAG|GTCAA
ENSG00000117713.20	ARID1A	ENST00000457599.6	ENSP00000387636.2	6207	ENSE00003460238	ENSE00001462606	26773802	26773898	26774980	26775220	17	18	CAG|GTATC
ENSG00000117713.20	ARID1A	ENST00000324856.13	ENSP00000320485.7	6858	ENSE00001349752	ENSE00000872621	26767790	26767999	26771119	26771326	11	12	CAG|GTCAA
ENSG00000049618.24	ARID1B	ENST00000637810.1	ENSP00000489636.1	4461	ENSE00003786123	ENSE00000975824	157180969	157181178	157184231	157184435	7	8	CAG|GTTAA
ENSG00000049618.24	ARID1B	ENST00000350026.10	ENSP00000055163.7	6711	ENSE00003786123	ENSE00000975824	157180969	157181178	157184231	157184435	11	12	CAG|GTTAA
ENSG00000049618.24	ARID1B	ENST00000647938.1	ENSP00000498155.1	6750	ENSE00003786123	ENSE00000975824	157180969	157181178	157184231	157184435	12	13	CAG|GTTAA
ENSG00000049618.24	ARID1B	ENST00000636930.2	ENSP00000490491.2	7119	ENSE00003786123	ENSE00000975824	157180969	157181178	157184231	157184435	12	13	CAG|GTTAA
ENSG00000189079.17	ARID2	ENST00000334344.11	ENSP00000335044.6	5508	ENSE00003564878	ENSE00003672262	45860801	45860949	45891780	45891918	16	17	AAA|GTGGT
ENSG00000179361.17	ARID3B	ENST00000346246.9	ENSP00000343126.5	1683	ENSE00001371732	ENSE00001811829	74593138	74593236	74595611	74598131	8	9	CAG|GTGTG
ENSG00000179361.17	ARID3B	ENST00000622429.1	ENSP00000477878.1	1686	ENSE00003739549	ENSE00003737194	74593135	74593236	74595611	74598129	8	9	CAG|GTGTG
ENSG00000205143.3	ARID3C	ENST00000378909.3	ENSP00000368189.2	1239	ENSE00001479231	ENSE00001479230	34622020	34622109	34621379	34621558	6	7	CTG|GTGTC
ENSG00000032219.19	ARID4A	ENST00000431317.6	ENSP00000397368.2	3567	ENSE00003787128	ENSE00000658064	58364170	58365300	58365518	58365622	19	20	AGG|GTCAG
ENSG00000032219.19	ARID4A	ENST00000395168.7	ENSP00000378597.3	3612	ENSE00003787128	ENSE00000658064	58364170	58365300	58365518	58365622	20	21	AGG|GTCAG
ENSG00000032219.19	ARID4A	ENST00000355431.8	ENSP00000347602.3	3774	ENSE00003787128	ENSE00000658064	58364170	58365300	58365518	58365622	20	21	AGG|GTCAG
ENSG00000054267.22	ARID4B	ENST00000421364.5	ENSP00000394663.1	3462	ENSE00003564874	ENSE00001784793	235177800	235177913	235176748	235176903	21	22	GCA|GTGCC
ENSG00000054267.22	ARID4B	ENST00000349213.7	ENSP00000264184.4	3681	ENSE00003685336	ENSE00001357110	235172618	235172764	235166895	235168652	22	23	AAA|GTGCT
ENSG00000054267.22	ARID4B	ENST00000366603.6	ENSP00000355562.2	3939	ENSE00003685336	ENSE00001357110	235172618	235172764	235166895	235168652	23	24	AAA|GTGCT
ENSG00000196843.17	ARID5A	ENST00000454558.2	ENSP00000400785.1	1581	ENSE00003480868	ENSE00003543381	96549753	96549805	96550188	96550285	4	5	CTG|GTGAC
ENSG00000196843.17	ARID5A	ENST00000357485.8	ENSP00000350078.3	1785	ENSE00003480868	ENSE00003543381	96549753	96549805	96550188	96550285	4	5	CTG|GTGAC
ENSG00000150347.16	ARID5B	ENST00000309334.5	ENSP00000308862.5	2838	ENSE00000994550	ENSE00001340389	62085702	62085900	62090862	62093064	6	7	GAG|GTTTC
ENSG00000150347.16	ARID5B	ENST00000279873.12	ENSP00000279873.7	3567	ENSE00000994550	ENSE00001461591	62085702	62085900	62090862	62096944	9	10	GAG|GTTTC
ENSG00000166233.15	ARIH1	ENST00000379887.9	ENSP00000369217.4	1674	ENSE00001250190	ENSE00003657854	72570177	72570307	72572108	72572165	10	11	CTG|GTACA
ENSG00000177479.19	ARIH2	ENST00000449376.5	ENSP00000403222.1	1482	ENSE00003563871	ENSE00003648179	48964919	48964982	48967125	48967275	6	7	CAT|GTTCC
ENSG00000120805.14	ARL1	ENST00000551828.5	ENSP00000448850.1	495	ENSE00003459325	ENSE00002348405	101396399	101396577	101395592	101395670	5	6	ATG|GTTAG
ENSG00000120805.14	ARL1	ENST00000261636.13	ENSP00000261636.8	546	ENSE00003459325	ENSE00001476583	101396399	101396577	101393116	101395670	5	6	ATG|GTTAG
ENSG00000169379.16	ARL13B	ENST00000303097.11	ENSP00000306225.7	966	ENSE00003528537	ENSE00003678021	93980142	93980482	94035331	94035436	1	2	CAG|GTTGG
ENSG00000169379.16	ARL13B	ENST00000535334.5	ENSP00000445145.1	978	ENSE00003674539	ENSE00003678021	94003659	94003908	94035331	94035436	2	3	GGT|GTTGG
ENSG00000169379.16	ARL13B	ENST00000471138.5	ENSP00000420780.1	1287	ENSE00003585388	ENSE00003678021	94003659	94003908	94035331	94035436	3	4	GGT|GTTGG
ENSG00000185305.11	ARL15	ENST00000504924.6	ENSP00000433427.1	615	ENSE00003618864	ENSE00003524516	54171784	54171928	54154580	54154639	2	3	CAG|GTTTT
ENSG00000214087.8	ARL16	ENST00000621051.4	ENSP00000480579.1	594	ENSE00003644564	ENSE00003470948	81683536	81683594	81683013	81683126	2	3	ACG|GTGGG
ENSG00000185829.18	ARL17A	ENST00000445552.6	ENSP00000416535.2	378	ENSE00002370780	ENSE00003806456	46576175	46576339	46570759	46570869	2	3	TAG|GTTTC
ENSG00000185829.18	ARL17A	ENST00000336125.6	ENSP00000337478.6	534	ENSE00003806456	ENSE00001706295	46570759	46570869	46552756	46557630	3	4	AAG|GTGCC
ENSG00000228696.10	ARL17B	ENST00000656849.1	ENSP00000499587.1	378	ENSE00002352294	ENSE00002370389	46358250	46358414	46352820	46352930	2	3	TAG|GTTTC
ENSG00000276276.4	ARL17B	ENST00000618729.2	ENSP00000483271.1	531	ENSE00003716858	ENSE00003724978	46399959	46400069	46386455	46386832	3	4	AAG|GTGCC
ENSG00000275748.4	ARL17B	ENST00000622165.3	ENSP00000481838.1	534	ENSE00003740312	ENSE00002340844	45707904	45708014	45721148	45721525	3	4	AAG|GTGCC
ENSG00000213465.8	ARL2	ENST00000533729.1	ENSP00000432971.1	474	ENSE00003528028	ENSE00002159144	65018571	65018733	65021721	65022160	3	4	GAG|GTCCT
ENSG00000213465.8	ARL2	ENST00000529384.5	ENSP00000436021.1	555	ENSE00000729668	ENSE00002168010	65020419	65020499	65021721	65021888	4	5	GAG|GTCCT
ENSG00000165997.5	ARL5B	ENST00000377275.4	ENSP00000366487.3	540	ENSE00001098823	ENSE00001473373	18673984	18674135	18675168	18681639	5	6	AGG|GTTAT
ENSG00000144746.7	ARL6IP5	ENST00000273258.4	ENSP00000273258.3	567	ENSE00001679658	ENSE00003645828	69084937	69085223	69101839	69102056	1	2	GGG|GTTTC
ENSG00000143862.8	ARL8A	ENST00000272217.7	ENSP00000272217.2	561	ENSE00000962397	ENSE00000962398	202135707	202135800	202135459	202135526	4	5	CCG|GTCTT
ENSG00000134108.14	ARL8B	ENST00000256496.8	ENSP00000256496.3	561	ENSE00003499450	ENSE00003664171	5172647	5172740	5174017	5174084	4	5	CCA|GTGCT
ENSG00000170632.14	ARMC10	ENST00000541300.5	ENSP00000440463.1	678	ENSE00003647303	ENSE00001298062	103086630	103086764	103098299	103099749	3	4	AAG|GTGGA
ENSG00000170632.14	ARMC10	ENST00000454559.5	ENSP00000405612.1	750	ENSE00003583962	ENSE00001790466	103097277	103097348	103098299	103099758	4	5	CAA|GTGGA
ENSG00000170632.14	ARMC10	ENST00000428183.6	ENSP00000396654.2	855	ENSE00003583962	ENSE00001861000	103097277	103097348	103098299	103099751	5	6	CAA|GTGGA
ENSG00000170632.14	ARMC10	ENST00000441711.6	ENSP00000413619.2	927	ENSE00003583962	ENSE00001790466	103097277	103097348	103098299	103099758	5	6	CAA|GTGGA
ENSG00000170632.14	ARMC10	ENST00000323716.8	ENSP00000319412.3	1032	ENSE00003583962	ENSE00003727557	103097277	103097348	103098299	103099759	6	7	CAA|GTGGA
ENSG00000157343.9	ARMC12	ENST00000373869.7	ENSP00000362976.3	993	ENSE00001032005	ENSE00001031993	35747261	35747434	35747576	35747647	4	5	CAG|GTGCA
ENSG00000157343.9	ARMC12	ENST00000373866.4	ENSP00000362973.3	1023	ENSE00001031993	ENSE00001828655	35747576	35747647	35748538	35749079	5	6	CAG|GTTCA
ENSG00000157343.9	ARMC12	ENST00000288065.6	ENSP00000288065.2	1104	ENSE00001031993	ENSE00001031995	35747576	35747647	35748538	35748908	5	6	CAG|GTTCA
ENSG00000118690.13	ARMC2	ENST00000368972.7	ENSP00000357968.3	2109	ENSE00003526859	ENSE00001018233	108964180	108964312	108964980	108965140	15	16	AAA|GTTAG
ENSG00000118690.13	ARMC2	ENST00000392644.9	ENSP00000376417.4	2604	ENSE00003526859	ENSE00001018233	108964180	108964312	108964980	108965140	16	17	AAA|GTTAG
ENSG00000165309.14	ARMC3	ENST00000409049.7	ENSP00000387288.3	2067	ENSE00003534556	ENSE00003689696	22946144	22946261	22955807	22955932	3	4	AAG|GTGAG
ENSG00000165309.14	ARMC3	ENST00000409983.7	ENSP00000386943.3	2598	ENSE00001092036	ENSE00001092034	23030596	23030796	23032861	23033023	17	18	AAA|GTATG
ENSG00000165309.14	ARMC3	ENST00000298032.10	ENSP00000298032.5	2619	ENSE00001092036	ENSE00001092034	23030596	23030796	23032861	23033023	17	18	AAA|GTATG
ENSG00000169126.16	ARMC4	ENST00000672877.1	ENSP00000500120.1	1839	ENSE00001122697	ENSE00001122686	27936726	27936880	27935010	27935252	8	9	CAA|GTTTC
ENSG00000169126.16	ARMC4	ENST00000673439.1	ENSP00000500782.1	3135	ENSE00001122697	ENSE00001122686	27936726	27936880	27935010	27935252	15	16	CAA|GTTTC
ENSG00000140691.18	ARMC5	ENST00000457010.6	ENSP00000399561.2	2178	ENSE00001578814	ENSE00001573716	31462131	31462917	31464394	31467166	3	4	CAG|GTCGT
ENSG00000140691.18	ARMC5	ENST00000563544.5	ENSP00000456877.1	2808	ENSE00001578814	ENSE00001112689	31462131	31462917	31464394	31464887	4	5	CAG|GTCGT
ENSG00000105676.14	ARMC6	ENST00000392335.6	ENSP00000376147.2	1431	ENSE00000690835	ENSE00000690839	19055265	19055396	19055791	19055928	6	7	CAG|GTGTG
ENSG00000105676.14	ARMC6	ENST00000535612.6	ENSP00000444156.1	1506	ENSE00000690835	ENSE00000690839	19055265	19055396	19055791	19055928	7	8	CAG|GTGTG
ENSG00000114098.18	ARMC8	ENST00000471453.5	ENSP00000420440.1	1158	ENSE00000778741	ENSE00001240600	138235034	138235114	138237309	138237384	8	9	AAA|GTTCG
ENSG00000114098.18	ARMC8	ENST00000461822.5	ENSP00000420706.1	1821	ENSE00003576062	ENSE00003484507	138289048	138289120	138290546	138290639	19	20	AAG|GTTCA
ENSG00000114098.18	ARMC8	ENST00000491704.5	ENSP00000417304.1	1896	ENSE00003576062	ENSE00003484507	138289048	138289120	138290546	138290639	20	21	AAG|GTTCA
ENSG00000114098.18	ARMC8	ENST00000538260.5	ENSP00000441592.1	1929	ENSE00003576062	ENSE00003484507	138289048	138289120	138290546	138290639	19	20	AAG|GTTCA
ENSG00000114098.18	ARMC8	ENST00000481646.5	ENSP00000420333.1	1980	ENSE00003576062	ENSE00003484507	138289048	138289120	138290546	138290639	21	22	AAG|GTTCA
ENSG00000114098.18	ARMC8	ENST00000469044.6	ENSP00000419413.1	2022	ENSE00003576062	ENSE00003484507	138289048	138289120	138290546	138290639	20	21	AAG|GTTCA
ENSG00000135931.18	ARMC9	ENST00000611582.5	ENSP00000484804.1	2457	ENSE00003531579	ENSE00003473496	231270982	231271072	231272955	231273078	13	14	AAG|GTCGC
ENSG00000196440.11	ARMCX4	ENST00000455331.5	ENSP00000423440.1	1047	ENSE00001601382	ENSE00001654823	101488444	101489315	101498145	101498335	6	7	ACT|GTGTT
ENSG00000196440.11	ARMCX4	ENST00000452188.5	ENSP00000425302.1	1083	ENSE00001601382	ENSE00003663893	101488444	101489315	101498145	101499366	6	7	ACT|GTGTT
ENSG00000198520.12	ARMH1	ENST00000535358.6	ENSP00000440524.1	1323	ENSE00003478841	ENSE00003664726	44698063	44698229	44700923	44701119	4	5	ATG|GTGTA
ENSG00000120029.13	ARMH3	ENST00000370033.9	ENSP00000359050.4	2070	ENSE00003643015	ENSE00003484237	101849776	101849892	101845599	101847620	25	26	CTG|GTTCG
ENSG00000143437.21	ARNT	ENST00000505755.5	ENSP00000427571.1	2325	ENSE00001044549	ENSE00001044525	150817361	150817433	150817082	150817202	15	16	CAG|GTGGT
ENSG00000143437.21	ARNT	ENST00000515192.5	ENSP00000423851.1	2328	ENSE00001044549	ENSE00001044525	150817361	150817433	150817082	150817202	17	18	CAG|GTGGT
ENSG00000143437.21	ARNT	ENST00000354396.6	ENSP00000346372.2	2364	ENSE00001044549	ENSE00001044525	150817361	150817433	150817082	150817202	16	17	CAG|GTGGT
ENSG00000143437.21	ARNT	ENST00000358595.10	ENSP00000351407.5	2370	ENSE00001044549	ENSE00001044525	150817361	150817433	150817082	150817202	16	17	CAG|GTGGT
ENSG00000172379.21	ARNT2	ENST00000533983.5	ENSP00000453651.1	2121	ENSE00002482370	ENSE00003573495	80574148	80574220	80574987	80575110	14	15	CAG|GTCCC
ENSG00000172379.21	ARNT2	ENST00000303329.9	ENSP00000307479.4	2154	ENSE00002482370	ENSE00003573495	80574148	80574220	80574987	80575110	13	14	CAG|GTCCC
ENSG00000133794.19	ARNTL	ENST00000401424.6	ENSP00000385915.2	1749	ENSE00003547098	ENSE00003896790	13385689	13385791	13386596	13387261	19	20	TTG|GTGAG
ENSG00000133794.19	ARNTL	ENST00000403482.7	ENSP00000385897.3	1875	ENSE00003547098	ENSE00003479107	13385689	13385791	13386596	13387266	13	14	TTG|GTGAG
ENSG00000133794.19	ARNTL	ENST00000389707.8	ENSP00000374357.4	1878	ENSE00003547098	ENSE00003479107	13385689	13385791	13386596	13387266	19	20	TTG|GTGAG
ENSG00000133794.19	ARNTL	ENST00000403510.8	ENSP00000385581.4	1881	ENSE00003547098	ENSE00003897808	13385689	13385791	13386596	13387262	18	19	TTG|GTGAG
ENSG00000029153.14	ARNTL2	ENST00000546179.5	ENSP00000438545.1	1623	ENSE00000936665	ENSE00002302275	27415869	27415947	27420396	27420549	13	14	AGT|GTGAT
ENSG00000029153.14	ARNTL2	ENST00000542388.1	ENSP00000445836.1	1656	ENSE00000835928	ENSE00002324457	27418088	27418196	27420396	27420590	13	14	TCA|GTGAT
ENSG00000029153.14	ARNTL2	ENST00000261178.9	ENSP00000261178.5	1767	ENSE00000835928	ENSE00002324457	27418088	27418196	27420396	27420590	14	15	TCA|GTGAT
ENSG00000029153.14	ARNTL2	ENST00000395901.6	ENSP00000379238.2	1800	ENSE00000835928	ENSE00001366512	27418088	27418196	27420396	27420533	14	15	TCA|GTGAT
ENSG00000029153.14	ARNTL2	ENST00000544915.5	ENSP00000442438.1	1809	ENSE00000835928	ENSE00002224960	27418088	27418196	27420396	27425289	15	16	TCA|GTGAT
ENSG00000029153.14	ARNTL2	ENST00000311001.9	ENSP00000312247.5	1869	ENSE00000835928	ENSE00001366512	27418088	27418196	27420396	27420533	15	16	TCA|GTGAT
ENSG00000029153.14	ARNTL2	ENST00000266503.9	ENSP00000266503.5	1911	ENSE00000835928	ENSE00002224670	27418088	27418196	27420396	27420894	16	17	TCA|GTGAT
ENSG00000241685.10	ARPC1A	ENST00000262942.10	ENSP00000262942.5	1113	ENSE00003481841	ENSE00003668403	99344293	99344515	99348852	99348959	4	5	CTG|GTGGG
ENSG00000130429.15	ARPC1B	ENST00000646101.2	ENSP00000496599.1	1119	ENSE00003791697	ENSE00003548311	99388039	99388261	99389905	99390012	4	5	CTG|GTGGG
ENSG00000163466.16	ARPC2	ENST00000315717.10	ENSP00000327137.5	903	ENSE00003500803	ENSE00003615022	218238664	218238850	218239391	218239484	6	7	CAT|GTATG
ENSG00000172995.16	ARPP21	ENST00000444190.5	ENSP00000405276.1	2382	ENSE00003621917	ENSE00001596693	35792382	35792530	35793701	35794457	18	19	CAG|GTGCC
ENSG00000172995.16	ARPP21	ENST00000187397.8	ENSP00000187397.4	2439	ENSE00003621917	ENSE00001371372	35792382	35792530	35793701	35794496	19	20	CAG|GTGCC
ENSG00000172995.16	ARPP21	ENST00000417925.5	ENSP00000412326.1	2442	ENSE00003621917	ENSE00001726217	35792382	35792530	35793701	35794388	18	19	CAG|GTGCC
ENSG00000120500.18	ARR3	ENST00000374495.7	ENSP00000363619.3	1080	ENSE00000672307	ENSE00000672306	70277394	70277529	70277716	70277800	9	10	GAG|GTTCA
ENSG00000120500.18	ARR3	ENST00000307959.9	ENSP00000311538.8	1167	ENSE00000672307	ENSE00000672306	70277394	70277529	70277716	70277800	9	10	GAG|GTTCA
ENSG00000137486.17	ARRB1	ENST00000360025.7	ENSP00000353124.3	1233	ENSE00003503523	ENSE00003558831	75274074	75274211	75272895	75272978	11	12	CCT|GTTGA
ENSG00000137486.17	ARRB1	ENST00000420843.7	ENSP00000409581.2	1257	ENSE00003503523	ENSE00003558831	75274074	75274211	75272895	75272978	11	12	CCT|GTTGA
ENSG00000197070.14	ARRDC1	ENST00000371421.9	ENSP00000360475.4	1302	ENSE00003666812	ENSE00002180852	137614299	137614475	137614559	137615000	6	7	CAG|GTCTC
ENSG00000105643.10	ARRDC2	ENST00000379656.7	ENSP00000368977.1	1209	ENSE00003493177	ENSE00003507456	18009783	18010039	18010196	18010358	5	6	AAG|GTCTG
ENSG00000105643.10	ARRDC2	ENST00000222250.5	ENSP00000222250.3	1224	ENSE00003493177	ENSE00003507456	18009783	18010039	18010196	18010358	5	6	AAG|GTCTG
ENSG00000113369.9	ARRDC3	ENST00000265138.4	ENSP00000265138.3	1245	ENSE00001151976	ENSE00001151970	91374922	91375178	91374114	91374276	5	6	ATG|GTATA
ENSG00000140450.9	ARRDC4	ENST00000268042.7	ENSP00000268042.6	1257	ENSE00001163990	ENSE00001365782	97970589	97970743	97971131	97973833	7	8	GAG|GTTGA
ENSG00000113273.17	ARSB	ENST00000264914.10	ENSP00000264914.4	1602	ENSE00001083461	ENSE00003624443	78839356	78839426	78781852	78781974	6	7	CGT|GTCCC
ENSG00000006756.16	ARSD	ENST00000381154.6	ENSP00000370546.1	1782	ENSE00001789561	ENSE00001487651	2908721	2908842	2903972	2907632	9	10	ACA|GTGGA
ENSG00000062096.15	ARSF	ENST00000381127.6	ENSP00000370519.1	1773	ENSE00001247544	ENSE00001383756	3110128	3110252	3112174	3112727	10	11	ACA|GTGGG
ENSG00000141337.12	ARSG	ENST00000621439.4	ENSP00000480910.1	1578	ENSE00003489898	ENSE00003717262	68401360	68401450	68420189	68420859	11	12	CCG|GTGGA
ENSG00000205667.3	ARSH	ENST00000381130.3	ENSP00000370522.3	1689	ENSE00001487597	ENSE00001487595	3029247	3029368	3033018	3034111	8	9	ACT|GTGCA
ENSG00000183876.9	ARSI	ENST00000328668.8	ENSP00000333395.7	1710	ENSE00001310797	ENSE00001328397	150302063	150302905	150296343	150298612	1	2	CAG|GTACC
ENSG00000180801.14	ARSJ	ENST00000315366.8	ENSP00000320219.7	1800	ENSE00002075002	ENSE00001368167	113978437	113979647	113900284	113903675	1	2	AAA|GTATC
ENSG00000164291.17	ARSK	ENST00000380009.9	ENSP00000369346.4	1611	ENSE00003677135	ENSE00003552178	95586562	95586733	95591401	95591625	5	6	TTG|GTGAA
ENSG00000157399.16	ARSL	ENST00000381134.9	ENSP00000370526.3	1770	ENSE00000664475	ENSE00001617708	2943065	2943199	2938095	2938257	8	9	AAG|GTGGG
ENSG00000156219.17	ART3	ENST00000341029.9	ENSP00000343843.5	1104	ENSE00003574788	ENSE00003632224	76100990	76101019	76103937	76103969	8	9	ATG|GTGTG
ENSG00000156219.17	ART3	ENST00000349321.7	ENSP00000304313.5	1137	ENSE00003574788	ENSE00003632224	76100990	76101019	76103937	76103969	8	9	ATG|GTGTG
ENSG00000156219.17	ART3	ENST00000355810.9	ENSP00000348064.4	1170	ENSE00003574788	ENSE00003632224	76100990	76101019	76103937	76103969	8	9	ATG|GTGTG
ENSG00000111339.12	ART4	ENST00000228936.6	ENSP00000228936.4	945	ENSE00000915534	ENSE00000723031	14842970	14843526	14840445	14841153	1	2	GAG|GTTGC
ENSG00000099889.14	ARVCF	ENST00000401994.5	ENSP00000384341.1	2700	ENSE00003482965	ENSE00001728584	19981933	19982091	19981211	19981737	2	3	AAG|GTCAC
ENSG00000099889.14	ARVCF	ENST00000263207.8	ENSP00000263207.3	2889	ENSE00003482965	ENSE00001728584	19981933	19982091	19981211	19981737	4	5	AAG|GTCAC
ENSG00000004848.8	ARX	ENST00000379044.5	ENSP00000368332.4	1689	ENSE00001317788	ENSE00001297998	25010260	25010305	25007111	25007439	3	4	CAG|GTCTG
ENSG00000214435.8	AS3MT	ENST00000369880.8	ENSP00000358896.3	1128	ENSE00003680896	ENSE00003506800	102878379	102878510	102878849	102878991	8	9	TCG|GTGAC
ENSG00000104763.20	ASAH1	ENST00000314146.10	ENSP00000326970.10	1170	ENSE00003485505	ENSE00003575713	18061686	18061740	18061377	18061458	9	10	TGG|GTATT
ENSG00000104763.20	ASAH1	ENST00000637790.2	ENSP00000490272.1	1188	ENSE00003485505	ENSE00003575713	18061686	18061740	18061377	18061458	9	10	TGG|GTATT
ENSG00000104763.20	ASAH1	ENST00000381733.9	ENSP00000371152.4	1236	ENSE00003485505	ENSE00003575713	18061686	18061740	18061377	18061458	9	10	TGG|GTATT
ENSG00000188611.15	ASAH2	ENST00000447815.5	ENSP00000388206.1	2238	ENSE00002468012	ENSE00002457657	50234425	50234552	50233184	50233261	5	6	AAG|GTATT
ENSG00000188611.15	ASAH2	ENST00000656090.1	ENSP00000499688.1	2343	ENSE00002468012	ENSE00002457657	50234425	50234552	50233184	50233261	5	6	AAG|GTATT
ENSG00000153317.15	ASAP1	ENST00000518721.6	ENSP00000429900.1	3390	ENSE00003611944	ENSE00003516039	130091973	130092143	130079902	130079971	25	26	GGG|GTAAC
ENSG00000282854.2	ASAP3	ENST00000634513.1	ENSP00000488934.1	1224	ENSE00003788232	ENSE00003786690	23438499	23438589	23436027	23437394	9	10	CCG|GTTGG
ENSG00000282854.2	ASAP3	ENST00000635198.1	ENSP00000488953.1	2685	ENSE00003788232	ENSE00003790692	23438499	23438589	23437186	23437394	23	24	CCG|GTTGG
ENSG00000282854.2	ASAP3	ENST00000634561.2	ENSP00000488946.1	2712	ENSE00003788232	ENSE00003786690	23438499	23438589	23436027	23437394	24	25	CCG|GTTGG
ENSG00000065802.12	ASB1	ENST00000264607.9	ENSP00000264607.4	1008	ENSE00003688411	ENSE00001246892	238444342	238444727	238446384	238452250	4	5	GAA|GTGTT
ENSG00000146926.11	ASB10	ENST00000275838.5	ENSP00000275838.1	1290	ENSE00001140229	ENSE00000978047	151186392	151186659	151180939	151181458	2	3	TGA|GTGTG
ENSG00000146926.11	ASB10	ENST00000377867.7	ENSP00000367098.3	1359	ENSE00000978047	ENSE00001475355	151180939	151181458	151176563	151176676	3	4	AAG|GTGCT
ENSG00000146926.11	ASB10	ENST00000420175.3	ENSP00000391137.2	1404	ENSE00000978047	ENSE00001475355	151180939	151181458	151176563	151176676	3	4	AAG|GTGCT
ENSG00000165192.14	ASB11	ENST00000344384.8	ENSP00000343408.4	909	ENSE00001091147	ENSE00003634273	15293170	15293320	15289504	15289638	4	5	GAG|GTCAC
ENSG00000165192.14	ASB11	ENST00000380470.7	ENSP00000369837.3	921	ENSE00001091147	ENSE00003634273	15293170	15293320	15289504	15289638	4	5	GAG|GTCAC
ENSG00000165192.14	ASB11	ENST00000480796.6	ENSP00000417914.1	972	ENSE00001091147	ENSE00003634273	15293170	15293320	15289504	15289638	4	5	GAG|GTCAC
ENSG00000196372.13	ASB13	ENST00000459912.5	ENSP00000433358.1	522	ENSE00003624803	ENSE00003426984	5652863	5653050	5651213	5651363	2	3	CAG|GTGGA
ENSG00000196372.13	ASB13	ENST00000357700.11	ENSP00000350331.6	837	ENSE00003624803	ENSE00003426984	5652863	5653050	5651213	5651363	2	3	CAG|GTGGA
ENSG00000239388.9	ASB14	ENST00000487349.6	ENSP00000419199.1	1764	ENSE00002367873	ENSE00002326378	57289068	57289123	57288155	57288286	3	4	AAG|GTAAG
ENSG00000146809.13	ASB15	ENST00000451558.5	ENSP00000397655.1	1767	ENSE00001384078	ENSE00000977399	123624569	123624814	123627110	123627281	10	11	AAG|GTGGT
ENSG00000161664.7	ASB16	ENST00000293414.6	ENSP00000293414.1	1362	ENSE00001059554	ENSE00001059555	44172046	44172313	44176738	44177230	2	3	GCA|GTGCG
ENSG00000182177.14	ASB18	ENST00000645891.1	ENSP00000496134.1	1314	ENSE00001578622	ENSE00001794748	236214362	236214866	236196272	236196385	3	4	AAG|GTGCT
ENSG00000182177.14	ASB18	ENST00000409749.7	ENSP00000386532.3	1401	ENSE00001578622	ENSE00001794748	236214362	236214866	236196272	236196385	4	5	AAG|GTGCT
ENSG00000278693.3	ASB2	ENST00000629617.2	ENSP00000487399.1	1764	ENSE00003724264	ENSE00003730277	93950999	93951244	93947349	93947520	4	5	ACG|GTGCT
ENSG00000278693.3	ASB2	ENST00000612647.3	ENSP00000480388.1	1908	ENSE00003724264	ENSE00003730277	93950999	93951244	93947349	93947520	6	7	ACG|GTGCT
ENSG00000115239.24	ASB3	ENST00000406687.5	ENSP00000384728.1	1338	ENSE00003855519	ENSE00003879771	53728712	53728847	53716566	53716743	4	5	CGG|GTGCA
ENSG00000115239.24	ASB3	ENST00000406625.6	ENSP00000385085.4	1557	ENSE00003855519	ENSE00003879771	53728712	53728847	53716566	53716743	5	6	CGG|GTGCA
ENSG00000005981.13	ASB4	ENST00000428113.5	ENSP00000397070.1	1050	ENSE00001518165	ENSE00000706251	95485901	95486158	95495758	95496057	1	2	AAG|GTTAC
ENSG00000005981.13	ASB4	ENST00000325885.6	ENSP00000321388.5	1281	ENSE00001268089	ENSE00000977228	95527813	95528303	95536437	95536550	3	4	AAG|GTGAT
ENSG00000164122.9	ASB5	ENST00000512254.1	ENSP00000422877.1	831	ENSE00001081666	ENSE00001254223	176221155	176221289	176216818	176217009	5	6	CTG|GTGCT
ENSG00000164122.9	ASB5	ENST00000296525.7	ENSP00000296525.3	990	ENSE00001081666	ENSE00001254223	176221155	176221289	176216818	176217009	5	6	CTG|GTGCT
ENSG00000177981.11	ASB8	ENST00000536549.5	ENSP00000445622.1	867	ENSE00003636880	ENSE00002228904	48151201	48151305	48147789	48149998	3	4	GAG|GTGAA
ENSG00000102048.16	ASB9	ENST00000380483.7	ENSP00000369850.3	759	ENSE00003483994	ENSE00003475135	15254737	15254844	15252254	15252404	3	4	CAG|GTGAA
ENSG00000102048.16	ASB9	ENST00000546332.1	ENSP00000438943.1	789	ENSE00003483994	ENSE00003475135	15254737	15254844	15252254	15252404	4	5	CAG|GTGAA
ENSG00000102048.16	ASB9	ENST00000380488.9	ENSP00000369855.4	885	ENSE00003483994	ENSE00003475135	15254737	15254844	15252254	15252404	3	4	CAG|GTGAA
ENSG00000138303.18	ASCC1	ENST00000394915.7	ENSP00000378373.3	1203	ENSE00001427609	ENSE00001519990	72102850	72102967	72102369	72102412	11	12	CAG|GTGTC
ENSG00000100325.15	ASCC2	ENST00000542393.5	ENSP00000437570.1	2046	ENSE00003512180	ENSE00002235536	29790469	29790548	29788609	29789184	18	19	AGG|GTACC
ENSG00000100325.15	ASCC2	ENST00000397771.6	ENSP00000380877.2	2274	ENSE00003512180	ENSE00001530079	29790469	29790548	29788642	29789184	20	21	AGG|GTACC
ENSG00000112249.14	ASCC3	ENST00000522650.5	ENSP00000430769.1	2196	ENSE00003512861	ENSE00003686466	100725539	100725703	100718075	100718251	11	12	CAG|GTGGA
ENSG00000112249.14	ASCC3	ENST00000369162.7	ENSP00000358159.2	6609	ENSE00000760980	ENSE00001448943	100509932	100510107	100508194	100509533	41	42	AAG|GTATA
ENSG00000161944.16	ASGR2	ENST00000254850.11	ENSP00000254850.7	864	ENSE00003571955	ENSE00003527180	7108772	7108888	7108462	7108557	3	4	AAA|GTGCA
ENSG00000161944.16	ASGR2	ENST00000446679.6	ENSP00000405844.2	879	ENSE00001486906	ENSE00003527180	7108757	7108888	7108462	7108557	2	3	GGG|GTGCA
ENSG00000161944.16	ASGR2	ENST00000355035.9	ENSP00000347140.5	936	ENSE00001486906	ENSE00003527180	7108757	7108888	7108462	7108557	3	4	GGG|GTGCA
ENSG00000116539.13	ASH1L	ENST00000392403.8	ENSP00000376204.3	8895	ENSE00003597204	ENSE00003514406	155344183	155344273	155343604	155343742	22	23	AGG|GTGAC
ENSG00000116539.13	ASH1L	ENST00000368346.7	ENSP00000357330.3	8910	ENSE00003597204	ENSE00003514406	155344183	155344273	155343604	155343742	22	23	AGG|GTGAC
ENSG00000129691.16	ASH2L	ENST00000521652.5	ENSP00000430259.1	1506	ENSE00003618668	ENSE00003533886	38133454	38133546	38138816	38138875	13	14	GAG|GTTTC
ENSG00000129691.16	ASH2L	ENST00000428278.6	ENSP00000395310.2	1605	ENSE00003597061	ENSE00003533886	38135668	38135766	38138816	38138875	14	15	ACG|GTTTC
ENSG00000129691.16	ASH2L	ENST00000343823.11	ENSP00000340896.5	1887	ENSE00003597061	ENSE00003533886	38135668	38135766	38138816	38138875	14	15	ACG|GTTTC
ENSG00000110881.12	ASIC1	ENST00000447966.7	ENSP00000400228.3	1587	ENSE00003634884	ENSE00003486452	50081102	50081181	50081260	50081364	10	11	GAG|GTCAT
ENSG00000110881.12	ASIC1	ENST00000552438.5	ENSP00000450247.1	1689	ENSE00003634884	ENSE00003486452	50081102	50081181	50081260	50081364	8	9	GAG|GTCAT
ENSG00000110881.12	ASIC1	ENST00000228468.8	ENSP00000228468.4	1725	ENSE00003634884	ENSE00003486452	50081102	50081181	50081260	50081364	10	11	GAG|GTCAT
ENSG00000108684.14	ASIC2	ENST00000359872.6	ENSP00000352934.6	1539	ENSE00000713553	ENSE00000713550	33021219	33021310	33017605	33017684	7	8	TTG|GTGAT
ENSG00000108684.14	ASIC2	ENST00000225823.6	ENSP00000225823.2	1692	ENSE00000713553	ENSE00000713550	33021219	33021310	33017605	33017684	7	8	TTG|GTGAT
ENSG00000213199.8	ASIC3	ENST00000468325.5	ENSP00000418605.1	1224	ENSE00003527586	ENSE00003585626	151051810	151051901	151051983	151052062	6	7	TTG|GTGAC
ENSG00000213199.8	ASIC3	ENST00000349064.10	ENSP00000344838.5	1596	ENSE00003596447	ENSE00003689739	151051983	151052062	151052166	151052237	8	9	GAG|GTGTT
ENSG00000213199.8	ASIC3	ENST00000357922.8	ENSP00000350600.4	1632	ENSE00003596447	ENSE00003689739	151051983	151052062	151052166	151052237	8	9	GAG|GTGTT
ENSG00000213199.8	ASIC3	ENST00000297512.12	ENSP00000297512.8	1650	ENSE00003596447	ENSE00003689739	151051983	151052062	151052166	151052237	8	9	GAG|GTGTT
ENSG00000072182.12	ASIC4	ENST00000347842.7	ENSP00000326627.3	1944	ENSE00002392208	ENSE00000786129	219537242	219537321	219537632	219537736	7	8	GAG|GTGTC
ENSG00000072182.12	ASIC4	ENST00000358078.4	ENSP00000350786.4	2001	ENSE00002392208	ENSE00000786129	219537242	219537321	219537632	219537736	8	9	GAG|GTGTC
ENSG00000256394.3	ASIC5	ENST00000537611.3	ENSP00000442477.2	1518	ENSE00002306963	ENSE00002228275	155863448	155863754	155854077	155854314	2	3	CAG|GTTCC
ENSG00000126522.17	ASL	ENST00000673518.1	ENSP00000499889.1	1317	ENSE00003483679	ENSE00003529046	66082880	66082936	66083077	66083174	5	6	CAG|GTGGT
ENSG00000126522.17	ASL	ENST00000395331.4	ENSP00000378740.3	1335	ENSE00003483679	ENSE00003529046	66082880	66082936	66083077	66083174	4	5	CAG|GTGGT
ENSG00000126522.17	ASL	ENST00000395332.8	ENSP00000378741.3	1395	ENSE00003483679	ENSE00003529046	66082880	66082936	66083077	66083174	4	5	CAG|GTGGT
ENSG00000196433.13	ASMT	ENST00000381233.8	ENSP00000370631.3	897	ENSE00001122491	ENSE00001700403	1636438	1636560	1642803	1643081	6	7	CAG|GTGGT
ENSG00000196433.13	ASMT	ENST00000381229.9	ENSP00000370627.4	1038	ENSE00001122491	ENSE00001487919	1636438	1636560	1642803	1643027	7	8	CAG|GTGGT
ENSG00000196433.13	ASMT	ENST00000381241.9	ENSP00000370639.3	1122	ENSE00001122491	ENSE00001700403	1636438	1636560	1642803	1643081	8	9	CAG|GTGGT
ENSG00000169093.16	ASMTL	ENST00000534940.6	ENSP00000446410.1	1692	ENSE00001122363	ENSE00001122361	1417973	1418116	1412732	1412854	11	12	CAG|GTGAC
ENSG00000169093.16	ASMTL	ENST00000381333.9	ENSP00000370734.4	1818	ENSE00001122363	ENSE00001122361	1417973	1418116	1412732	1412854	10	11	CAG|GTGAC
ENSG00000169093.16	ASMTL	ENST00000381317.9	ENSP00000370718.3	1866	ENSE00001122363	ENSE00001122361	1417973	1418116	1412732	1412854	11	12	CAG|GTGAC
ENSG00000070669.17	ASNS	ENST00000455086.5	ENSP00000408472.1	1437	ENSE00003625116	ENSE00001711392	97853060	97853215	97852152	97852468	10	11	CAG|GTTGA
ENSG00000070669.17	ASNS	ENST00000444334.5	ENSP00000406994.1	1623	ENSE00003625116	ENSE00001620766	97853060	97853215	97852204	97852468	12	13	CAG|GTTGA
ENSG00000070669.17	ASNS	ENST00000394309.7	ENSP00000377846.3	1686	ENSE00003625116	ENSE00001947753	97853060	97853215	97852128	97852468	12	13	CAG|GTTGA
ENSG00000138381.10	ASNSD1	ENST00000260952.9	ENSP00000260952.4	1932	ENSE00000883215	ENSE00000783862	189666041	189667596	189667764	189667945	4	5	AAG|GTAGT
ENSG00000108381.11	ASPA	ENST00000456349.6	ENSP00000409976.2	942	ENSE00003474668	ENSE00000669166	3483499	3483592	3489235	3489342	4	5	TGG|GTATA
ENSG00000204653.10	ASPDH	ENST00000389208.9	ENSP00000373860.3	852	ENSE00003648776	ENSE00001505179	50512927	50513011	50512661	50512810	3	4	CTG|GTGGG
ENSG00000166183.16	ASPG	ENST00000551177.6	ENSP00000450040.1	1722	ENSE00003645535	ENSE00003546375	104103563	104103675	104104304	104104486	7	8	CTG|GTTCG
ENSG00000198363.18	ASPH	ENST00000541428.5	ENSP00000437864.1	2190	ENSE00003803149	ENSE00003809256	61562744	61562880	61555924	61556022	18	19	GAG|GTGCT
ENSG00000198363.18	ASPH	ENST00000379454.9	ENSP00000368767.4	2277	ENSE00003803149	ENSE00003809256	61562744	61562880	61555924	61556022	18	19	GAG|GTGCT
ENSG00000128203.7	ASPHD2	ENST00000215906.6	ENSP00000215906.5	1110	ENSE00000651876	ENSE00001836395	26442459	26442572	26443097	26445015	3	4	AAG|GTTCA
ENSG00000066279.18	ASPM	ENST00000294732.11	ENSP00000294732.7	5679	ENSE00000999409	ENSE00000791068	197095998	197096164	197094084	197094180	18	19	ACG|GTTTT
ENSG00000066279.18	ASPM	ENST00000367409.9	ENSP00000356379.4	10434	ENSE00000999409	ENSE00000791068	197095998	197096164	197094084	197094180	19	20	ACG|GTTTT
ENSG00000106819.13	ASPN	ENST00000375544.7	ENSP00000364694.3	1143	ENSE00001467400	ENSE00000869933	92474624	92474927	92470669	92470781	2	3	TAG|GTTTG
ENSG00000169696.16	ASPSCR1	ENST00000580534.5	ENSP00000462329.1	1506	ENSE00003565628	ENSE00003620714	82016800	82016869	82016941	82017113	13	14	CAG|GTACA
ENSG00000169696.16	ASPSCR1	ENST00000306739.9	ENSP00000302176.4	1662	ENSE00003565628	ENSE00003620714	82016800	82016869	82016941	82017113	14	15	CAG|GTACA
ENSG00000169696.16	ASPSCR1	ENST00000306729.11	ENSP00000306625.7	1944	ENSE00003565628	ENSE00003620714	82016800	82016869	82016941	82017113	15	16	CAG|GTACA
ENSG00000162174.12	ASRGL1	ENST00000415229.6	ENSP00000400057.2	927	ENSE00001801006	ENSE00003714901	62337890	62338167	62356325	62356467	2	3	CAG|GTTGT
ENSG00000130707.18	ASS1	ENST00000372394.5	ENSP00000361471.1	1239	ENSE00003755846	ENSE00003756701	130489333	130489464	130494867	130495023	13	14	CCG|GTTTC
ENSG00000034533.12	ASTE1	ENST00000264992.8	ENSP00000264992.3	2040	ENSE00000328922	ENSE00003560577	131018506	131018716	131016144	131016339	4	5	CTG|GTAAG
ENSG00000188886.3	ASTL	ENST00000342380.2	ENSP00000343674.2	1296	ENSE00001382523	ENSE00001391218	96133425	96133542	96132540	96132721	5	6	TGG|GTGCT
ENSG00000152092.16	ASTN1	ENST00000424564.2	ENSP00000395041.2	3651	ENSE00001067466	ENSE00001067481	176882859	176882994	176876537	176876637	20	21	CAT|GTTCA
ENSG00000152092.16	ASTN1	ENST00000361833.7	ENSP00000354536.2	3885	ENSE00001067466	ENSE00001067481	176882859	176882994	176876537	176876637	20	21	CAT|GTTCA
ENSG00000148219.16	ASTN2	ENST00000341734.8	ENSP00000339925.4	1188	ENSE00001597889	ENSE00001625659	116487359	116487500	116442453	116442553	5	6	CAA|GTTCA
ENSG00000148219.16	ASTN2	ENST00000288520.9	ENSP00000288520.5	1323	ENSE00001597889	ENSE00001625659	116487359	116487500	116442453	116442553	5	6	CAA|GTTCA
ENSG00000148219.16	ASTN2	ENST00000361209.6	ENSP00000354504.2	3867	ENSE00001597889	ENSE00001625659	116487359	116487500	116442453	116442553	19	20	CAA|GTTCA
ENSG00000148219.16	ASTN2	ENST00000313400.8	ENSP00000314038.4	4020	ENSE00001597889	ENSE00001625659	116487359	116487500	116442453	116442553	20	21	CAA|GTTCA
ENSG00000171456.20	ASXL1	ENST00000620121.4	ENSP00000481978.1	4626	ENSE00003562781	ENSE00003718315	32431583	32431679	32432880	32432985	10	11	ATG|GTGAA
ENSG00000143970.17	ASXL2	ENST00000404843.5	ENSP00000383920.1	2757	ENSE00000962991	ENSE00001552146	25743828	25744476	25741925	25743056	9	10	CAG|GTTTC
ENSG00000143970.17	ASXL2	ENST00000435504.9	ENSP00000391447.3	4308	ENSE00001332882	ENSE00000962989	25756018	25756114	25753534	25753639	10	11	AAG|GTGAG
ENSG00000283024.1	ATAD1	ENST00000634970.1	ENSP00000489455.1	1086	ENSE00003784182	ENSE00003786740	87767673	87767723	87756789	87756922	8	9	AAT|GTGGA
ENSG00000156802.13	ATAD2	ENST00000287394.10	ENSP00000287394.5	4173	ENSE00003551974	ENSE00003664008	123334200	123334322	123333878	123334021	23	24	GAG|GTTGT
ENSG00000119778.15	ATAD2B	ENST00000238789.10	ENSP00000238789.5	4377	ENSE00003515649	ENSE00003684040	23757418	23758101	23754647	23754774	25	26	AAG|GTGCT
ENSG00000197785.14	ATAD3A	ENST00000536055.6	ENSP00000439290.1	1524	ENSE00001664426	ENSE00001304286	1526461	1526531	1527695	1527862	13	14	CAA|GTTCA
ENSG00000197785.14	ATAD3A	ENST00000378756.8	ENSP00000368031.3	1761	ENSE00001664426	ENSE00001304286	1526461	1526531	1527695	1527862	13	14	CAA|GTTCA
ENSG00000197785.14	ATAD3A	ENST00000378755.9	ENSP00000368030.5	1905	ENSE00001664426	ENSE00001304286	1526461	1526531	1527695	1527862	13	14	CAA|GTTCA
ENSG00000160072.20	ATAD3B	ENST00000673477.1	ENSP00000500094.1	1947	ENSE00003459370	ENSE00003655926	1485016	1485171	1485782	1485838	8	9	CAG|GTCAG
ENSG00000215915.10	ATAD3C	ENST00000378785.7	ENSP00000368062.2	1236	ENSE00001678337	ENSE00001789344	1452365	1452434	1454345	1454500	3	4	ACG|GTGGC
ENSG00000176208.9	ATAD5	ENST00000321990.5	ENSP00000313171.4	5535	ENSE00001282422	ENSE00001282414	30887192	30887372	30892607	30892788	19	20	ATC|GTGGA
ENSG00000235658.8	ATAT1	ENST00000449905.5	ENSP00000399529.1	903	ENSE00003679455	ENSE00003669153	30672965	30673066	30685013	30685058	6	7	CAG|GTGAA
ENSG00000234549.8	ATAT1	ENST00000454987.5	ENSP00000410415.1	933	ENSE00003525813	ENSE00003554759	30620552	30620653	30632601	30632646	6	7	CAG|GTGAA
ENSG00000223752.8	ATAT1	ENST00000457161.5	ENSP00000388171.1	972	ENSE00003650539	ENSE00003475418	30618172	30618273	30630218	30630263	6	7	CAG|GTGAA
ENSG00000229061.8	ATAT1	ENST00000456704.6	ENSP00000394357.2	1002	ENSE00003623105	ENSE00003520512	30618566	30618667	30630613	30630658	6	7	CAG|GTGAA
ENSG00000234549.8	ATAT1	ENST00000457334.2	ENSP00000398374.2	1230	ENSE00003509229	ENSE00003643402	30638291	30638333	30638693	30639047	12	13	TAG|GTCTG
ENSG00000229061.8	ATAT1	ENST00000454794.6	ENSP00000409067.2	1266	ENSE00003595983	ENSE00003488533	30636303	30636345	30636705	30637059	12	13	TAG|GTCTG
ENSG00000167654.18	ATCAY	ENST00000450849.7	ENSP00000390941.1	1116	ENSE00003595840	ENSE00003483750	3918806	3918877	3920766	3920798	11	12	CAG|GTCTG
ENSG00000167654.18	ATCAY	ENST00000600960.1	ENSP00000470842.1	1134	ENSE00003595840	ENSE00003483750	3918806	3918877	3920766	3920798	10	11	CAG|GTCTG
ENSG00000107669.17	ATE1	ENST00000369043.7	ENSP00000358039.3	1557	ENSE00002193875	ENSE00001645978	121902391	121902620	121898841	121898969	6	7	GAG|GTGAG
ENSG00000123268.9	ATF1	ENST00000262053.8	ENSP00000262053.3	816	ENSE00003503033	ENSE00003683463	50780140	50780238	50795909	50796009	2	3	CAG|GTATC
ENSG00000162772.17	ATF3	ENST00000336937.8	ENSP00000336908.4	321	ENSE00001369931	ENSE00001196790	212615148	212615261	212618127	212618234	2	3	GAG|GTAGC
ENSG00000162772.17	ATF3	ENST00000613954.4	ENSP00000483576.1	375	ENSE00003722923	ENSE00001196790	212615062	212615261	212618127	212618234	3	4	GAG|GTAGC
ENSG00000162772.17	ATF3	ENST00000464547.5	ENSP00000432208.1	408	ENSE00001834907	ENSE00001196790	212615022	212615261	212618127	212618234	1	2	GAG|GTAGC
ENSG00000162772.17	ATF3	ENST00000366987.6	ENSP00000355954.2	546	ENSE00003597462	ENSE00001196790	212615018	212615261	212618127	212618234	2	3	GAG|GTAGC
ENSG00000169136.12	ATF5	ENST00000595125.5	ENSP00000470633.1	849	ENSE00001125999	ENSE00003105656	49930732	49931028	49932422	49933298	3	4	CAG|GTGAT
ENSG00000118217.6	ATF6	ENST00000367942.4	ENSP00000356919.3	2013	ENSE00003594227	ENSE00003594097	161851722	161851835	161853224	161853323	11	12	CAG|GTTAA
ENSG00000170653.19	ATF7	ENST00000456903.8	ENSP00000387406.3	1452	ENSE00003466302	ENSE00003546208	53531744	53531896	53524564	53524761	9	10	CAG|GTCTC
ENSG00000170653.19	ATF7	ENST00000548446.6	ENSP00000449938.1	1485	ENSE00003466302	ENSE00003546208	53531744	53531896	53524564	53524761	9	10	CAG|GTCTC
ENSG00000171681.12	ATF7IP	ENST00000543189.5	ENSP00000443179.1	3318	ENSE00003616719	ENSE00003617162	14436106	14436251	14438130	14438267	4	5	AAG|GTTAT
ENSG00000171681.12	ATF7IP	ENST00000536444.5	ENSP00000445955.1	3810	ENSE00001159567	ENSE00001159562	14481003	14481185	14496231	14496343	13	14	ATA|GTGTT
ENSG00000171681.12	ATF7IP	ENST00000540793.5	ENSP00000444589.1	3813	ENSE00001159567	ENSE00001159562	14481003	14481185	14496231	14496343	12	13	ATA|GTGTT
ENSG00000171681.12	ATF7IP	ENST00000544627.5	ENSP00000440440.1	3837	ENSE00001159567	ENSE00001159562	14481003	14481185	14496231	14496343	13	14	ATA|GTGTT
ENSG00000166669.13	ATF7IP2	ENST00000396559.5	ENSP00000379807.1	1632	ENSE00003689836	ENSE00003688222	10480879	10480964	10481836	10483638	11	12	CAG|GTTCC
ENSG00000166669.13	ATF7IP2	ENST00000396560.6	ENSP00000379808.2	2049	ENSE00003621488	ENSE00003693025	10480879	10480964	10481836	10483638	11	12	CAG|GTTCC
ENSG00000152348.16	ATG10	ENST00000513443.5	ENSP00000425182.1	378	ENSE00001004797	ENSE00002065765	82058495	82058602	82147190	82147504	3	4	GAG|GTGAA
ENSG00000175224.16	ATG13	ENST00000530500.5	ENSP00000434390.1	1206	ENSE00003682203	ENSE00001181630	46668499	46668576	46668794	46668910	12	13	ATG|GTGAA
ENSG00000175224.16	ATG13	ENST00000529655.5	ENSP00000433756.1	1443	ENSE00003682203	ENSE00001181630	46668499	46668576	46668794	46668910	14	15	ATG|GTGAA
ENSG00000175224.16	ATG13	ENST00000526508.5	ENSP00000431974.1	1554	ENSE00003682203	ENSE00001181630	46668499	46668576	46668794	46668910	15	16	ATG|GTGAA
ENSG00000175224.16	ATG13	ENST00000528494.5	ENSP00000432412.1	1653	ENSE00003682203	ENSE00001181630	46668499	46668576	46668794	46668910	15	16	ATG|GTGAA
ENSG00000126775.9	ATG14	ENST00000247178.6	ENSP00000247178.5	1479	ENSE00003502442	ENSE00003657403	55377819	55377904	55366391	55369925	9	10	CAG|GTCAG
ENSG00000168010.11	ATG16L2	ENST00000321297.10	ENSP00000326340.5	1860	ENSE00003459281	ENSE00003484984	72825302	72825407	72826173	72826243	10	11	GAA|GTCGC
ENSG00000110046.13	ATG2A	ENST00000377264.8	ENSP00000366475.3	5817	ENSE00001170767	ENSE00001170757	64900494	64900629	64898636	64898842	31	32	AAG|GTAAG
ENSG00000066739.12	ATG2B	ENST00000359933.6	ENSP00000353010.4	6237	ENSE00003640285	ENSE00003639898	96304495	96304603	96303061	96303255	32	33	AAG|GTGAA
ENSG00000144848.11	ATG3	ENST00000402314.6	ENSP00000385943.2	936	ENSE00003641797	ENSE00003673942	112548533	112548640	112544057	112544106	5	6	CAG|GTATT
ENSG00000144848.11	ATG3	ENST00000283290.10	ENSP00000283290.5	945	ENSE00001076453	ENSE00001405009	112534269	112534337	112532510	112532780	11	12	TAT|GTATC
ENSG00000101844.18	ATG4A	ENST00000345734.7	ENSP00000298131.5	1011	ENSE00001092651	ENSE00003536845	108137804	108137884	108150152	108150297	8	9	AGA|GTGAC
ENSG00000101844.18	ATG4A	ENST00000372232.8	ENSP00000361306.3	1197	ENSE00003575888	ENSE00003536845	108138113	108138191	108150152	108150297	9	10	TAG|GTGAC
ENSG00000168397.17	ATG4B	ENST00000402096.5	ENSP00000384661.1	996	ENSE00003789869	ENSE00003547072	241668143	241668221	241668540	241668685	9	10	TTG|GTGAG
ENSG00000168397.17	ATG4B	ENST00000405546.7	ENSP00000383964.3	1143	ENSE00003789869	ENSE00003547072	241668143	241668221	241668540	241668685	9	10	TTG|GTGAG
ENSG00000168397.17	ATG4B	ENST00000404914.8	ENSP00000384259.3	1182	ENSE00003789869	ENSE00003547072	241668143	241668221	241668540	241668685	9	10	TTG|GTGAG
ENSG00000125703.15	ATG4C	ENST00000371120.7	ENSP00000360161.3	1377	ENSE00001066795	ENSE00001066796	62803719	62803862	62805172	62805255	2	3	ATA|GTTGG
ENSG00000130734.10	ATG4D	ENST00000309469.9	ENSP00000311318.3	1425	ENSE00003627409	ENSE00003626837	10552205	10552324	10552885	10553418	9	10	AGG|GTCCT
ENSG00000197548.12	ATG7	ENST00000446450.6	ENSP00000412580.2	1872	ENSE00003662435	ENSE00003490994	11340645	11340735	11342135	11342279	9	10	AAG|GTTAG
ENSG00000197548.12	ATG7	ENST00000354956.9	ENSP00000347042.5	2031	ENSE00001030403	ENSE00003274212	11364659	11364734	11426804	11426926	16	17	CAG|GTTCT
ENSG00000197548.12	ATG7	ENST00000354449.7	ENSP00000346437.3	2112	ENSE00001030397	ENSE00003274212	11379972	11380052	11426804	11426926	17	18	AAA|GTTCT
ENSG00000198925.12	ATG9A	ENST00000409033.7	ENSP00000386482.3	1587	ENSE00001633011	ENSE00003549353	219223928	219224022	219223585	219223764	9	10	AGG|GTGTT
ENSG00000198925.12	ATG9A	ENST00000409422.5	ENSP00000386535.1	2337	ENSE00003827710	ENSE00002507589	219220747	219220892	219220447	219220452	13	14	AAG|GTATA
ENSG00000198925.12	ATG9A	ENST00000409618.5	ENSP00000386710.1	2520	ENSE00003827710	ENSE00001582684	219220747	219220892	219219382	219220452	15	16	AAG|GTATA
ENSG00000181652.19	ATG9B	ENST00000639579.1	ENSP00000491504.1	2775	ENSE00003732631	ENSE00003723700	151018294	151018447	151017871	151018050	7	8	GCG|GTCTC
ENSG00000138363.15	ATIC	ENST00000435675.5	ENSP00000415935.1	1776	ENSE00003564427	ENSE00003515480	215344779	215344871	215346759	215346941	12	13	CAG|GTTAT
ENSG00000138363.15	ATIC	ENST00000236959.14	ENSP00000236959.9	1779	ENSE00003564427	ENSE00003515480	215344779	215344871	215346759	215346941	13	14	CAG|GTTAT
ENSG00000198513.13	ATL1	ENST00000441560.6	ENSP00000413675.2	1662	ENSE00001001530	ENSE00001001525	50613259	50613351	50614373	50614511	8	9	AAG|GTCTC
ENSG00000198513.13	ATL1	ENST00000358385.12	ENSP00000351155.7	1677	ENSE00001001530	ENSE00001001525	50613259	50613351	50614373	50614511	7	8	AAG|GTCTC
ENSG00000119787.14	ATL2	ENST00000651368.1	ENSP00000498813.1	1239	ENSE00003557916	ENSE00003841378	38298144	38298575	38295903	38296113	11	12	CAG|GTATT
ENSG00000119787.14	ATL2	ENST00000452935.6	ENSP00000390743.2	1698	ENSE00003557916	ENSE00001935809	38298144	38298575	38295908	38296113	12	13	CAG|GTATT
ENSG00000119787.14	ATL2	ENST00000419554.6	ENSP00000415336.2	1740	ENSE00003557916	ENSE00001299284	38298144	38298575	38295901	38296590	12	13	CAG|GTGTT
ENSG00000119787.14	ATL2	ENST00000378954.9	ENSP00000368237.4	1752	ENSE00003557916	ENSE00001479372	38298144	38298575	38293954	38296113	12	13	CAG|GTATT
ENSG00000184743.13	ATL3	ENST00000398868.8	ENSP00000381844.3	1626	ENSE00002478444	ENSE00001291691	63633026	63633097	63631040	63631471	11	12	GAG|GTTTG
ENSG00000149311.19	ATM	ENST00000452508.6	ENSP00000388058.2	9171	ENSE00003638878	ENSE00003502604	108354811	108354874	108365082	108365218	62	63	GAG|GTCCT
ENSG00000111676.15	ATN1	ENST00000396684.3	ENSP00000379915.2	3573	ENSE00000866985	ENSE00000716190	6935547	6937561	6937845	6938067	5	6	CAG|GTTCA
ENSG00000168874.13	ATOH8	ENST00000306279.4	ENSP00000304676.3	966	ENSE00001432581	ENSE00003482799	85753991	85754957	85763991	85764182	1	2	CAG|GTGCC
ENSG00000206190.12	ATP10A	ENST00000356865.11	ENSP00000349325.6	4500	ENSE00003495637	ENSE00003683512	25694819	25695146	25691715	25691791	15	16	TAG|GTGAT
ENSG00000118322.14	ATP10B	ENST00000327245.10	ENSP00000313600.5	4386	ENSE00000768803	ENSE00001614134	160606765	160607086	160603965	160604041	19	20	TAG|GTGAT
ENSG00000145246.14	ATP10D	ENST00000273859.8	ENSP00000273859.3	4281	ENSE00003578397	ENSE00001210512	47587019	47587206	47591042	47593486	22	23	CAG|GTTTG
ENSG00000068650.18	ATP11A	ENST00000487903.5	ENSP00000420387.1	3405	ENSE00000862484	ENSE00000862485	112857818	112857920	112858145	112858290	21	22	TAG|GTGTC
ENSG00000058063.16	ATP11B	ENST00000323116.10	ENSP00000321195.5	3534	ENSE00003662456	ENSE00003542517	182879496	182879649	182880879	182880981	20	21	AAA|GTAAT
ENSG00000101974.14	ATP11C	ENST00000361648.6	ENSP00000355165.2	3360	ENSE00003577502	ENSE00003511467	139745722	139745857	139743559	139743624	25	26	AAG|GTATA
ENSG00000101974.14	ATP11C	ENST00000327569.7	ENSP00000332756.3	3399	ENSE00003577502	ENSE00003511467	139745722	139745857	139743559	139743624	25	26	AAG|GTATA
ENSG00000075673.12	ATP12A	ENST00000381946.5	ENSP00000371372.3	3120	ENSE00001652972	ENSE00000938452	24707023	24707191	24707279	24707433	16	17	AAG|GTCGC
ENSG00000075673.12	ATP12A	ENST00000218548.10	ENSP00000218548.6	3138	ENSE00001652972	ENSE00000938452	24707023	24707191	24707279	24707433	16	17	AAG|GTCGC
ENSG00000105726.17	ATP13A1	ENST00000291503.9	ENSP00000291503.5	3261	ENSE00003482295	ENSE00003517033	19649567	19649663	19647599	19647759	19	20	TGG|GTGTG
ENSG00000105726.17	ATP13A1	ENST00000357324.11	ENSP00000349877.6	3615	ENSE00003482295	ENSE00003517033	19649567	19649663	19647599	19647759	19	20	TGG|GTGTG
ENSG00000159363.19	ATP13A2	ENST00000341676.9	ENSP00000341115.5	3477	ENSE00003651965	ENSE00001269261	16987046	16987269	16986805	16986956	25	26	ATG|GTTCG
ENSG00000159363.19	ATP13A2	ENST00000452699.5	ENSP00000413307.1	3528	ENSE00003651965	ENSE00001269261	16987046	16987269	16986805	16986956	26	27	ATG|GTTCG
ENSG00000159363.19	ATP13A2	ENST00000326735.13	ENSP00000327214.8	3543	ENSE00003651965	ENSE00001269261	16987046	16987269	16986805	16986956	26	27	ATG|GTTCG
ENSG00000133657.16	ATP13A3	ENST00000645538.1	ENSP00000494471.1	3681	ENSE00001312954	ENSE00000910429	194433772	194433896	194431717	194431892	21	22	CAG|GTGAC
ENSG00000127249.15	ATP13A4	ENST00000295548.3	ENSP00000295548.3	1731	ENSE00003601588	ENSE00003624119	193491329	193491398	193489730	193489864	6	7	GAG|GTTCT
ENSG00000127249.15	ATP13A4	ENST00000342695.9	ENSP00000339182.4	3591	ENSE00003642740	ENSE00003579536	193448206	193448330	193442393	193442556	18	19	CAG|GTGAC
ENSG00000187527.11	ATP13A5	ENST00000342358.9	ENSP00000341942.4	3657	ENSE00001490618	ENSE00001490617	193314972	193315096	193314033	193314193	18	19	CAG|GTGAT
ENSG00000163399.16	ATP1A1	ENST00000369496.8	ENSP00000358508.4	2979	ENSE00001623942	ENSE00001789005	116398930	116399084	116399420	116399543	17	18	ATG|GTTCC
ENSG00000163399.16	ATP1A1	ENST00000537345.5	ENSP00000445306.1	3072	ENSE00001623942	ENSE00001789005	116398930	116399084	116399420	116399543	17	18	ATG|GTTCC
ENSG00000018625.15	ATP1A2	ENST00000361216.8	ENSP00000354490.3	3063	ENSE00003570573	ENSE00003514959	160135839	160135993	160136247	160136370	17	18	ATG|GTCCC
ENSG00000105409.19	ATP1A3	ENST00000648268.1	ENSP00000498113.1	3042	ENSE00003625885	ENSE00001163976	41967249	41967340	41966582	41966965	22	23	GGG|GTTGG
ENSG00000105409.19	ATP1A3	ENST00000543770.5	ENSP00000437577.1	3075	ENSE00003625885	ENSE00002278865	41967249	41967340	41966621	41966965	22	23	GGG|GTTGG
ENSG00000105409.19	ATP1A3	ENST00000545399.6	ENSP00000444688.1	3081	ENSE00003625885	ENSE00002306713	41967249	41967340	41966584	41966965	22	23	GGG|GTTGG
ENSG00000132681.17	ATP1A4	ENST00000368081.9	ENSP00000357060.4	3090	ENSE00003597122	ENSE00003468361	160176092	160176246	160176479	160176602	16	17	ATG|GTCCC
ENSG00000129244.9	ATP1B2	ENST00000250111.9	ENSP00000250111.4	873	ENSE00000887393	ENSE00001147379	7655527	7655625	7655731	7657770	6	7	CAC|GTGAA
ENSG00000069849.11	ATP1B3	ENST00000286371.8	ENSP00000286371.3	840	ENSE00003638131	ENSE00001818178	141921977	141922063	141925531	141926549	6	7	CAT|GTTGG
ENSG00000101892.12	ATP1B4	ENST00000361319.3	ENSP00000355346.3	1062	ENSE00000675751	ENSE00001187782	120378678	120378773	120379473	120382371	7	8	CAC|GTTAA
ENSG00000101892.12	ATP1B4	ENST00000218008.8	ENSP00000218008.3	1074	ENSE00000675751	ENSE00003844628	120378678	120378773	120379473	120383237	7	8	CAC|GTTAA
ENSG00000262145.5	ATP23	ENST00000571490.1	ENSP00000460944.1	741	ENSE00003557559	ENSE00003668086	57951758	57951895	57953606	57953689	4	5	GAG|GTTCG
ENSG00000196296.14	ATP2A1	ENST00000536376.5	ENSP00000443101.1	2610	ENSE00003611775	ENSE00003625287	28894822	28894953	28898000	28898125	10	11	TCG|GTGAT
ENSG00000196296.14	ATP2A1	ENST00000395503.9	ENSP00000378879.5	2985	ENSE00003611775	ENSE00003625287	28894822	28894953	28898000	28898125	12	13	TCG|GTGAT
ENSG00000196296.14	ATP2A1	ENST00000357084.7	ENSP00000349595.3	3006	ENSE00003611775	ENSE00003625287	28894822	28894953	28898000	28898125	12	13	TCG|GTGAT
ENSG00000174437.17	ATP2A2	ENST00000308664.10	ENSP00000311186.6	2994	ENSE00003594390	ENSE00003647515	110343232	110343434	110344886	110344971	16	17	GCT|GTTAC
ENSG00000174437.17	ATP2A2	ENST00000539276.7	ENSP00000440045.2	3129	ENSE00003594390	ENSE00003647515	110343232	110343434	110344886	110344971	16	17	GCT|GTTAC
ENSG00000074370.18	ATP2A3	ENST00000397043.7	ENSP00000380236.3	2997	ENSE00003476477	ENSE00003611696	3943391	3943522	3942606	3942731	11	12	ACG|GTCAT
ENSG00000074370.18	ATP2A3	ENST00000397041.8	ENSP00000380234.3	3000	ENSE00003476477	ENSE00003611696	3943391	3943522	3942606	3942731	11	12	ACG|GTCAT
ENSG00000074370.18	ATP2A3	ENST00000397035.7	ENSP00000380229.3	3090	ENSE00003476477	ENSE00003611696	3943391	3943522	3942606	3942731	11	12	ACG|GTCAT
ENSG00000074370.18	ATP2A3	ENST00000352011.7	ENSP00000301387.6	3132	ENSE00003476477	ENSE00003611696	3943391	3943522	3942606	3942731	11	12	ACG|GTCAT
ENSG00000074370.18	ATP2A3	ENST00000359983.7	ENSP00000353072.3	3159	ENSE00003476477	ENSE00003611696	3943391	3943522	3942606	3942731	11	12	ACG|GTCAT
ENSG00000070961.15	ATP2B1	ENST00000359142.7	ENSP00000352054.3	3531	ENSE00003595977	ENSE00003513817	89610421	89610508	89609937	89610043	13	14	AAG|GTATA
ENSG00000070961.15	ATP2B1	ENST00000428670.7	ENSP00000392043.3	3663	ENSE00003595977	ENSE00003513817	89610421	89610508	89609937	89610043	14	15	AAG|GTATA
ENSG00000157087.20	ATP2B2	ENST00000644807.1	ENSP00000495228.1	3465	ENSE00003895107	ENSE00003894669	10340242	10340349	10338176	10338358	17	18	CAG|GTCAT
ENSG00000157087.20	ATP2B2	ENST00000643662.1	ENSP00000495924.1	3507	ENSE00003895107	ENSE00003894669	10340242	10340349	10338176	10338358	19	20	CAG|GTCAT
ENSG00000157087.20	ATP2B2	ENST00000646379.1	ENSP00000494381.1	3597	ENSE00003895107	ENSE00003894669	10340242	10340349	10338176	10338358	20	21	CAG|GTCAT
ENSG00000157087.20	ATP2B2	ENST00000452124.2	ENSP00000414854.2	3639	ENSE00003895107	ENSE00003894669	10340242	10340349	10338176	10338358	18	19	CAG|GTCAT
ENSG00000157087.20	ATP2B2	ENST00000645850.1	ENSP00000494716.1	3732	ENSE00003895107	ENSE00003894669	10340242	10340349	10338176	10338358	20	21	CAG|GTCAT
ENSG00000067842.17	ATP2B3	ENST00000393842.5	ENSP00000377425.1	3465	ENSE00001100458	ENSE00000380466	153562135	153562242	153564921	153565103	18	19	CAG|GTCAT
ENSG00000067842.17	ATP2B3	ENST00000370186.5	ENSP00000359205.1	3480	ENSE00001100458	ENSE00000380466	153562135	153562242	153564921	153565103	18	19	CAG|GTCAT
ENSG00000067842.17	ATP2B3	ENST00000359149.7	ENSP00000352062.3	3522	ENSE00001100458	ENSE00000380466	153562135	153562242	153564921	153565103	18	19	CAG|GTCAT
ENSG00000067842.17	ATP2B3	ENST00000349466.6	ENSP00000343886.2	3663	ENSE00001100458	ENSE00000380466	153562135	153562242	153564921	153565103	19	20	CAG|GTCAT
ENSG00000058668.15	ATP2B4	ENST00000367218.7	ENSP00000356187.3	3513	ENSE00001799826	ENSE00000545354	203721197	203721410	203722478	203722689	17	18	CGG|GTGAG
ENSG00000058668.15	ATP2B4	ENST00000357681.10	ENSP00000350310.5	3618	ENSE00001799826	ENSE00000545354	203721197	203721410	203722478	203722689	17	18	CGG|GTGAG
ENSG00000017260.20	ATP2C1	ENST00000533801.6	ENSP00000432956.3	2667	ENSE00003523924	ENSE00002302861	130999518	130999659	131016152	131016709	27	28	TGG|GTCTG
ENSG00000017260.20	ATP2C1	ENST00000504948.5	ENSP00000423330.1	2712	ENSE00003567458	ENSE00003625873	130993932	130994098	130996043	130996111	21	22	AAT|GTCTG
ENSG00000017260.20	ATP2C1	ENST00000510168.6	ENSP00000427461.1	2760	ENSE00003567458	ENSE00003625873	130993932	130994098	130996043	130996111	22	23	AAT|GTCTG
ENSG00000017260.20	ATP2C1	ENST00000513801.5	ENSP00000422872.1	2772	ENSE00001645713	ENSE00001754446	131001220	131001314	131016152	131016712	27	28	CAT|GTCTG
ENSG00000017260.20	ATP2C1	ENST00000422190.6	ENSP00000402677.2	2820	ENSE00001645713	ENSE00003683084	131001220	131001314	131016152	131016684	27	28	CAT|GTCTG
ENSG00000017260.20	ATP2C1	ENST00000504381.5	ENSP00000425320.2	2835	ENSE00001151703	ENSE00003683084	131001220	131001344	131016152	131016684	26	27	GAA|GTCTG
ENSG00000017260.20	ATP2C1	ENST00000359644.7	ENSP00000352665.3	2850	ENSE00001151703	ENSE00002036881	131001220	131001344	131016152	131016669	27	28	GAA|GTCTG
ENSG00000017260.20	ATP2C1	ENST00000507488.6	ENSP00000421326.3	2922	ENSE00001645713	ENSE00003683084	131001220	131001314	131016152	131016684	27	28	CAT|GTCTG
ENSG00000064270.13	ATP2C2	ENST00000262429.9	ENSP00000262429.4	2841	ENSE00003552595	ENSE00003608652	84453138	84453235	84453321	84453371	19	20	AAG|GTGTC
ENSG00000064270.13	ATP2C2	ENST00000416219.6	ENSP00000397925.2	2928	ENSE00003552595	ENSE00003608652	84453138	84453235	84453321	84453371	19	20	AAG|GTGTC
ENSG00000105675.9	ATP4A	ENST00000262623.4	ENSP00000262623.2	3108	ENSE00003528078	ENSE00003649717	35551010	35551111	35550834	35550925	20	21	TCG|GTTCC
ENSG00000152234.16	ATP5F1A	ENST00000593152.6	ENSP00000465477.2	1512	ENSE00003678882	ENSE00003684250	46086387	46086494	46086113	46086257	9	10	CAG|GTAGC
ENSG00000152234.16	ATP5F1A	ENST00000590665.5	ENSP00000467037.1	1596	ENSE00003678882	ENSE00003684250	46086387	46086494	46086113	46086257	9	10	CAG|GTAGC
ENSG00000152234.16	ATP5F1A	ENST00000398752.11	ENSP00000381736.5	1662	ENSE00003678882	ENSE00003684250	46086387	46086494	46086113	46086257	9	10	CAG|GTAGC
ENSG00000110955.9	ATP5F1B	ENST00000262030.8	ENSP00000262030.3	1590	ENSE00003648317	ENSE00002405932	56639106	56639307	56638175	56638423	9	10	CAG|GTGAA
ENSG00000165629.20	ATP5F1C	ENST00000335698.4	ENSP00000338568.4	894	ENSE00003599482	ENSE00003568122	7802758	7802854	7807659	7807815	8	9	TCT|GTAAA
ENSG00000165629.20	ATP5F1C	ENST00000356708.12	ENSP00000349142.7	897	ENSE00003518633	ENSE00003518697	7799772	7799915	7800027	7800091	5	6	CAG|GTCTG
ENSG00000099624.8	ATP5F1D	ENST00000591660.5	ENSP00000464863.1	507	ENSE00002926444	ENSE00000651441	1241820	1241991	1242456	1242609	1	2	CAG|GTGTT
ENSG00000135390.21	ATP5MC2	ENST00000552242.5	ENSP00000448801.2	426	ENSE00003632403	ENSE00003468834	53672576	53672645	53669871	53669948	3	4	TTG|GTCAA
ENSG00000135390.21	ATP5MC2	ENST00000673498.1	ENSP00000499883.1	474	ENSE00003486191	ENSE00003468834	53672576	53672645	53669871	53669948	2	3	TTG|GTCAA
ENSG00000241468.8	ATP5MF	ENST00000394186.3	ENSP00000377740.3	267	ENSE00003663375	ENSE00003462758	99460086	99460193	99459147	99459263	2	3	GAG|GTTAC
ENSG00000241468.8	ATP5MF	ENST00000292475.8	ENSP00000292475.4	285	ENSE00003663375	ENSE00003462758	99460086	99460193	99459147	99459263	2	3	GAG|GTTAC
ENSG00000167863.12	ATP5PD	ENST00000344546.8	ENSP00000344230.4	414	ENSE00001117770	ENSE00003599114	75042181	75042277	75039209	75039271	3	4	AAG|GTGAA
ENSG00000167863.12	ATP5PD	ENST00000301587.9	ENSP00000301587.4	486	ENSE00001117773	ENSE00003599114	75040092	75040163	75039209	75039271	4	5	GAT|GTGAA
ENSG00000241837.7	ATP5PO	ENST00000290299.7	ENSP00000290299.2	642	ENSE00003843595	ENSE00003553754	33915728	33915804	33914450	33914500	1	2	CAG|GTGCG
ENSG00000071553.17	ATP6AP1	ENST00000369762.7	ENSP00000358777.2	1413	ENSE00003598997	ENSE00003536990	154435139	154435186	154435274	154435505	8	9	CAA|GTTCA
ENSG00000205464.12	ATP6AP1L	ENST00000439350.1	ENSP00000391381.1	675	ENSE00001769135	ENSE00002228824	82305347	82305481	82310157	82310207	1	2	ATG|GTTGT
ENSG00000182220.15	ATP6AP2	ENST00000636409.1	ENSP00000489819.1	957	ENSE00003577587	ENSE00003547465	40597527	40597664	40598681	40598734	4	5	GAA|GTTGA
ENSG00000182220.15	ATP6AP2	ENST00000636580.2	ENSP00000490083.1	1053	ENSE00003577587	ENSE00003547465	40597527	40597664	40598681	40598734	5	6	GAA|GTTGA
ENSG00000033627.17	ATP6V0A1	ENST00000393829.6	ENSP00000377415.2	2496	ENSE00003524837	ENSE00003600405	42483038	42483131	42487155	42487367	9	10	ATG|GTTCT
ENSG00000033627.17	ATP6V0A1	ENST00000343619.9	ENSP00000342951.3	2514	ENSE00003524837	ENSE00003600405	42483038	42483131	42487155	42487367	9	10	ATG|GTTCT
ENSG00000033627.17	ATP6V0A1	ENST00000264649.10	ENSP00000264649.5	2517	ENSE00003524837	ENSE00003600405	42483038	42483131	42487155	42487367	9	10	ATG|GTTCT
ENSG00000185344.15	ATP6V0A2	ENST00000330342.8	ENSP00000332247.2	2571	ENSE00003507924	ENSE00003627110	123735531	123735624	123737059	123737271	8	9	ACT|GTACT
ENSG00000105929.16	ATP6V0A4	ENST00000645515.1	ENSP00000496421.1	2523	ENSE00000833427	ENSE00003632283	138755689	138755782	138752625	138752837	10	11	ACC|GTCAT
ENSG00000117410.14	ATP6V0B	ENST00000472174.7	ENSP00000431605.1	618	ENSE00003470128	ENSE00003472706	43975800	43975848	43976090	43976173	2	3	ATG|GTTCC
ENSG00000159720.12	ATP6V0D1	ENST00000290949.8	ENSP00000290949.3	1056	ENSE00003595636	ENSE00001305944	67438793	67438870	67438019	67438689	7	8	GAG|GTAAA
ENSG00000147614.4	ATP6V0D2	ENST00000285393.4	ENSP00000285393.3	1053	ENSE00001261853	ENSE00001261913	86151466	86151540	86152816	86154225	7	8	GAG|GTACA
ENSG00000171130.18	ATP6V0E2	ENST00000606024.5	ENSP00000475904.1	495	ENSE00003702416	ENSE00003698985	149875598	149875645	149879335	149879996	2	3	CTT|GTGCC
ENSG00000171130.18	ATP6V0E2	ENST00000479613.5	ENSP00000417939.1	564	ENSE00001689692	ENSE00002252460	149878678	149878746	149879335	149880689	3	4	CTG|GTGCC
ENSG00000114573.10	ATP6V1A	ENST00000273398.8	ENSP00000273398.3	1854	ENSE00003579698	ENSE00003608093	113803583	113803677	113805354	113805525	13	14	CAG|GTTCT
ENSG00000116039.13	ATP6V1B1	ENST00000234396.10	ENSP00000234396.4	1542	ENSE00003579111	ENSE00003599995	70962777	70962900	70963162	70963312	9	10	GAG|GTCTC
ENSG00000147416.11	ATP6V1B2	ENST00000276390.7	ENSP00000276390.2	1536	ENSE00003657823	ENSE00001226232	20218153	20218282	20220263	20221696	13	14	AGG|GTCCT
ENSG00000155097.12	ATP6V1C1	ENST00000518738.2	ENSP00000430282.1	1149	ENSE00001019165	ENSE00003500376	103064714	103064811	103066321	103066447	11	12	AAG|GTATG
ENSG00000143882.12	ATP6V1C2	ENST00000381661.3	ENSP00000371077.3	1146	ENSE00000962459	ENSE00003519200	10778572	10778669	10782243	10782375	11	12	CAG|GTATG
ENSG00000143882.12	ATP6V1C2	ENST00000272238.9	ENSP00000272238.4	1284	ENSE00000962459	ENSE00003519200	10778572	10778669	10782243	10782375	12	13	CAG|GTATG
ENSG00000100554.12	ATP6V1D	ENST00000554087.5	ENSP00000451167.1	744	ENSE00003639091	ENSE00002478048	67340440	67340518	67338561	67338762	8	9	TAG|GTTAA
ENSG00000165240.20	ATP7A	ENST00000343533.9	ENSP00000343026.5	4269	ENSE00003748303	ENSE00003725729	78040591	78040733	78042585	78042788	18	19	CAG|GTTGG
ENSG00000165240.20	ATP7A	ENST00000341514.11	ENSP00000345728.6	4503	ENSE00003748303	ENSE00003725729	78040591	78040733	78042585	78042788	19	20	CAG|GTTGG
ENSG00000123191.16	ATP7B	ENST00000344297.9	ENSP00000342559.5	3777	ENSE00001612752	ENSE00001665491	51937276	51937393	51935593	51935695	15	16	CAG|GTGTC
ENSG00000123191.16	ATP7B	ENST00000400366.6	ENSP00000383217.3	4065	ENSE00001612752	ENSE00001665491	51937276	51937393	51935593	51935695	20	21	CAG|GTGTC
ENSG00000123191.16	ATP7B	ENST00000242839.10	ENSP00000242839.5	4398	ENSE00001612752	ENSE00001665491	51937276	51937393	51935593	51935695	19	20	CAG|GTGTC
ENSG00000124406.16	ATP8A1	ENST00000264449.14	ENSP00000264449.10	3450	ENSE00003507436	ENSE00003466657	42451981	42452059	42446583	42446644	29	30	ATG|GTACT
ENSG00000124406.16	ATP8A1	ENST00000381668.9	ENSP00000371084.5	3495	ENSE00003507436	ENSE00003466657	42451981	42452059	42446583	42446644	30	31	ATG|GTACT
ENSG00000132932.17	ATP8A2	ENST00000381655.7	ENSP00000371070.2	3567	ENSE00003672385	ENSE00003629051	25837163	25837285	25839546	25839624	29	30	AAG|GTTTT
ENSG00000081923.15	ATP8B1	ENST00000648908.2	ENSP00000497896.1	3756	ENSE00001011607	ENSE00001011612	57684036	57684192	57674834	57675022	15	16	ATG|GTCAG
ENSG00000143515.18	ATP8B2	ENST00000368487.7	ENSP00000357472.3	1164	ENSE00003469312	ENSE00003473168	154334107	154334265	154334503	154334591	10	11	CAG|GTCCC
ENSG00000143515.18	ATP8B2	ENST00000672630.1	ENSP00000500034.1	3672	ENSE00003564288	ENSE00003893536	154348408	154348538	154348840	154351303	27	28	ACG|GTCCG
ENSG00000130270.16	ATP8B3	ENST00000525591.5	ENSP00000437115.1	3792	ENSE00003503834	ENSE00003544148	1785469	1785708	1785159	1785297	26	27	GAG|GTCAT
ENSG00000130270.16	ATP8B3	ENST00000310127.10	ENSP00000311336.6	3903	ENSE00003503834	ENSE00003544148	1785469	1785708	1785159	1785297	26	27	GAG|GTCAT
ENSG00000104043.15	ATP8B4	ENST00000559829.5	ENSP00000453169.1	3579	ENSE00003588538	ENSE00003686704	49866346	49866484	49862245	49862375	26	27	TTG|GTAAT
ENSG00000054793.14	ATP9A	ENST00000338821.6	ENSP00000342481.5	3144	ENSE00000662719	ENSE00000662718	51610101	51610165	51608518	51608626	24	25	TGG|GTACT
ENSG00000166377.20	ATP9B	ENST00000307671.12	ENSP00000304500.7	3411	ENSE00003676250	ENSE00003566891	79348132	79348196	79359354	79359462	25	26	GGG|GTATG
ENSG00000166377.20	ATP9B	ENST00000426216.6	ENSP00000398076.2	3444	ENSE00003677118	ENSE00003632982	79373898	79374101	79375394	79375426	28	29	TTG|GTATA
ENSG00000123472.12	ATPAF1	ENST00000532925.5	ENSP00000435732.1	723	ENSE00003481921	ENSE00003636921	46665647	46665855	46665256	46665364	1	2	AAT|GTCAG
ENSG00000123472.12	ATPAF1	ENST00000574428.5	ENSP00000459167.2	987	ENSE00003751279	ENSE00003636921	46668057	46668364	46665256	46665364	1	2	CAG|GTCAG
ENSG00000171953.16	ATPAF2	ENST00000474627.8	ENSP00000417190.2	870	ENSE00003490989	ENSE00003669800	18028615	18028659	18028232	18028377	2	3	AAG|GTGGC
ENSG00000150756.14	ATPSCKMT	ENST00000510047.5	ENSP00000420876.1	651	ENSE00003661639	ENSE00003523778	10239067	10239356	10236478	10236615	2	3	ATT|GTCAT
ENSG00000150756.14	ATPSCKMT	ENST00000511437.6	ENSP00000422338.1	702	ENSE00003523778	ENSE00003662389	10236478	10236615	10235211	10235261	3	4	AAG|GTTAC
ENSG00000175054.16	ATR	ENST00000661310.1	ENSP00000499589.1	7743	ENSE00001205296	ENSE00001205292	142459227	142459383	142458958	142459111	42	43	ATG|GTACA
ENSG00000175054.16	ATR	ENST00000350721.9	ENSP00000343741.4	7935	ENSE00001205296	ENSE00001205292	142459227	142459383	142458958	142459111	43	44	ATG|GTACA
ENSG00000164053.21	ATRIP	ENST00000357105.10	ENSP00000349620.6	1995	ENSE00003825128	ENSE00003816124	48464582	48464662	48464831	48465083	12	13	GAG|GTGGT
ENSG00000164053.21	ATRIP	ENST00000412052.4	ENSP00000400930.1	2097	ENSE00003825128	ENSE00003816124	48464582	48464662	48464831	48465083	11	12	GAG|GTGGT
ENSG00000164053.21	ATRIP	ENST00000346691.9	ENSP00000302338.5	2295	ENSE00003826515	ENSE00003816124	48464041	48464132	48464831	48465083	10	11	GAG|GTGGT
ENSG00000164053.21	ATRIP	ENST00000320211.10	ENSP00000323099.3	2376	ENSE00003825128	ENSE00003816124	48464582	48464662	48464831	48465083	11	12	GAG|GTGGT
ENSG00000088812.18	ATRN	ENST00000446916.2	ENSP00000416587.2	3819	ENSE00002715289	ENSE00001644792	3604105	3604262	3615828	3615947	24	25	CAG|GTGCA
ENSG00000088812.18	ATRN	ENST00000262919.10	ENSP00000262919.5	4290	ENSE00000562033	ENSE00001353751	3644154	3644268	3646723	3651118	28	29	CAG|GTCTT
ENSG00000107518.18	ATRNL1	ENST00000609571.5	ENSP00000476902.2	1404	ENSE00003706493	ENSE00003704837	115129327	115129535	115160040	115160214	5	6	AAG|GTCCT
ENSG00000107518.18	ATRNL1	ENST00000355044.8	ENSP00000347152.3	4140	ENSE00001619722	ENSE00001763357	115265193	115265277	115266797	115267005	11	12	CGG|GTCCA
ENSG00000085224.23	ATRX	ENST00000395603.7	ENSP00000378967.3	7365	ENSE00003596469	ENSE00003571138	77589834	77589940	77574250	77574358	26	27	AAG|GTGAG
ENSG00000085224.23	ATRX	ENST00000373344.11	ENSP00000362441.4	7479	ENSE00003596469	ENSE00003571138	77589834	77589940	77574250	77574358	27	28	AAG|GTGAG
ENSG00000124788.19	ATXN1	ENST00000436367.6	ENSP00000416360.1	2448	ENSE00000848097	ENSE00001279802	16326394	16328470	16299112	16306859	7	8	CAG|GTCAG
ENSG00000130638.17	ATXN10	ENST00000381061.8	ENSP00000370449.4	1236	ENSE00003463854	ENSE00003569372	45740369	45740538	45806959	45807022	8	9	AAG|GTAAA
ENSG00000130638.17	ATXN10	ENST00000252934.10	ENSP00000252934.4	1428	ENSE00003463854	ENSE00003569372	45740369	45740538	45806959	45807022	9	10	AAG|GTAAA
ENSG00000204842.18	ATXN2	ENST00000616825.4	ENSP00000481448.1	3021	ENSE00003467778	ENSE00003635668	111509891	111509998	111509549	111509619	12	13	AAG|GTATA
ENSG00000204842.18	ATXN2	ENST00000550104.5	ENSP00000446576.2	3942	ENSE00003467778	ENSE00003635668	111509891	111509998	111509549	111509619	13	14	AAG|GTATA
ENSG00000168488.18	ATXN2L	ENST00000382686.8	ENSP00000372133.4	3135	ENSE00003547318	ENSE00003518189	28825366	28825402	28825624	28825680	2	3	CCT|GTGTT
ENSG00000168488.18	ATXN2L	ENST00000570200.5	ENSP00000454516.1	3189	ENSE00003547318	ENSE00003518189	28825366	28825402	28825624	28825680	2	3	CCT|GTGTT
ENSG00000168488.18	ATXN2L	ENST00000336783.8	ENSP00000338718.4	3228	ENSE00003547318	ENSE00003518189	28825366	28825402	28825624	28825680	2	3	CCT|GTGTT
ENSG00000168488.18	ATXN2L	ENST00000395547.6	ENSP00000378917.2	3294	ENSE00003547318	ENSE00003518189	28825366	28825402	28825624	28825680	2	3	CCT|GTGTT
ENSG00000066427.24	ATXN3	ENST00000502250.5	ENSP00000425322.1	549	ENSE00003788002	ENSE00002025336	92070935	92071053	92063881	92064414	7	8	TAG|GTGAT
ENSG00000066427.24	ATXN3	ENST00000340660.10	ENSP00000339110.6	921	ENSE00003788002	ENSE00002063519	92070935	92071053	92064094	92064414	9	10	TAG|GTGAT
ENSG00000066427.24	ATXN3	ENST00000503767.5	ENSP00000426697.1	1041	ENSE00003788002	ENSE00002063519	92070935	92071053	92064094	92064414	9	10	TAG|GTGAT
ENSG00000066427.24	ATXN3	ENST00000644486.2	ENSP00000496695.1	1086	ENSE00003788002	ENSE00001383144	92070935	92071053	92058552	92064414	10	11	TAG|GTGAT
ENSG00000066427.24	ATXN3	ENST00000532032.5	ENSP00000437157.1	1095	ENSE00003688920	ENSE00003654296	92082300	92082466	92080965	92081061	8	9	AAG|GTAGT
ENSG00000146776.14	ATXN7L1	ENST00000477775.5	ENSP00000418476.1	2217	ENSE00001805291	ENSE00001682841	105613862	105614816	105610529	105610603	8	9	CAG|GTTGG
ENSG00000146776.14	ATXN7L1	ENST00000419735.7	ENSP00000410759.3	2586	ENSE00001805291	ENSE00001682841	105613862	105614816	105610529	105610603	10	11	CAG|GTTGG
ENSG00000162650.16	ATXN7L2	ENST00000369870.7	ENSP00000358886.3	2169	ENSE00003502085	ENSE00003516352	109488847	109489100	109489930	109490128	7	8	CAG|GTCCC
ENSG00000087152.15	ATXN7L3	ENST00000389384.8	ENSP00000374035.3	1044	ENSE00003611222	ENSE00001505697	44194517	44194674	44191805	44194411	11	12	TAG|GTACC
ENSG00000087152.15	ATXN7L3	ENST00000454077.6	ENSP00000397259.1	1065	ENSE00003611222	ENSE00001505697	44194517	44194674	44191805	44194411	11	12	TAG|GTACC
ENSG00000148090.12	AUH	ENST00000303617.5	ENSP00000307334.5	933	ENSE00003684829	ENSE00001031476	91217277	91217327	91216059	91216106	7	8	GAG|GTCGA
ENSG00000148090.12	AUH	ENST00000375731.9	ENSP00000364883.5	1020	ENSE00003684829	ENSE00001031476	91217277	91217327	91216059	91216106	8	9	GAG|GTCGA
ENSG00000115307.17	AUP1	ENST00000425118.5	ENSP00000403430.1	1122	ENSE00003588076	ENSE00003676481	74528248	74528321	74527940	74528006	6	7	AAG|GTGGC
ENSG00000115307.17	AUP1	ENST00000377526.4	ENSP00000366748.3	1233	ENSE00003588076	ENSE00003676481	74528248	74528321	74527940	74528006	6	7	AAG|GTGGC
ENSG00000087586.17	AURKA	ENST00000395915.7	ENSP00000379251.3	1212	ENSE00000512391	ENSE00001257584	56370485	56370659	56369390	56370340	8	9	CGG|GTTGA
ENSG00000178999.13	AURKB	ENST00000534871.5	ENSP00000443869.1	912	ENSE00003682160	ENSE00002269227	8205216	8205390	8204743	8205044	7	8	AAG|GTGGA
ENSG00000178999.13	AURKB	ENST00000578549.5	ENSP00000462207.1	939	ENSE00003682160	ENSE00003533243	8205216	8205390	8204871	8205044	7	8	AAG|GTGGA
ENSG00000178999.13	AURKB	ENST00000585124.6	ENSP00000463999.1	1035	ENSE00003682160	ENSE00002733805	8205216	8205390	8204734	8205044	8	9	AAG|GTGGA
ENSG00000178999.13	AURKB	ENST00000316199.10	ENSP00000313950.6	1038	ENSE00003682160	ENSE00001235921	8205216	8205390	8204733	8205044	8	9	AAG|GTGGA
ENSG00000105146.13	AURKC	ENST00000598785.5	ENSP00000471830.1	828	ENSE00003670348	ENSE00000822483	57234884	57235058	57235247	57235547	5	6	AAG|GTAGA
ENSG00000105146.13	AURKC	ENST00000415300.6	ENSP00000407162.1	873	ENSE00003670348	ENSE00003110513	57234884	57235058	57235247	57235417	6	7	AAG|GTAGA
ENSG00000105146.13	AURKC	ENST00000302804.12	ENSP00000302898.6	930	ENSE00003670348	ENSE00003522383	57234884	57235058	57235247	57235548	6	7	AAG|GTAGA
ENSG00000158321.18	AUTS2	ENST00000406775.6	ENSP00000385263.2	3708	ENSE00003495311	ENSE00003537068	70781615	70781756	70784942	70785019	14	15	CTG|GTGCT
ENSG00000158321.18	AUTS2	ENST00000342771.10	ENSP00000344087.4	3780	ENSE00003495311	ENSE00003537068	70781615	70781756	70784942	70785019	15	16	CTG|GTGCT
ENSG00000169857.9	AVEN	ENST00000306730.8	ENSP00000306822.3	1089	ENSE00001235829	ENSE00001210306	34038780	34039204	34003032	34003209	1	2	CCG|GTTGA
ENSG00000135407.10	AVIL	ENST00000257861.7	ENSP00000257861.3	2460	ENSE00003533252	ENSE00003649447	57803247	57803391	57802160	57802348	15	16	CAG|GTGTT
ENSG00000105778.19	AVL9	ENST00000318709.9	ENSP00000315568.4	1947	ENSE00000832276	ENSE00000832277	32570020	32570154	32573199	32573418	11	12	GAA|GTAGA
ENSG00000204195.4	AWAT1	ENST00000374521.4	ENSP00000363645.3	987	ENSE00001463722	ENSE00001463720	70237044	70237248	70238212	70238383	4	5	AAG|GTGTG
ENSG00000162779.22	AXDND1	ENST00000367618.8	ENSP00000356590.3	3039	ENSE00003530186	ENSE00003535077	179534730	179534962	179554512	179554735	25	26	AAG|GTCAC
ENSG00000103126.15	AXIN1	ENST00000354866.7	ENSP00000346935.3	2481	ENSE00003587187	ENSE00001736616	297056	297226	293488	293718	7	8	CGG|GTCTT
ENSG00000103126.15	AXIN1	ENST00000262320.8	ENSP00000262320.3	2589	ENSE00001736616	ENSE00000663689	293488	293718	291190	291297	8	9	GAG|GTATG
ENSG00000168646.13	AXIN2	ENST00000307078.10	ENSP00000302625.5	2532	ENSE00002217078	ENSE00001313720	65533912	65534079	65528563	65530102	10	11	TAG|GTATT
ENSG00000167601.12	AXL	ENST00000359092.7	ENSP00000351995.2	2658	ENSE00001114794	ENSE00003156042	41257493	41257629	41259553	41260294	18	19	ACT|GTATG
ENSG00000167601.12	AXL	ENST00000301178.9	ENSP00000301178.3	2685	ENSE00001114794	ENSE00001361520	41257493	41257629	41259553	41261766	19	20	ACT|GTATG
ENSG00000160862.13	AZGP1	ENST00000292401.9	ENSP00000292401.4	897	ENSE00001907842	ENSE00001055051	99975945	99976031	99971746	99972006	1	2	ATG|GTCGT
ENSG00000155096.14	AZIN1	ENST00000347770.8	ENSP00000321507.4	1347	ENSE00003569552	ENSE00002123414	102829272	102829486	102827823	102828678	12	13	TTG|GTATG
ENSG00000166710.20	B2M	ENST00000648006.2	ENSP00000497910.1	360	ENSE00001549961	ENSE00003659794	44711517	44711613	44715423	44715701	1	2	AGC|GTACT
ENSG00000282880.3	B3GALNT2	ENST00000635244.1	ENSP00000489219.1	981	ENSE00003786888	ENSE00003787050	235507932	235508213	235499977	235500099	1	2	CAG|GTGGA
ENSG00000112309.11	B3GAT2	ENST00000230053.11	ENSP00000230053.6	972	ENSE00000758544	ENSE00001150532	70861830	70861978	70856679	70861749	3	4	AAG|GTTCT
ENSG00000149541.10	B3GAT3	ENST00000265471.10	ENSP00000265471.5	1008	ENSE00003584650	ENSE00001293049	62616506	62616796	62615296	62615799	4	5	CGG|GTACT
ENSG00000187676.8	B3GLCT	ENST00000343307.5	ENSP00000343002.4	1497	ENSE00001379105	ENSE00001366033	31284648	31284761	31286720	31286819	11	12	GAG|GTCAT
ENSG00000214654.8	B3GNT10	ENST00000464488.3	ENSP00000491256.1	1110	ENSE00003805456	ENSE00001939341	120796423	120796609	120798575	120799918	2	3	CAA|GTGAC
ENSG00000179913.11	B3GNT3	ENST00000595387.1	ENSP00000472638.1	1119	ENSE00002998022	ENSE00003093919	17807739	17808374	17811571	17812233	2	3	CAG|GTCCT
ENSG00000277033.2	B3GNTL1	ENST00000621596.2	ENSP00000480784.1	1086	ENSE00003720488	ENSE00003732590	82957605	82957740	82957427	82957495	9	10	AAG|GTGGT
ENSG00000135454.14	B4GALNT1	ENST00000552350.5	ENSP00000448500.1	987	ENSE00003684402	ENSE00002324560	57630478	57630518	57629344	57630332	5	6	CAG|GTGAA
ENSG00000135454.14	B4GALNT1	ENST00000418555.6	ENSP00000401601.2	1437	ENSE00003528825	ENSE00003504019	57628122	57628262	57627618	57627858	8	9	CTG|GTGGG
ENSG00000135454.14	B4GALNT1	ENST00000341156.9	ENSP00000341562.4	1602	ENSE00003528825	ENSE00003504019	57628122	57628262	57627618	57627858	9	10	CTG|GTGGG
ENSG00000167080.9	B4GALNT2	ENST00000504681.5	ENSP00000425510.1	1443	ENSE00001192902	ENSE00001109453	49166114	49166254	49168681	49168900	9	10	GTG|GTAGG
ENSG00000167080.9	B4GALNT2	ENST00000393354.7	ENSP00000377022.3	1521	ENSE00001192902	ENSE00001109453	49166114	49166254	49168681	49168900	9	10	GTG|GTAGG
ENSG00000167080.9	B4GALNT2	ENST00000300404.2	ENSP00000300404.2	1701	ENSE00001192902	ENSE00001109453	49166114	49166254	49168681	49168900	9	10	GTG|GTAGG
ENSG00000139044.12	B4GALNT3	ENST00000266383.10	ENSP00000266383.5	2997	ENSE00001308495	ENSE00001299712	552467	552528	553194	553983	13	14	CAG|GTTTT
ENSG00000182272.12	B4GALNT4	ENST00000329962.11	ENSP00000328277.6	3120	ENSE00003634938	ENSE00003693205	380292	380445	380825	380951	18	19	ACG|GTTAC
ENSG00000086062.13	B4GALT1	ENST00000379731.5	ENSP00000369055.4	1197	ENSE00000695809	ENSE00001482317	33113774	33113878	33110642	33113586	5	6	GAG|GTTTG
ENSG00000117411.16	B4GALT2	ENST00000434555.6	ENSP00000407468.2	921	ENSE00001238913	ENSE00001883690	43985517	43985621	43990298	43991168	6	7	GAG|GTTTA
ENSG00000117411.16	B4GALT2	ENST00000372324.5	ENSP00000361399.1	1119	ENSE00001238913	ENSE00001187625	43985517	43985621	43990298	43991170	6	7	GAG|GTTTA
ENSG00000117411.16	B4GALT2	ENST00000309519.8	ENSP00000310696.7	1206	ENSE00001238913	ENSE00001187625	43985517	43985621	43990298	43991170	6	7	GAG|GTTTA
ENSG00000121578.13	B4GALT4	ENST00000483209.5	ENSP00000420161.1	1035	ENSE00003685181	ENSE00000823597	119224058	119224245	119218650	119218772	5	6	CAG|GTTAC
ENSG00000158470.5	B4GALT5	ENST00000371711.4	ENSP00000360776.4	1167	ENSE00001736497	ENSE00001262392	49637341	49637442	49632945	49636459	8	9	AAG|GTATG
ENSG00000118276.11	B4GALT6	ENST00000383131.3	ENSP00000372613.3	1032	ENSE00003626139	ENSE00002296616	31626283	31626384	31625485	31625761	7	8	ACG|GTATA
ENSG00000118276.11	B4GALT6	ENST00000306851.9	ENSP00000306459.5	1149	ENSE00003626139	ENSE00002725459	31626283	31626384	31623169	31625761	8	9	ACG|GTATA
ENSG00000027847.14	B4GALT7	ENST00000029410.10	ENSP00000029410.5	984	ENSE00003624970	ENSE00001194962	177604179	177604541	177607302	177607527	2	3	CAG|GTTCA
ENSG00000276559.2	BAAT	ENST00000621712.2	ENSP00000484063.1	1257	ENSE00003750079	ENSE00003740383	101377708	101377910	101371093	101372604	2	3	AAG|GTCTT
ENSG00000158019.21	BABAM2	ENST00000379632.6	ENSP00000368953.2	1131	ENSE00001591293	ENSE00001654219	28237202	28237301	28241323	28241393	9	10	AAG|GTGCA
ENSG00000158019.21	BABAM2	ENST00000379624.6	ENSP00000368945.1	1152	ENSE00001591293	ENSE00001654219	28237202	28237301	28241323	28241393	8	9	AAG|GTGCA
ENSG00000158019.21	BABAM2	ENST00000344773.6	ENSP00000343412.2	1248	ENSE00001591293	ENSE00001654219	28237202	28237301	28241323	28241393	8	9	AAG|GTGCA
ENSG00000186318.16	BACE1	ENST00000510630.5	ENSP00000422461.1	1131	ENSE00002063874	ENSE00003696159	117295498	117295573	117295131	117295347	1	2	GTG|GTCCA
ENSG00000186318.16	BACE1	ENST00000392937.10	ENSP00000475405.1	1206	ENSE00002731401	ENSE00003696159	117295498	117295636	117295131	117295347	1	2	GTG|GTCCA
ENSG00000186318.16	BACE1	ENST00000428381.6	ENSP00000402228.2	1299	ENSE00003694855	ENSE00001704503	117296873	117296961	117295263	117295347	2	3	GCT|GTCCA
ENSG00000186318.16	BACE1	ENST00000445823.6	ENSP00000403685.2	1374	ENSE00003694855	ENSE00001704503	117296873	117296961	117295263	117295347	2	3	GCT|GTCCA
ENSG00000186318.16	BACE1	ENST00000513780.5	ENSP00000424536.1	1431	ENSE00003694855	ENSE00003696159	117296873	117296961	117295131	117295347	2	3	GCT|GTCCA
ENSG00000186318.16	BACE1	ENST00000313005.10	ENSP00000318585.6	1506	ENSE00003694855	ENSE00003696159	117296873	117296961	117295131	117295347	2	3	GCT|GTCCA
ENSG00000182240.16	BACE2	ENST00000328735.10	ENSP00000333854.6	1191	ENSE00003571071	ENSE00003499814	41241819	41241947	41243376	41243510	4	5	CTT|GTCTT
ENSG00000182240.16	BACE2	ENST00000347667.5	ENSP00000327528.4	1407	ENSE00003571071	ENSE00003499814	41241819	41241947	41243376	41243510	4	5	CTT|GTCTT
ENSG00000182240.16	BACE2	ENST00000330333.11	ENSP00000332979.6	1557	ENSE00003571071	ENSE00003499814	41241819	41241947	41243376	41243510	4	5	CTT|GTCTT
ENSG00000156273.16	BACH1	ENST00000399921.5	ENSP00000382805.1	2211	ENSE00001025548	ENSE00003204163	29326059	29327393	29329487	29329693	3	4	GAG|GTAAA
ENSG00000112182.15	BACH2	ENST00000537989.5	ENSP00000437473.1	2526	ENSE00000798242	ENSE00001230465	89938144	89938350	89926529	89932890	6	7	TTG|GTGTG
ENSG00000266074.9	BAHCC1	ENST00000584436.7	ENSP00000462154.4	7920	ENSE00003738895	ENSE00003714651	81460530	81460706	81460866	81462046	26	27	CTG|GTAAA
ENSG00000140320.12	BAHD1	ENST00000560846.1	ENSP00000454101.1	2334	ENSE00002537069	ENSE00002559123	40465344	40465435	40465941	40468228	5	6	CAG|GTTCT
ENSG00000140320.12	BAHD1	ENST00000561234.5	ENSP00000454150.1	2340	ENSE00000942428	ENSE00002558552	40465335	40465435	40465941	40468229	6	7	CAG|GTTCT
ENSG00000140320.12	BAHD1	ENST00000416165.6	ENSP00000396976.1	2343	ENSE00000942428	ENSE00001629823	40465335	40465435	40465941	40468236	6	7	CAG|GTTCT
ENSG00000175866.15	BAIAP2	ENST00000575712.5	ENSP00000458964.1	1539	ENSE00003608451	ENSE00003523082	81053668	81053743	81057881	81057967	2	3	CAG|GTGTG
ENSG00000175866.15	BAIAP2	ENST00000435091.7	ENSP00000413069.3	1563	ENSE00003608451	ENSE00003523082	81053668	81053743	81057881	81057967	2	3	CAG|GTGTG
ENSG00000175866.15	BAIAP2	ENST00000321280.11	ENSP00000315685.7	1566	ENSE00003608451	ENSE00003523082	81053668	81053743	81057881	81057967	2	3	CAG|GTGTG
ENSG00000175866.15	BAIAP2	ENST00000428708.6	ENSP00000401022.2	1605	ENSE00003608451	ENSE00003523082	81053668	81053743	81057881	81057967	2	3	CAG|GTGTG
ENSG00000175866.15	BAIAP2	ENST00000321300.10	ENSP00000316338.6	1659	ENSE00001262042	ENSE00001262211	81115770	81115817	81116230	81117432	14	15	CAG|GTGTG
ENSG00000006453.14	BAIAP2L1	ENST00000005260.9	ENSP00000005260.8	1536	ENSE00003490111	ENSE00000707295	98310445	98310592	98307689	98307896	9	10	CAG|GTACT
ENSG00000128298.17	BAIAP2L2	ENST00000332536.9	ENSP00000328876.6	1548	ENSE00001109310	ENSE00003715283	38087124	38087264	38086390	38086449	11	12	CAG|GTCCT
ENSG00000128298.17	BAIAP2L2	ENST00000381669.8	ENSP00000371085.3	1590	ENSE00001109310	ENSE00001489401	38087124	38087264	38086242	38086449	11	12	CAG|GTCCT
ENSG00000007516.14	BAIAP3	ENST00000421665.6	ENSP00000409533.2	3351	ENSE00003495526	ENSE00000346139	1344798	1344849	1344969	1345099	19	20	CTG|GTGGC
ENSG00000007516.14	BAIAP3	ENST00000568887.5	ENSP00000457644.1	3375	ENSE00003495526	ENSE00000346139	1344798	1344849	1344969	1345099	20	21	CTG|GTGGC
ENSG00000007516.14	BAIAP3	ENST00000562208.5	ENSP00000458134.1	3390	ENSE00003495526	ENSE00000346139	1344798	1344849	1344969	1345099	20	21	CTG|GTGGC
ENSG00000007516.14	BAIAP3	ENST00000426824.8	ENSP00000407242.4	3459	ENSE00003495526	ENSE00000346139	1344798	1344849	1344969	1345099	20	21	CTG|GTGGC
ENSG00000007516.14	BAIAP3	ENST00000628027.2	ENSP00000487275.1	3510	ENSE00003495526	ENSE00000346139	1344798	1344849	1344969	1345099	20	21	CTG|GTGGC
ENSG00000007516.14	BAIAP3	ENST00000324385.9	ENSP00000324510.5	3564	ENSE00003495526	ENSE00000346139	1344798	1344849	1344969	1345099	20	21	CTG|GTGGC
ENSG00000030110.13	BAK1	ENST00000374467.4	ENSP00000363591.3	636	ENSE00003531891	ENSE00001915603	33574034	33574214	33572552	33573907	5	6	TGG|GTGGC
ENSG00000095739.11	BAMBI	ENST00000375533.6	ENSP00000364683.3	783	ENSE00001911553	ENSE00000696847	28677521	28677973	28681258	28681545	1	2	AAG|GTGAA
ENSG00000153064.12	BANK1	ENST00000508653.5	ENSP00000422314.1	1959	ENSE00003657238	ENSE00003611058	102071275	102071304	102072345	102072400	13	14	GTG|GTAAG
ENSG00000153064.12	BANK1	ENST00000444316.2	ENSP00000388817.2	2268	ENSE00003657238	ENSE00003611058	102071275	102071304	102072345	102072400	14	15	GTG|GTAAG
ENSG00000153064.12	BANK1	ENST00000504592.5	ENSP00000421443.1	2313	ENSE00003657238	ENSE00003611058	102071275	102071304	102072345	102072400	18	19	GTG|GTAAG
ENSG00000153064.12	BANK1	ENST00000322953.9	ENSP00000320509.4	2358	ENSE00003657238	ENSE00003611058	102071275	102071304	102072345	102072400	14	15	GTG|GTAAG
ENSG00000172530.20	BANP	ENST00000479780.6	ENSP00000432508.1	1401	ENSE00003683876	ENSE00003611745	88037973	88038011	88072069	88072212	10	11	CAG|GTGCT
ENSG00000172530.20	BANP	ENST00000355022.8	ENSP00000347125.4	1410	ENSE00003683876	ENSE00003611745	88037973	88038011	88072069	88072212	10	11	CAG|GTGCT
ENSG00000172530.20	BANP	ENST00000393208.6	ENSP00000376903.2	1476	ENSE00001238421	ENSE00003611745	88065267	88065332	88072069	88072212	11	12	CAG|GTGCT
ENSG00000172530.20	BANP	ENST00000626016.2	ENSP00000487304.1	1494	ENSE00001238421	ENSE00003611745	88065267	88065332	88072069	88072212	11	12	CAG|GTGCT
ENSG00000172530.20	BANP	ENST00000538234.5	ENSP00000444352.1	1527	ENSE00003683876	ENSE00003611745	88037973	88038011	88072069	88072212	11	12	CAG|GTGCT
ENSG00000172530.20	BANP	ENST00000393207.5	ENSP00000376902.1	1560	ENSE00001238421	ENSE00003611745	88065267	88065332	88072069	88072212	12	13	CAG|GTGCT
ENSG00000163930.10	BAP1	ENST00000460680.6	ENSP00000417132.1	2190	ENSE00003602619	ENSE00001079716	52404453	52404586	52403416	52403894	12	13	TAG|GTATA
ENSG00000131668.14	BARX1	ENST00000401724.1	ENSP00000385613.1	303	ENSE00000869833	ENSE00001560385	93952729	93952813	93951627	93952328	2	3	ATA|GTGCT
ENSG00000131668.14	BARX1	ENST00000253968.11	ENSP00000253968.5	765	ENSE00000869833	ENSE00001560385	93952729	93952813	93951627	93952328	3	4	ATA|GTGCT
ENSG00000043039.7	BARX2	ENST00000281437.6	ENSP00000281437.4	840	ENSE00002534530	ENSE00001130961	129442835	129442919	129451136	129452279	3	4	ATG|GTTCT
ENSG00000198604.11	BAZ1A	ENST00000358716.8	ENSP00000351555.4	4575	ENSE00003891069	ENSE00003891733	34758704	34758846	34754827	34754914	24	25	CAG|GTCCC
ENSG00000198604.11	BAZ1A	ENST00000382422.6	ENSP00000371859.2	4671	ENSE00003891069	ENSE00003891733	34758704	34758846	34754827	34754914	24	25	CAG|GTCCC
ENSG00000009954.11	BAZ1B	ENST00000404251.1	ENSP00000385442.1	4452	ENSE00000689832	ENSE00000689828	73443984	73444129	73442725	73442828	17	18	CTG|GTGCT
ENSG00000076108.11	BAZ2A	ENST00000551812.5	ENSP00000446880.1	5718	ENSE00001145897	ENSE00002407363	56598868	56599011	56595930	56598783	28	29	AGG|GTACA
ENSG00000123636.18	BAZ2B	ENST00000392782.5	ENSP00000376533.1	6399	ENSE00003497468	ENSE00001148115	159324811	159324954	159318979	159320418	35	36	ACA|GTATC
ENSG00000123636.18	BAZ2B	ENST00000392783.7	ENSP00000376534.2	6507	ENSE00003497468	ENSE00001148115	159324811	159324954	159318979	159320418	36	37	ACA|GTATC
ENSG00000105327.18	BBC3	ENST00000341983.8	ENSP00000341155.4	396	ENSE00001207394	ENSE00003536245	47232515	47232766	47226564	47226754	1	2	GTG|GTCCT
ENSG00000105327.18	BBC3	ENST00000439096.3	ENSP00000395862.2	582	ENSE00003616225	ENSE00003536245	47228158	47228446	47226564	47226754	2	3	ACG|GTCCT
ENSG00000105327.18	BBC3	ENST00000449228.5	ENSP00000404503.1	786	ENSE00003649795	ENSE00003508152	47228158	47228446	47226564	47226754	2	3	ACG|GTCCT
ENSG00000129151.9	BBOX1	ENST00000529202.5	ENSP00000435781.1	1164	ENSE00003895328	ENSE00002161033	27125654	27125820	27127293	27127675	7	8	CAG|GTGAT
ENSG00000174483.20	BBS1	ENST00000393994.4	ENSP00000377563.2	1341	ENSE00003581807	ENSE00002182203	66530894	66531028	66531656	66532219	12	13	AAG|GTACC
ENSG00000174483.20	BBS1	ENST00000318312.12	ENSP00000317469.7	1782	ENSE00003633941	ENSE00002186644	66531656	66531742	66531951	66533598	16	17	AAG|GTGCT
ENSG00000125124.13	BBS2	ENST00000245157.11	ENSP00000245157.5	2166	ENSE00003557875	ENSE00003496715	56497743	56497880	56496967	56497079	14	15	AAG|GTGGA
ENSG00000140463.14	BBS4	ENST00000395205.6	ENSP00000378631.3	1044	ENSE00003662079	ENSE00001121245	72736762	72736963	72737478	72738475	14	15	CAG|GTGCT
ENSG00000140463.14	BBS4	ENST00000268057.9	ENSP00000268057.4	1560	ENSE00003662079	ENSE00001902416	72736762	72736963	72737478	72738473	15	16	CAG|GTGCT
ENSG00000163093.12	BBS5	ENST00000392663.6	ENSP00000376431.2	963	ENSE00003559143	ENSE00003570168	169482251	169482333	169487069	169487134	2	3	GAG|GTAGA
ENSG00000163093.12	BBS5	ENST00000295240.8	ENSP00000295240.3	1026	ENSE00003559143	ENSE00003570168	169482251	169482333	169487069	169487134	2	3	GAG|GTAGA
ENSG00000138686.10	BBS7	ENST00000506636.1	ENSP00000423626.1	2019	ENSE00001016927	ENSE00001016925	121854704	121854820	121852956	121853086	7	8	GAG|GTATT
ENSG00000138686.10	BBS7	ENST00000264499.9	ENSP00000264499.4	2148	ENSE00001016927	ENSE00001016925	121854704	121854820	121852956	121853086	7	8	GAG|GTATT
ENSG00000122507.21	BBS9	ENST00000425508.6	ENSP00000405151.2	933	ENSE00000976532	ENSE00000976533	33264290	33264374	33273012	33273195	6	7	GTT|GTGGA
ENSG00000122507.21	BBS9	ENST00000673462.1	ENSP00000499848.1	1446	ENSE00000976537	ENSE00003501426	33344581	33344634	33349068	33349170	12	13	AAG|GTCAC
ENSG00000122507.21	BBS9	ENST00000350941.7	ENSP00000313122.6	2544	ENSE00003502585	ENSE00003613322	33533954	33534176	33604865	33604975	19	20	CAG|GTGGT
ENSG00000122507.21	BBS9	ENST00000672717.1	ENSP00000499835.1	2559	ENSE00003502585	ENSE00003613322	33533954	33534176	33604865	33604975	20	21	CAG|GTGGT
ENSG00000122507.21	BBS9	ENST00000355070.6	ENSP00000347182.2	2649	ENSE00003502585	ENSE00003613322	33533954	33534176	33604865	33604975	20	21	CAG|GTGGT
ENSG00000122507.21	BBS9	ENST00000242067.11	ENSP00000242067.6	2664	ENSE00003502585	ENSE00003613322	33533954	33534176	33604865	33604975	21	22	CAG|GTGGT
ENSG00000114439.19	BBX	ENST00000416476.6	ENSP00000403860.2	1887	ENSE00003660878	ENSE00003655626	107778371	107778519	107789787	107789876	12	13	AAG|GTCCT
ENSG00000114439.19	BBX	ENST00000415149.6	ENSP00000408358.2	2736	ENSE00002257611	ENSE00003479990	107732956	107733023	107744630	107744710	7	8	GAG|GTATC
ENSG00000114439.19	BBX	ENST00000325805.13	ENSP00000319974.8	2826	ENSE00003651493	ENSE00003542238	107778371	107778519	107789787	107789876	13	14	AAG|GTCCT
ENSG00000132692.19	BCAN	ENST00000361588.5	ENSP00000354925.5	2016	ENSE00003787078	ENSE00003520044	156647508	156647682	156647983	156648110	4	5	GAG|GTATC
ENSG00000132692.19	BCAN	ENST00000329117.10	ENSP00000331210.4	2736	ENSE00002692373	ENSE00002407509	156652248	156652892	156656282	156656389	8	9	CAG|GTGAC
ENSG00000050820.17	BCAR1	ENST00000535626.6	ENSP00000440370.2	2169	ENSE00003678932	ENSE00003470509	75236882	75236998	75234889	75235986	5	6	GCA|GTCTA
ENSG00000050820.17	BCAR1	ENST00000542031.6	ENSP00000440415.2	2607	ENSE00003678932	ENSE00003470509	75236882	75236998	75234889	75235986	4	5	GCA|GTCTA
ENSG00000050820.17	BCAR1	ENST00000538440.6	ENSP00000443841.2	2613	ENSE00003678932	ENSE00003470509	75236882	75236998	75234889	75235986	4	5	GCA|GTCTA
ENSG00000050820.17	BCAR1	ENST00000420641.7	ENSP00000392708.3	2667	ENSE00003678932	ENSE00003470509	75236882	75236998	75234889	75235986	4	5	GCA|GTCTA
ENSG00000050820.17	BCAR1	ENST00000418647.7	ENSP00000391669.3	2751	ENSE00003678932	ENSE00003470509	75236882	75236998	75234889	75235986	5	6	GCA|GTCTA
ENSG00000137936.18	BCAR3	ENST00000539242.5	ENSP00000441343.1	1506	ENSE00003524113	ENSE00003719748	93567279	93567491	93561787	93562419	7	8	CAG|GTTTT
ENSG00000137936.18	BCAR3	ENST00000370247.7	ENSP00000359267.3	2205	ENSE00003524113	ENSE00001937872	93567279	93567491	93561786	93562419	9	10	CAG|GTTTT
ENSG00000137936.18	BCAR3	ENST00000370244.5	ENSP00000359264.1	2478	ENSE00003524113	ENSE00001452144	93567279	93567491	93561791	93562419	13	14	CAG|GTTTT
ENSG00000064787.13	BCAS1	ENST00000395961.7	ENSP00000379290.3	1755	ENSE00001022753	ENSE00000662839	53975389	53975430	53966906	53967073	8	9	AAT|GTGGT
ENSG00000141376.22	BCAS3	ENST00000588874.5	ENSP00000464825.1	2055	ENSE00003551834	ENSE00003624722	61084467	61084564	61368327	61368494	14	15	CAG|GTACC
ENSG00000141376.22	BCAS3	ENST00000407086.7	ENSP00000385323.2	2742	ENSE00003551834	ENSE00003624722	61084467	61084564	61368327	61368494	22	23	CAG|GTACC
ENSG00000141376.22	BCAS3	ENST00000589222.5	ENSP00000466078.1	2787	ENSE00003551834	ENSE00003624722	61084467	61084564	61368327	61368494	22	23	CAG|GTACC
ENSG00000141376.22	BCAS3	ENST00000408905.7	ENSP00000386173.2	2808	ENSE00003551834	ENSE00003624722	61084467	61084564	61368327	61368494	21	22	CAG|GTACC
ENSG00000141376.22	BCAS3	ENST00000588462.5	ENSP00000468592.1	2853	ENSE00003551834	ENSE00003624722	61084467	61084564	61368327	61368494	22	23	CAG|GTACC
ENSG00000124243.17	BCAS4	ENST00000358791.9	ENSP00000351642.5	636	ENSE00003662327	ENSE00001425176	50841766	50841900	50875997	50876093	4	5	AAC|GTGGA
ENSG00000060982.15	BCAT1	ENST00000342945.9	ENSP00000339805.5	978	ENSE00003488334	ENSE00003535005	24894275	24894475	24878530	24878649	2	3	GAA|GTATT
ENSG00000060982.15	BCAT1	ENST00000539780.5	ENSP00000440827.1	1050	ENSE00003488334	ENSE00003535005	24894275	24894475	24878530	24878649	3	4	GAA|GTATT
ENSG00000060982.15	BCAT1	ENST00000538118.5	ENSP00000440817.1	1158	ENSE00003618684	ENSE00003535005	24881301	24881411	24878530	24878649	4	5	CCG|GTATT
[truncated: 19,851 more rows]
