# Supplementary material for: Aberrant splicing events caused by insertion of genes of interest into expression vectors
Source: Int J Biol Sci. 2022 Jul 18;18(13):4914–31. doi: 10.7150/ijbs.72408 (PMC9379414; doi:10.7150/ijbs.72408)
Supplement: Supplementary file 2 — Supplementary tables. [file ijbsv18p4914s2.zip › Table S3-Mouse genes.xlsx]

## Sheet: Mouse
Table S3. Mouse genes susceptible to vector-dependent aberrant splicing
Gene stable ID version	Gene name	Transcript stable ID version	Protein stable ID version	CDS Length (bp)	Exon-1 stable ID	Exon-2 stable ID	Exon-1 region start (bp)	Exon-1 region end (bp)	Exon-2 region start (bp)	Exon-2 region end (bp)	Exon-1 rank in transcript	Exon-2 rank in transcript	Exon-exon juction sequence
ENSMUSG00000042208.15	0610010F05Rik	ENSMUST00000093267.10	ENSMUSP00000090955.4	1719	ENSMUSE00001188078	ENSMUSE00000680655	23576731	23576822	79133768	23575517	18	19	AAG|GTCTA
ENSMUSG00000042208.15	0610010F05Rik	ENSMUST00000180260.7	ENSMUSP00000136118.1	2157	ENSMUSE00001188078	ENSMUSE00000915333	23576731	23576822	3438627	23575517	21	22	AAG|GTCTA
ENSMUSG00000020831.18	0610010K14Rik	ENSMUST00000108579.7	ENSMUSP00000104220.1	369	ENSMUSE00000677265	ENSMUSE00001237036	70237784	70237904	79878123	70237625	1	2	AAG|GTTGG
ENSMUSG00000020831.18	0610010K14Rik	ENSMUST00000102569.9	ENSMUSP00000099629.3	414	ENSMUSE00000661967	ENSMUSE00001237036	70237784	70237914	63159750	70237625	1	2	AAG|GTTGG
ENSMUSG00000020831.18	0610010K14Rik	ENSMUST00000021181.12	ENSMUSP00000021181.6	471	ENSMUSE00000661967	ENSMUSE00001237036	70237784	70237914	24912310	70237625	1	2	AAG|GTTGG
ENSMUSG00000020831.18	0610010K14Rik	ENSMUST00000108578.8	ENSMUSP00000104219.2	516	ENSMUSE00000661967	ENSMUSE00001237036	70237784	70237914	79859025	70237625	1	2	AAG|GTTGG
ENSMUSG00000030663.12	1110004F10Rik	ENSMUST00000032899.11	ENSMUSP00000032899.5	546	ENSMUSE00001258000	ENSMUSE00001294838	116103211	116103320	126701790	116105210	4	5	GAG|GTAGA
ENSMUSG00000035171.9	1110059E24Rik	ENSMUST00000038830.9	ENSMUSP00000048395.3	468	ENSMUSE00001219850	ENSMUSE00000252581	21598755	21598868	4531738	21598334	3	4	TCC|GTTTA
ENSMUSG00000033688.10	1300017J02Rik	ENSMUST00000035163.9	ENSMUSP00000035163.3	2103	ENSMUSE00000220736	ENSMUSE00000220710	103259370	103259511	35708814	103256629	13	14	CAG|GTGTC
ENSMUSG00000087651.3	1500009L16Rik	ENSMUST00000150459.2	ENSMUSP00000129542.1	192	ENSMUSE00000755215	ENSMUSE00000776036	83722865	83723034	112235736	83737933	1	2	GAG|GTCCA
ENSMUSG00000008028.15	1700008O03Rik	ENSMUST00000107933.7	ENSMUSP00000103566.1	591	ENSMUSE00001230124	ENSMUSE00000386259	44361050	44361183	105685778	44360381	5	6	CAG|GTGGC
ENSMUSG00000031682.5	1700011L22Rik	ENSMUST00000034109.5	ENSMUSP00000034109.4	627	ENSMUSE00000211712	ENSMUSE00000211715	79214893	79214965	66021971	79213551	4	5	CCT|GTATG
ENSMUSG00000015962.5	1700016C15Rik	ENSMUST00000016106.5	ENSMUSP00000016106.5	438	ENSMUSE00000159989	ENSMUSE00000508074	177743254	177743426	32633641	177753035	4	5	GTG|GTTGG
ENSMUSG00000032300.7	1700017B05Rik	ENSMUST00000215298.1	ENSMUSP00000150452.1	501	ENSMUSE00001398238	ENSMUSE00001401194	57258957	57259140	92189223	57254329	2	3	AAG|GTGGC
ENSMUSG00000032300.7	1700017B05Rik	ENSMUST00000034846.6	ENSMUSP00000034846.5	3072	ENSMUSE00000584336	ENSMUSE00000218532	57256386	57259140	54180182	57254329	2	3	TGG|GTGGC
ENSMUSG00000026931.10	1700019N19Rik	ENSMUST00000166692.1	ENSMUSP00000126241.1	690	ENSMUSE00000289123	ENSMUSE00000910960	58786214	58786311	62594240	58786126	5	6	CAG|GTCAA
ENSMUSG00000089798.10	1700028K03Rik	ENSMUST00000058921.14	ENSMUSP00000058373.8	555	ENSMUSE00001353081	ENSMUSE00001350233	107545688	107545856	44066327	107546279	4	5	GAG|GTTCT
ENSMUSG00000033053.4	1700028P14Rik	ENSMUST00000035849.4	ENSMUSP00000048680.3	687	ENSMUSE00000249837	ENSMUSE00000249814	23592109	23592177	35060603	23572542	4	5	ACC|GTGTT
ENSMUSG00000044916.10	1700029I15Rik	ENSMUST00000054316.8	ENSMUSP00000051464.1	300	ENSMUSE00000388195	ENSMUSE00000347786	92382918	92383051	57418220	92383281	1	2	GAG|GTCTC
ENSMUSG00000031847.8	1700030J22Rik	ENSMUST00000213068.1	ENSMUSP00000148789.1	1230	ENSMUSE00000213685	ENSMUSE00001389573	116973452	116973699	37437162	116972156	2	3	GCT|GTCCA
ENSMUSG00000027327.16	1700037H04Rik	ENSMUST00000103188.9	ENSMUSP00000099477.3	525	ENSMUSE00001224008	ENSMUSE00001374783	131148156	131148294	30474471	131147283	4	5	AAG|GTTAC
ENSMUSG00000118506.1	1700094D03Rik	ENSMUST00000238911.1	ENSMUSP00000158884.1	306	ENSMUSE00000174529	ENSMUSE00001465314	90064425	90064554	20715952	90065875	3	4	GTG|GTCCG
ENSMUSG00000018479.12	1700125H20Rik	ENSMUST00000018623.3	ENSMUSP00000018623.3	711	ENSMUSE00000577944	ENSMUSE00001206838	85171096	85171227	87088356	85172935	1	2	AAG|GTGGG
ENSMUSG00000071653.9	1810009A15Rik	ENSMUST00000096251.9	ENSMUSP00000093970.3	372	ENSMUSE00000621632	ENSMUSE00000621631	8889124	8889248	87801581	8890100	2	3	GGC|GTCCA
ENSMUSG00000022507.6	1810013L24Rik	ENSMUST00000023150.6	ENSMUSP00000023150.5	828	ENSMUSE00000286087	ENSMUSE00000286081	8842968	8843243	38673897	8858922	3	4	ATG|GTCTT
ENSMUSG00000044148.6	1810030O07Rik	ENSMUST00000060108.6	ENSMUSP00000059095.6	963	ENSMUSE00000351651	ENSMUSE00000400322	12669527	12669646	146503260	12664649	3	4	GAG|GTGAT
ENSMUSG00000071252.6	2210408I21Rik	ENSMUST00000168779.2	ENSMUSP00000127449.1	3819	ENSMUSE00000905877	ENSMUSE00000894879	77334269	77334363	75534172	77613784	19	20	CAG|GTGGG
ENSMUSG00000039269.5	2300002M23Rik	ENSMUST00000044326.4	ENSMUSP00000038043.4	1050	ENSMUSE00000271789	ENSMUSE00000271759	35567450	35567620	84386138	35568952	1	2	CAG|GTCTT
ENSMUSG00000032403.8	2300009A05Rik	ENSMUST00000168665.2	ENSMUSP00000127596.1	474	ENSMUSE00000891268	ENSMUSE00001014548	63398876	63399241	5677317	63394675	1	2	TGG|GTATT
ENSMUSG00000015519.12	2310057J18Rik	ENSMUST00000015663.6	ENSMUSP00000015663.6	1014	ENSMUSE00000403128	ENSMUSE00001296629	28985992	28986303	23494979	28984014	1	2	CAG|GTAGA
ENSMUSG00000044496.6	2510039O18Rik	ENSMUST00000103232.1	ENSMUSP00000099522.1	1905	ENSMUSE00000334978	ENSMUSE00000661657	147940895	147942057	89483372	147945461	1	2	CCG|GTGTG
ENSMUSG00000031242.7	2610002M06Rik	ENSMUST00000120722.1	ENSMUSP00000113588.1	600	ENSMUSE00000207571	ENSMUSE00000207572	107793508	107793654	53113048	107793161	3	4	AAG|GTGAC
ENSMUSG00000010277.7	2610507B11Rik	ENSMUST00000010421.6	ENSMUSP00000010421.6	6705	ENSMUSE00000109941	ENSMUSE00000335072	78289286	78289420	160481547	78290623	38	39	CAG|GTAAT
ENSMUSG00000034601.17	2700049A03Rik	ENSMUST00000149564.7	ENSMUSP00000118956.1	4563	ENSMUSE00000981211	ENSMUSE00001033976	71219191	71219299	63335636	71243303	29	30	AAG|GTGGC
ENSMUSG00000051339.10	2900026A02Rik	ENSMUST00000050125.8	ENSMUSP00000058789.8	927	ENSMUSE00000477380	ENSMUSE00000479438	113093102	113093244	64096895	113092497	6	7	GAG|GTCAG
ENSMUSG00000053553.11	3110082I17Rik	ENSMUST00000066052.11	ENSMUSP00000069230.7	588	ENSMUSE00000451384	ENSMUSE00000913865	139361307	139361388	120521194	139360730	4	5	AAG|GTTCC
ENSMUSG00000064202.15	4430402I18Rik	ENSMUST00000025872.12	ENSMUSP00000025872.6	1044	ENSMUSE00001208662	ENSMUSE00001241099	28938232	28938419	124635482	28928632	10	11	AAG|GTTCC
ENSMUSG00000062822.8	4833420G17Rik	ENSMUST00000225726.1	ENSMUSP00000153338.1	1173	ENSMUSE00000516277	ENSMUSE00000478891	119469515	119470161	23804889	119472240	4	5	CAG|GTGGA
ENSMUSG00000062822.8	4833420G17Rik	ENSMUST00000225186.1	ENSMUSP00000153079.1	1920	ENSMUSE00000465165	ENSMUSE00000474848	119480935	119481030	25827035	119484493	12	13	CTG|GTCTG
ENSMUSG00000025871.18	4833439L19Rik	ENSMUST00000026989.14	ENSMUSP00000026989.8	912	ENSMUSE00001277461	ENSMUSE00000792522	54552898	54553037	45634268	54552817	8	9	CTG|GTTTT
ENSMUSG00000029828.4	4921507P07Rik	ENSMUST00000031852.4	ENSMUSP00000031852.4	1767	ENSMUSE00000193128	ENSMUSE00000193139	50577791	50577965	102420253	50577512	8	9	CAG|GTCTA
ENSMUSG00000028520.12	4921539E11Rik	ENSMUST00000097944.3	ENSMUSP00000095557.3	852	ENSMUSE00001304765	ENSMUSE00001247517	103270706	103270851	121106870	103266452	3	4	AAG|GTCTG
ENSMUSG00000028520.12	4921539E11Rik	ENSMUST00000030245.9	ENSMUSP00000030245.3	1341	ENSMUSE00001304765	ENSMUSE00001247517	103270706	103270851	5640129	103266452	3	4	AAG|GTCTG
ENSMUSG00000027309.18	4930402H24Rik	ENSMUST00000044766.14	ENSMUSP00000046992.8	3540	ENSMUSE00000258246	ENSMUSE00000258239	130710812	130710877	77377414	130710031	35	36	CAT|GTGAA
ENSMUSG00000046567.10	4930430F08Rik	ENSMUST00000054471.9	ENSMUSP00000062410.8	984	ENSMUSE00000343957	ENSMUSE00000503177	100575717	100575886	5302436	100573760	6	7	AAG|GTCCA
ENSMUSG00000021747.12	4930452B06Rik	ENSMUST00000102996.3	ENSMUSP00000100061.3	2025	ENSMUSE00000491876	ENSMUSE00000660969	8442856	8442950	51952442	8431718	15	16	AAG|GTGAA
ENSMUSG00000044906.6	4930503L19Rik	ENSMUST00000067556.3	ENSMUSP00000065118.3	1581	ENSMUSE00000376983	ENSMUSE00000395413	70458317	70458448	73927986	70456544	7	8	CAA|GTGTC
ENSMUSG00000060491.14	4930522H14Rik	ENSMUST00000082306.7	ENSMUSP00000080923.7	681	ENSMUSE00000670630	ENSMUSE00000662414	109531096	109531204	7712501	109528042	1	2	TGG|GTGTC
ENSMUSG00000060491.14	4930522H14Rik	ENSMUST00000102725.10	ENSMUSP00000099786.4	693	ENSMUSE00000662415	ENSMUSE00000662414	109531212	109531297	87028295	109528042	1	2	ATG|GTGTC
ENSMUSG00000020299.6	4930524B15Rik	ENSMUST00000102829.3	ENSMUSP00000099893.3	498	ENSMUSE00000254366	ENSMUSE00000103177	31965592	31965951	55985404	31973641	1	2	CAG|GTTTA
ENSMUSG00000005131.4	4930550C14Rik	ENSMUST00000005262.1	ENSMUSP00000005262.1	948	ENSMUSE00000216066	ENSMUSE00000216073	53425523	53425693	54341759	53428190	7	8	TGA|GTATA
ENSMUSG00000022518.16	4930562C15Rik	ENSMUST00000100211.10	ENSMUSP00000097784.3	3438	ENSMUSE00001278521	ENSMUSE00001302521	4849018	4849098	80601583	4849357	3	4	GTG|GTTAC
ENSMUSG00000034063.8	4930590J08Rik	ENSMUST00000205686.1	ENSMUSP00000146101.1	2802	ENSMUSE00000224212	ENSMUSE00000224205	91933083	91933206	94628197	91934691	13	14	CAG|GTCTG
ENSMUSG00000031938.15	4931406C07Rik	ENSMUST00000180339.7	ENSMUSP00000136717.1	948	ENSMUSE00000214835	ENSMUSE00000273248	15292000	15292176	79675272	15290816	6	7	AAG|GTCAT
ENSMUSG00000014837.15	4931428F04Rik	ENSMUST00000212922.1	ENSMUSP00000148562.1	1404	ENSMUSE00000235631	ENSMUSE00001391696	105282987	105283084	82936824	105282144	6	7	AAG|GTCTC
ENSMUSG00000037270.18	4932438A13Rik	ENSMUST00000152564.7	ENSMUSP00000117808.1	15018	ENSMUSE00000504888	ENSMUSE00000505853	37008394	37008592	107297945	37011004	57	58	CTT|GTGTA
ENSMUSG00000013158.6	4933405L10Rik	ENSMUST00000211852.1	ENSMUSP00000148838.1	897	ENSMUSE00000214420	ENSMUSE00000214418	105708796	105709013	56315777	105709584	2	3	AAA|GTCAG
ENSMUSG00000013158.6	4933405L10Rik	ENSMUST00000013302.6	ENSMUSP00000013302.5	924	ENSMUSE00000214420	ENSMUSE00000214418	105708796	105709013	27226726	105709584	2	3	AAA|GTCAG
ENSMUSG00000021415.13	4933417A18Rik	ENSMUST00000160905.1	ENSMUSP00000125206.1	684	ENSMUSE00000642571	ENSMUSE00000371050	34932445	34932643	91064715	34944398	2	3	CAG|GTGGA
ENSMUSG00000027942.17	4933434E20Rik	ENSMUST00000029552.12	ENSMUSP00000029552.6	570	ENSMUSE00001208167	ENSMUSE00000861452	90058485	90058651	91003812	90059097	5	6	GGG|GTCTT
ENSMUSG00000027942.17	4933434E20Rik	ENSMUST00000162114.7	ENSMUSP00000124822.1	600	ENSMUSE00001234506	ENSMUSE00000672951	90058742	90058800	107493937	90060994	6	7	TGT|GTTTA
ENSMUSG00000118504.1	4933434E20Rik	ENSMUST00000239076.1	ENSMUSP00000159150.1	762	ENSMUSE00001465533	ENSMUSE00001465106	90058485	90058651	108259950	90058800	5	6	GGG|GTCTT
ENSMUSG00000036046.14	5031439G07Rik	ENSMUST00000047144.12	ENSMUSP00000037011.6	1215	ENSMUSE00000316127	ENSMUSE00000316121	84953130	84953321	35223614	84950774	7	8	CGG|GTGAC
ENSMUSG00000040412.17	5330417C22Rik	ENSMUST00000048012.12	ENSMUSP00000040128.6	2736	ENSMUSE00000587563	ENSMUSE00000564704	108481782	108481862	79402269	108481369	4	5	AGT|GTTGA
ENSMUSG00000057181.15	5730455P16Rik	ENSMUST00000103225.10	ENSMUSP00000099515.4	1182	ENSMUSE00000586953	ENSMUSE00000282864	80368528	80368592	89498049	80368198	7	8	CAG|GTTTC
ENSMUSG00000029089.8	5730480H06Rik	ENSMUST00000196950.4	ENSMUSP00000143072.1	747	ENSMUSE00000290633	ENSMUSE00000185377	48379330	48379464	34946682	48380231	5	6	CTA|GTTCA
ENSMUSG00000022195.7	6030458C11Rik	ENSMUST00000228177.1	ENSMUSP00000154147.1	1026	ENSMUSE00000348374	ENSMUSE00001433706	12811933	12812072	159934251	12810844	7	8	AAG|GTCAA
ENSMUSG00000022195.7	6030458C11Rik	ENSMUST00000057256.4	ENSMUSP00000055656.3	1329	ENSMUSE00000348374	ENSMUSE00000416078	12811933	12812072	84836599	12810844	8	9	AAG|GTCAA
ENSMUSG00000025573.4	6030468B19Rik	ENSMUST00000106331.1	ENSMUSP00000101938.1	759	ENSMUSE00000246220	ENSMUSE00000669505	117806205	117806328	29902181	117807301	5	6	CGG|GTTGT
ENSMUSG00000037977.6	6430571L13Rik	ENSMUST00000042581.3	ENSMUSP00000047093.2	495	ENSMUSE00000391120	ENSMUSE00000256273	107342207	107342589	3977913	107346171	3	4	ATG|GTTTT
ENSMUSG00000056004.16	9330182L06Rik	ENSMUST00000134991.7	ENSMUSP00000121757.1	3045	ENSMUSE00001211317	ENSMUSE00001301357	9446894	9446990	84669987	9447821	17	18	TAA|GTCTT
ENSMUSG00000056004.16	9330182L06Rik	ENSMUST00000069538.13	ENSMUSP00000069165.7	3087	ENSMUSE00001211317	ENSMUSE00001301357	9446894	9446990	70559873	9447821	17	18	TAA|GTCTT
ENSMUSG00000040139.14	9430038I01Rik	ENSMUST00000068996.12	ENSMUSP00000070550.6	324	ENSMUSE00000526464	ENSMUSE00000463404	137387540	137387701	178332996	137387433	2	3	ATG|GTTCT
ENSMUSG00000036411.10	9530077C05Rik	ENSMUST00000058868.8	ENSMUSP00000062120.7	1560	ENSMUSE00000281432	ENSMUSE00000331946	22439867	22439964	60242547	22444681	6	7	AAG|GTATC
ENSMUSG00000044551.13	9930012K11Rik	ENSMUST00000153871.1	ENSMUSP00000122309.1	1098	ENSMUSE00000482416	ENSMUSE00000338651	70157179	70157654	77038350	70156799	2	3	GAG|GTTGG
ENSMUSG00000044551.13	9930012K11Rik	ENSMUST00000058240.13	ENSMUSP00000061834.7	1101	ENSMUSE00000482416	ENSMUSE00000338651	70157179	70157654	136775486	70156799	2	3	GAG|GTTGG
ENSMUSG00000044730.17	9930104L06Rik	ENSMUST00000094769.12	ENSMUSP00000154851.1	654	ENSMUSE00000786591	ENSMUSE00000753390	124940366	124940545	115611903	124942471	3	4	CTC|GTACC
ENSMUSG00000052595.8	A1cf	ENSMUST00000224564.1	ENSMUSP00000153465.1	1155	ENSMUSE00000441465	ENSMUSE00001424841	31927108	31927205	136816944	31932848	7	8	AAG|GTGCT
ENSMUSG00000052595.8	A1cf	ENSMUST00000224304.1	ENSMUSP00000153542.1	1764	ENSMUSE00000441465	ENSMUSE00000441460	31927108	31927205	116255049	31932698	7	8	AAG|GTGCT
ENSMUSG00000052595.8	A1cf	ENSMUST00000075838.7	ENSMUSP00000075235.5	1788	ENSMUSE00000441465	ENSMUSE00000441460	31927108	31927205	27098974	31932698	7	8	AAG|GTGCT
ENSMUSG00000030111.9	A2m	ENSMUST00000032203.8	ENSMUSP00000032203.7	4425	ENSMUSE00000337688	ENSMUSE00000692531	121678519	121678560	55516164	121679227	35	36	CAG|GTTAT
ENSMUSG00000047228.9	A2ml1	ENSMUST00000060574.8	ENSMUSP00000059426.7	4371	ENSMUSE00000396205	ENSMUSE00000550163	128541004	128541103	59665527	128540349	34	35	AAG|GTGAA
ENSMUSG00000028794.13	A3galt2	ENSMUST00000106077.7	ENSMUSP00000101687.1	1020	ENSMUSE00000182204	ENSMUSE00000668476	128762035	128762172	30322671	128768588	4	5	CAG|GTACC
ENSMUSG00000028794.13	A3galt2	ENSMUST00000030585.7	ENSMUSP00000030585.7	1113	ENSMUSE00000182204	ENSMUSE00000378209	128762035	128762172	134145252	128769298	4	5	CAG|GTACC
ENSMUSG00000037953.7	A4gnt	ENSMUST00000042553.7	ENSMUSP00000045629.7	1026	ENSMUSE00000325409	ENSMUSE00000634826	99613435	99613923	69556693	99622367	2	3	AAA|GTCAA
ENSMUSG00000057715.13	A830018L16Rik	ENSMUST00000141512.7	ENSMUSP00000139635.1	684	ENSMUSE00001324278	ENSMUSE00001322291	11545154	11545282	30773885	11562991	4	5	GAA|GTATC
ENSMUSG00000057715.13	A830018L16Rik	ENSMUST00000135014.7	ENSMUSP00000119143.1	864	ENSMUSE00001324278	ENSMUSE00001322291	11545154	11545282	30266901	11562991	4	5	GAA|GTATC
ENSMUSG00000057715.13	A830018L16Rik	ENSMUST00000171690.8	ENSMUSP00000132334.2	867	ENSMUSE00001324278	ENSMUSE00001322291	11545154	11545282	123738904	11562991	4	5	GAA|GTATC
ENSMUSG00000057715.13	A830018L16Rik	ENSMUST00000048613.13	ENSMUSP00000043857.7	1380	ENSMUSE00000702777	ENSMUSE00000702776	11972046	11972102	87990859	11975901	13	14	CAG|GTCTG
ENSMUSG00000036678.8	Aaas	ENSMUST00000041208.8	ENSMUSP00000044604.7	1641	ENSMUSE00000282447	ENSMUSE00000282436	102340331	102340451	142088364	102340068	8	9	CTG|GTATG
ENSMUSG00000029482.4	Aacs	ENSMUST00000031445.4	ENSMUSP00000031445.3	2019	ENSMUSE00000189338	ENSMUSE00000189346	125513102	125513227	86708950	125513988	14	15	CAG|GTGTC
ENSMUSG00000028593.5	Aadacl4fm1	ENSMUST00000030328.2	ENSMUSP00000030328.2	1224	ENSMUSE00001043033	ENSMUSE00000180483	144523643	144523706	3939379	144529353	3	4	GGG|GTACC
ENSMUSG00000057228.6	Aadat	ENSMUST00000079472.3	ENSMUSP00000078436.2	1278	ENSMUSE00000473253	ENSMUSE00000474636	60540055	60540161	117167294	60543623	11	12	GAG|GTCTT
ENSMUSG00000037257.8	Aagab	ENSMUST00000041551.8	ENSMUSP00000048595.7	951	ENSMUSE00000324294	ENSMUSE00000388239	63639593	63639642	7169477	63644588	9	10	AAG|GTGGC
ENSMUSG00000057230.14	Aak1	ENSMUST00000003710.9	ENSMUSP00000003710.9	2637	ENSMUSE00000394691	ENSMUSE00000696624	86986264	86986374	114191155	86991864	19	20	AAG|GTGGG
ENSMUSG00000057230.14	Aak1	ENSMUST00000089519.12	ENSMUSP00000086948.6	2880	ENSMUSE00000394691	ENSMUSE00001367258	86986264	86986374	6353278	87003223	20	21	AAG|GTGGG
ENSMUSG00000035642.16	Aamdc	ENSMUST00000138060.2	ENSMUSP00000116214.1	273	ENSMUSE00001261134	ENSMUSE00000805654	97565151	97565300	6048831	97550741	2	3	GAG|GTGCC
ENSMUSG00000035642.16	Aamdc	ENSMUST00000136757.7	ENSMUSP00000121940.1	369	ENSMUSE00001306574	ENSMUSE00001079667	97558131	97558226	22032104	97550741	3	4	AAG|GTGCC
ENSMUSG00000027628.10	Aar2	ENSMUST00000109570.7	ENSMUSP00000105198.1	1155	ENSMUSE00000171310	ENSMUSE00000680777	156555827	156556056	43135174	156568156	4	5	CAG|GTTTT
ENSMUSG00000031960.14	Aars	ENSMUST00000034441.7	ENSMUSP00000034441.7	2907	ENSMUSE00000215046	ENSMUSE00000309188	111053889	111054008	13381758	111054211	18	19	CGA|GTGTT
ENSMUSG00000023938.8	Aars2	ENSMUST00000024733.8	ENSMUSP00000024733.7	2943	ENSMUSE00000311381	ENSMUSE00000311357	45519513	45519596	12056344	45519814	20	21	TCA|GTGCT
ENSMUSG00000075528.13	Aarsd1	ENSMUST00000070395.8	ENSMUSP00000067912.8	1239	ENSMUSE00001311546	ENSMUSE00001277869	101410761	101410891	48937049	101410420	7	8	TAA|GTGTG
ENSMUSG00000055923.16	Aasdh	ENSMUST00000120963.7	ENSMUSP00000113792.1	3303	ENSMUSE00001249860	ENSMUSE00001257328	76877527	76877658	119772488	76876422	15	16	CAG|GTCTG
ENSMUSG00000025894.11	Aasdhppt	ENSMUST00000051589.8	ENSMUSP00000053971.7	930	ENSMUSE00000153934	ENSMUSE00000876760	4299298	4299369	162886309	4296839	5	6	AAT|GTTTC
ENSMUSG00000029695.13	Aass	ENSMUST00000031707.13	ENSMUSP00000031707.7	2781	ENSMUSE00000191638	ENSMUSE00000501743	23074528	23074704	95723285	23073090	23	24	ATG|GTGAA
ENSMUSG00000018697.14	Aatf	ENSMUST00000018841.2	ENSMUSP00000018841.2	1581	ENSMUSE00001239899	ENSMUSE00001238044	84445627	84445707	110804825	84442637	11	12	TCG|GTTCC
ENSMUSG00000057880.12	Abat	ENSMUST00000115839.8	ENSMUSP00000111505.2	1335	ENSMUSE00001272060	ENSMUSE00000814552	8615890	8616001	118501569	8619570	14	15	AAG|GTGTG
ENSMUSG00000057880.12	Abat	ENSMUST00000065987.13	ENSMUSP00000063548.7	1503	ENSMUSE00001272060	ENSMUSE00000462102	8615890	8616001	56096017	8621568	15	16	AAG|GTGTG
ENSMUSG00000015243.4	Abca1	ENSMUST00000030010.3	ENSMUSP00000030010.3	6786	ENSMUSE00000380728	ENSMUSE00000374388	53035337	53035580	106504526	53034083	49	50	CAA|GTATT
ENSMUSG00000004668.14	Abca13	ENSMUST00000042740.12	ENSMUSP00000040465.6	15105	ENSMUSE00000367343	ENSMUSE00000594312	9681950	9682087	15952066	9684259	61	62	CAG|GTCTT
ENSMUSG00000035435.17	Abca17	ENSMUST00000121226.7	ENSMUSP00000112538.1	5202	ENSMUSE00001042644	ENSMUSE00000719730	24265204	24265277	68903179	24264542	30	31	AAG|GTGTT
ENSMUSG00000024130.16	Abca3	ENSMUST00000079594.11	ENSMUSP00000078544.5	5115	ENSMUSE00001008408	ENSMUSE00000552910	24408825	24408898	95110694	24410201	31	32	AAG|GTATT
ENSMUSG00000028125.14	Abca4	ENSMUST00000013995.12	ENSMUSP00000013995.8	6933	ENSMUSE00001292855	ENSMUSE00001297727	122173779	122174028	42316350	122176160	48	49	CAG|GTGTT
ENSMUSG00000018800.14	Abca5	ENSMUST00000043961.11	ENSMUSP00000047927.5	4929	ENSMUSE00000229873	ENSMUSE00000387673	110273326	110273381	19201565	110272566	38	39	CAG|GTTTT
ENSMUSG00000044749.13	Abca6	ENSMUST00000044003.13	ENSMUSP00000035458.7	4875	ENSMUSE00000230238	ENSMUSE00000407005	110177184	110177239	10285455	110177070	38	39	AGA|GTAAT
ENSMUSG00000035722.15	Abca7	ENSMUST00000132517.7	ENSMUSP00000115111.1	6480	ENSMUSE00000312886	ENSMUSE00000743578	80014947	80015187	113800143	80015572	46	47	GAG|GTGTT
ENSMUSG00000041828.15	Abca8a	ENSMUST00000106664.9	ENSMUSP00000102275.3	4863	ENSMUSE00001300415	ENSMUSE00000516885	110026848	110026903	12755334	110026407	38	39	CAG|GTCTT
ENSMUSG00000020620.14	Abca8b	ENSMUST00000106669.2	ENSMUSP00000102280.2	4677	ENSMUSE00000967293	ENSMUSE00000464828	109934723	109934778	12819505	109934611	37	38	CAG|GTCTT
ENSMUSG00000020620.14	Abca8b	ENSMUST00000020948.14	ENSMUSP00000020948.8	4863	ENSMUSE00000967293	ENSMUSE00000807390	109934723	109934778	77365086	109934611	38	39	CAG|GTCTT
ENSMUSG00000041797.7	Abca9	ENSMUST00000044850.3	ENSMUSP00000036338.3	4872	ENSMUSE00000445317	ENSMUSE00000785406	110102511	110102566	5095643	110102063	38	39	CAG|GTCTT
ENSMUSG00000031974.8	Abcb10	ENSMUST00000075578.6	ENSMUSP00000075011.6	2148	ENSMUSE00000510589	ENSMUSE00000284930	123958499	123958679	60672632	123955816	10	11	CAG|GTGGG
ENSMUSG00000027048.15	Abcb11	ENSMUST00000102710.9	ENSMUSP00000099771.3	3966	ENSMUSE00000165604	ENSMUSE00000165641	69287599	69287724	135589327	69286868	13	14	ATG|GTGAC
ENSMUSG00000040584.8	Abcb1a	ENSMUST00000047753.4	ENSMUSP00000041204.4	3831	ENSMUSE00001251030	ENSMUSE00000832990	8746509	8746655	63929097	8748575	27	28	AAG|GTTGT
ENSMUSG00000028970.9	Abcb1b	ENSMUST00000009058.9	ENSMUSP00000009058.5	3831	ENSMUSE00001020911	ENSMUSE00000518505	8864115	8864261	53232124	8866315	27	28	AAG|GTTGT
ENSMUSG00000042476.12	Abcb4	ENSMUST00000003717.12	ENSMUSP00000003717.8	3831	ENSMUSE00001080630	ENSMUSE00000506464	8958311	8958457	114203390	8959226	27	28	AAG|GTTGT
ENSMUSG00000072791.11	Abcb5	ENSMUST00000035515.4	ENSMUSP00000046177.4	3768	ENSMUSE00000909870	ENSMUSE00000914946	118868659	118868805	38993367	118868036	27	28	AAG|GTGGT
ENSMUSG00000026198.15	Abcb6	ENSMUST00000027396.14	ENSMUSP00000027396.8	2529	ENSMUSE00000156821	ENSMUSE00000487958	75173545	75173649	58823915	75172965	14	15	CAG|GTGAC
ENSMUSG00000031333.7	Abcb7	ENSMUST00000033695.5	ENSMUSP00000033695.5	2259	ENSMUSE00000208353	ENSMUSE00000208368	104301794	104301968	36476700	104300928	9	10	CAG|GTGCC
ENSMUSG00000028973.18	Abcb8	ENSMUST00000115077.7	ENSMUSP00000110729.1	2154	ENSMUSE00000183999	ENSMUSE00001205638	24407308	24407455	25585308	24408818	15	16	TTG|GTGAG
ENSMUSG00000029408.13	Abcb9	ENSMUST00000031354.10	ENSMUSP00000031354.4	2289	ENSMUSE00000495348	ENSMUSE00000188579	124089588	124090262	104791839	124083720	2	3	TGG|GTGAG
ENSMUSG00000023088.17	Abcc1	ENSMUST00000100167.9	ENSMUSP00000097743.3	4587	ENSMUSE00001253437	ENSMUSE00001244338	14467823	14467969	51763890	14470628	27	28	AAG|GTGGG
ENSMUSG00000032842.13	Abcc10	ENSMUST00000095261.9	ENSMUSP00000092895.3	4383	ENSMUSE00000222177	ENSMUSE00000222151	46304330	46304475	50292809	46304254	17	18	TGG|GTGGC
ENSMUSG00000032842.13	Abcc10	ENSMUST00000167360.7	ENSMUSP00000131843.1	4506	ENSMUSE00000222177	ENSMUSE00000222151	46304330	46304475	73774893	46304254	18	19	TGG|GTGGC
ENSMUSG00000032842.13	Abcc10	ENSMUST00000047970.13	ENSMUSP00000038041.7	4581	ENSMUSE00000348767	ENSMUSE00000389208	46306957	46307300	123304292	46306718	14	15	CAG|GTTTG
ENSMUSG00000036872.16	Abcc12	ENSMUST00000152438.1	ENSMUSP00000114582.1	2217	ENSMUSE00000245801	ENSMUSE00000245975	86541340	86541464	127600420	86540098	12	13	AAG|GTACC
ENSMUSG00000036872.16	Abcc12	ENSMUST00000131423.7	ENSMUSP00000122402.1	4101	ENSMUSE00001242350	ENSMUSE00000724773	86505414	86505578	66565103	86505304	29	30	AAG|GTGAT
ENSMUSG00000025194.5	Abcc2	ENSMUST00000026208.5	ENSMUSP00000026208.4	4632	ENSMUSE00000148711	ENSMUSE00000148705	43830411	43830554	16357766	43832203	28	29	AAG|GTCGG
ENSMUSG00000022822.16	Abcc5	ENSMUST00000115547.8	ENSMUSP00000111209.2	4311	ENSMUSE00001272447	ENSMUSE00000913884	20333586	20333750	89953857	20332705	29	30	CAG|GTGGT
ENSMUSG00000030834.7	Abcc6	ENSMUST00000002850.7	ENSMUSP00000002850.5	4497	ENSMUSE00000203994	ENSMUSE00000204009	45980968	45981114	46322137	45980034	27	28	AAG|GTGGG
ENSMUSG00000030249.15	Abcc9	ENSMUST00000205202.2	ENSMUSP00000144779.1	4536	ENSMUSE00000398742	ENSMUSE00000355603	142600908	142601016	25223934	142599157	35	36	CAG|GTTTA
ENSMUSG00000030249.15	Abcc9	ENSMUST00000100827.4	ENSMUSP00000098390.2	4641	ENSMUSE00000398742	ENSMUSE00000355603	142600908	142601016	51474534	142599157	36	37	CAG|GTTTA
ENSMUSG00000031378.14	Abcd1	ENSMUST00000002084.13	ENSMUSP00000002084.7	2211	ENSMUSE00000208817	ENSMUSE00000208811	73734462	73734607	122135002	73736874	7	8	GAG|GTTGG
ENSMUSG00000028127.10	Abcd3	ENSMUST00000029770.7	ENSMUSP00000029770.5	1980	ENSMUSE00000176519	ENSMUSE00000176503	121765001	121765105	108859343	121761471	21	22	AAG|GTTGG
ENSMUSG00000021240.6	Abcd4	ENSMUST00000021666.5	ENSMUSP00000021666.4	1821	ENSMUSE00000115892	ENSMUSE00000115889	84604333	84604385	84275335	84604025	16	17	CTG|GTATG
ENSMUSG00000058355.8	Abce1	ENSMUST00000080536.7	ENSMUSP00000079379.6	1800	ENSMUSE00000211698	ENSMUSE00000508975	79687895	79688005	175656721	79687806	14	15	GAG|GTACA
ENSMUSG00000038762.15	Abcf1	ENSMUST00000043757.14	ENSMUSP00000036881.8	2514	ENSMUSE00000408825	ENSMUSE00001237641	35958073	35958241	56773016	35957906	20	21	CCG|GTGGG
ENSMUSG00000028953.10	Abcf2	ENSMUST00000030795.9	ENSMUSP00000030795.8	1887	ENSMUSE00000183771	ENSMUSE00001087707	24566479	24566682	34676635	24566003	13	14	CAG|GTTGC
ENSMUSG00000003234.16	Abcf3	ENSMUST00000003319.5	ENSMUSP00000003319.5	2130	ENSMUSE00000130998	ENSMUSE00000131013	20558697	20558829	20552554	20559379	16	17	GTG|GTTGG
ENSMUSG00000024030.7	Abcg1	ENSMUST00000024829.7	ENSMUSP00000024829.6	2001	ENSMUSE00000137361	ENSMUSE00000137363	31111221	31111379	73491318	31113047	13	14	CAG|GTTGC
ENSMUSG00000029299.14	Abcg3	ENSMUST00000031239.12	ENSMUSP00000031239.6	1953	ENSMUSE00000187823	ENSMUSE00000187818	104968147	104968298	129422226	104966829	7	8	CAG|GTTAC
ENSMUSG00000040505.13	Abcg5	ENSMUST00000066175.9	ENSMUSP00000069495.3	1959	ENSMUSE00001016038	ENSMUSE00000993999	84660122	84660234	51909958	84658681	12	13	GTG|GTGGA
ENSMUSG00000024254.15	Abcg8	ENSMUST00000045714.14	ENSMUSP00000035246.8	2022	ENSMUSE00001038618	ENSMUSE00001081326	84695952	84696151	65824118	84696750	9	10	AAT|GTCAC
ENSMUSG00000033157.17	Abhd10	ENSMUST00000066983.12	ENSMUSP00000065282.6	894	ENSMUSE00000305855	ENSMUSE00000305846	45740319	45740502	56122313	45737635	2	3	AAG|GTTTG
ENSMUSG00000040532.14	Abhd11	ENSMUST00000046999.11	ENSMUSP00000043041.8	924	ENSMUSE00001284358	ENSMUSE00001287190	135009982	135010117	75251658	135011060	2	3	AGG|GTGCT
ENSMUSG00000032046.15	Abhd12	ENSMUST00000056149.14	ENSMUSP00000053558.8	1197	ENSMUSE00001216412	ENSMUSE00001290590	150842246	150842291	5903100	150839849	6	7	GAG|GTTGG
ENSMUSG00000000686.11	Abhd15	ENSMUST00000094004.4	ENSMUSP00000091541.4	1380	ENSMUSE00000346577	ENSMUSE00000587505	77515121	77516052	116968385	77520045	1	2	CAG|GTATG
ENSMUSG00000007036.15	Abhd16a	ENSMUST00000007251.13	ENSMUSP00000007251.7	1677	ENSMUSE00001215251	ENSMUSE00001209146	35101970	35102032	89745376	35102222	16	17	CCG|GTACC
ENSMUSG00000003346.14	Abhd17a	ENSMUST00000003436.11	ENSMUSP00000003436.5	933	ENSMUSE00000101491	ENSMUSE00000101479	80585608	80585802	80584143	80584322	3	4	CAG|GTATG
ENSMUSG00000038459.10	Abhd17c	ENSMUST00000117085.1	ENSMUSP00000112988.1	963	ENSMUSE00000307637	ENSMUSE00001217180	84151282	84151893	44020953	84114430	1	2	CCG|GTATG
ENSMUSG00000115963.1	Abhd18	ENSMUST00000230545.1	ENSMUSP00000154917.1	1395	ENSMUSE00001438119	ENSMUSE00001437164	40806153	40806237	20193644	40810884	3	4	AAG|GTTGA
ENSMUSG00000002475.16	Abhd3	ENSMUST00000117726.8	ENSMUSP00000112768.2	1224	ENSMUSE00000140584	ENSMUSE00000140581	10704548	10704730	120781979	10682114	3	4	CAG|GTGTG
ENSMUSG00000002475.16	Abhd3	ENSMUST00000117828.8	ENSMUSP00000113137.2	1236	ENSMUSE00000140584	ENSMUSE00000140581	10704548	10704730	56785297	10682114	3	4	CAG|GTGTG
ENSMUSG00000040997.14	Abhd4	ENSMUST00000041197.12	ENSMUSP00000044134.8	1029	ENSMUSE00001206603	ENSMUSE00000324218	54261626	54261714	106370701	54263023	2	3	AGT|GTCTC
ENSMUSG00000032540.16	Abhd5	ENSMUST00000156520.7	ENSMUSP00000122274.1	1056	ENSMUSE00001204977	ENSMUSE00001375478	122365136	122365221	32417092	122368261	2	3	AAT|GTGTC
ENSMUSG00000025277.14	Abhd6	ENSMUST00000225234.1	ENSMUSP00000153068.1	870	ENSMUSE00000149480	ENSMUSE00000904977	8049808	8049908	108980691	8056665	7	8	CAG|GTGCT
ENSMUSG00000025277.14	Abhd6	ENSMUST00000166497.8	ENSMUSP00000129169.1	1011	ENSMUSE00000149480	ENSMUSE00001426852	8049808	8049908	116535612	8056763	8	9	CAG|GTGCT
ENSMUSG00000026782.15	Abi2	ENSMUST00000052332.14	ENSMUSP00000058754.8	1341	ENSMUSE00000629853	ENSMUSE00000629851	60448078	60448202	47880770	60453762	6	7	CAG|GTCAT
ENSMUSG00000026842.16	Abl1	ENSMUST00000028190.12	ENSMUSP00000028190.6	3372	ENSMUSE00001259728	ENSMUSE00001259317	31794542	31794694	45122847	31797062	8	9	CAT|GTTGG
ENSMUSG00000026842.16	Abl1	ENSMUST00000075759.12	ENSMUSP00000075167.6	3429	ENSMUSE00001259728	ENSMUSE00001259317	31794542	31794694	146476687	31797062	8	9	CAT|GTTGG
ENSMUSG00000025085.16	Ablim1	ENSMUST00000099294.8	ENSMUSP00000096897.2	1965	ENSMUSE00001259616	ENSMUSE00001310563	57083516	57083603	67090969	57079871	7	8	AAG|GTTCT
ENSMUSG00000025085.16	Ablim1	ENSMUST00000111546.7	ENSMUSP00000107172.1	2106	ENSMUSE00001259616	ENSMUSE00001310563	57083516	57083603	69846908	57079871	7	8	AAG|GTTCT
ENSMUSG00000029095.17	Ablim2	ENSMUST00000114210.8	ENSMUSP00000109848.2	1680	ENSMUSE00000185471	ENSMUSE00000185469	35807039	35807154	135652090	35809309	4	5	GGA|GTTGT
ENSMUSG00000029095.17	Ablim2	ENSMUST00000114205.7	ENSMUSP00000109843.1	1722	ENSMUSE00000185471	ENSMUSE00000185469	35807039	35807154	135670699	35809309	4	5	GGA|GTTGT
ENSMUSG00000029095.17	Ablim2	ENSMUST00000114204.7	ENSMUSP00000109842.1	1821	ENSMUSE00000185471	ENSMUSE00000185469	35807039	35807154	135652090	35809309	4	5	GGA|GTTGT
ENSMUSG00000029095.17	Ablim2	ENSMUST00000054598.11	ENSMUSP00000050571.5	1839	ENSMUSE00000185471	ENSMUSE00000185469	35807039	35807154	122598520	35809309	4	5	GGA|GTTGT
ENSMUSG00000029095.17	Ablim2	ENSMUST00000114206.8	ENSMUSP00000109844.2	1854	ENSMUSE00000185471	ENSMUSE00000185469	35807039	35807154	135643858	35809309	4	5	GGA|GTTGT
ENSMUSG00000032735.15	Ablim3	ENSMUST00000166783.2	ENSMUSP00000125836.1	2049	ENSMUSE00000290746	ENSMUSE00000290716	61816922	61816969	95474231	61814332	15	16	ATG|GTGAT
ENSMUSG00000015787.15	Abo	ENSMUST00000102900.1	ENSMUSP00000099964.1	999	ENSMUSE00000164246	ENSMUSE00000662955	26845956	26846090	94474632	26843874	5	6	AAA|GTATG
ENSMUSG00000017631.19	Abr	ENSMUST00000065028.13	ENSMUSP00000068982.7	1926	ENSMUSE00000364595	ENSMUSE00000794099	76419735	76419882	34027016	76419193	17	18	CAG|GTCCA
ENSMUSG00000017631.19	Abr	ENSMUST00000108408.8	ENSMUSP00000104045.2	2469	ENSMUSE00000364595	ENSMUSE00001006850	76419735	76419882	81981892	76419193	21	22	CAG|GTCCA
ENSMUSG00000017631.19	Abr	ENSMUST00000072740.12	ENSMUSP00000072522.6	2580	ENSMUSE00000364595	ENSMUSE00000736436	76419735	76419882	105964180	76419193	22	23	CAG|GTCCA
ENSMUSG00000017631.19	Abr	ENSMUST00000094012.10	ENSMUSP00000091551.4	2616	ENSMUSE00000364595	ENSMUSE00000736436	76419735	76419882	116983592	76419193	21	22	CAG|GTCCA
ENSMUSG00000032724.5	Abtb2	ENSMUST00000076212.3	ENSMUSP00000075566.3	3075	ENSMUSE00000227880	ENSMUSE00000227872	103711445	103711547	14900733	103712477	13	14	CAG|GTTCA
ENSMUSG00000036138.16	Acaa1a	ENSMUST00000039784.11	ENSMUSP00000042351.5	1275	ENSMUSE00001224373	ENSMUSE00001018696	119344173	119344252	100592855	119344508	4	5	CTG|GTGGC
ENSMUSG00000010651.4	Acaa1b	ENSMUST00000010795.4	ENSMUSP00000010795.4	1275	ENSMUSE00000963408	ENSMUSE00001002863	119153926	119154005	94942032	119153712	4	5	CTG|GTGGC
ENSMUSG00000036880.10	Acaa2	ENSMUST00000041053.10	ENSMUSP00000037348.9	1194	ENSMUSE00000310282	ENSMUSE00000310263	74801297	74801367	126159770	74804155	8	9	GAC|GTGAA
ENSMUSG00000020532.18	Acaca	ENSMUST00000103201.7	ENSMUSP00000099490.1	7038	ENSMUSE00000105916	ENSMUSE00000105987	84368671	84368767	132948047	84371597	48	49	CAG|GTTAG
ENSMUSG00000042010.16	Acacb	ENSMUST00000102582.7	ENSMUSP00000099642.1	7347	ENSMUSE00001221175	ENSMUSE00001239649	114238618	114238728	17443715	114239835	42	43	AAG|GTCCT
ENSMUSG00000029456.12	Acad10	ENSMUST00000111770.1	ENSMUSP00000107400.1	3210	ENSMUSE00001244435	ENSMUSE00001239778	121626048	121626220	58680039	121622822	18	19	CGG|GTGAT
ENSMUSG00000027710.14	Acad9	ENSMUST00000011492.14	ENSMUSP00000011492.8	1878	ENSMUSE00001276877	ENSMUSE00001299368	36089332	36089460	81648629	36090154	16	17	GAG|GTTCT
ENSMUSG00000062908.12	Acadm	ENSMUST00000072697.12	ENSMUSP00000072483.6	1266	ENSMUSE00000491379	ENSMUSE00000493257	153930217	153930357	78579463	153929626	9	10	ACA|GTCGC
ENSMUSG00000029545.13	Acads	ENSMUST00000031524.10	ENSMUSP00000031524.7	1239	ENSMUSE00001264401	ENSMUSE00001226718	115117565	115117728	24456879	115113213	2	3	CAG|GTTAA
ENSMUSG00000030861.15	Acadsb	ENSMUST00000015829.14	ENSMUSP00000015829.7	1299	ENSMUSE00001297325	ENSMUSE00000845415	131443469	131443568	61732323	131448944	10	11	TCG|GTACA
ENSMUSG00000018574.14	Acadvl	ENSMUST00000102574.9	ENSMUSP00000099634.3	1971	ENSMUSE00000334693	ENSMUSE00001304129	70012448	70012646	63151551	70012290	10	11	GCG|GTTGA
ENSMUSG00000030607.7	Acan	ENSMUST00000032835.6	ENSMUSP00000032835.5	6399	ENSMUSE00000201284	ENSMUSE00000403727	79093982	79094275	138162322	79096882	10	11	GAG|GTGTG
ENSMUSG00000001588.12	Acap1	ENSMUST00000001631.6	ENSMUSP00000001631.6	2223	ENSMUSE00001306639	ENSMUSE00000326882	69885693	69885816	23072173	69885604	13	14	CAG|GTCTC
ENSMUSG00000049076.12	Acap2	ENSMUST00000058033.8	ENSMUSP00000061501.8	2259	ENSMUSE00000350486	ENSMUSE00000644439	31101825	31101886	107567619	31096446	21	22	CAG|GTGAT
ENSMUSG00000049076.12	Acap2	ENSMUST00000230614.1	ENSMUSP00000154983.1	2313	ENSMUSE00000350486	ENSMUSE00001436715	31101825	31101886	32645008	31096446	22	23	CAG|GTGAT
ENSMUSG00000032047.5	Acat1	ENSMUST00000034547.5	ENSMUSP00000034547.5	1275	ENSMUSE00000216056	ENSMUSE00000216045	53584840	53584904	38544749	53583594	10	11	AAG|GTTCT
ENSMUSG00000023832.14	Acat2	ENSMUST00000007005.13	ENSMUSP00000007005.7	1194	ENSMUSE00000989558	ENSMUSE00000658296	12944400	12944510	90177783	12944032	8	9	AAG|GTCAA
ENSMUSG00000033701.13	Acbd6	ENSMUST00000080138.12	ENSMUSP00000079035.6	414	ENSMUSE00000276773	ENSMUSE00000871684	155567585	155567681	161093681	155572288	3	4	CAG|GTTCC
ENSMUSG00000033701.13	Acbd6	ENSMUST00000097529.4	ENSMUSP00000095136.3	420	ENSMUSE00000851978	ENSMUSE00000276780	155558126	155558859	35914696	155564721	1	2	CAG|GTCAA
ENSMUSG00000033701.13	Acbd6	ENSMUST00000035560.8	ENSMUSP00000049124.3	849	ENSMUSE00000276773	ENSMUSE00000276761	155567585	155567681	172193785	155601536	3	4	CAG|GTATC
ENSMUSG00000040272.14	Accs	ENSMUST00000068513.10	ENSMUSP00000065389.4	1440	ENSMUSE00001264957	ENSMUSE00001237902	93841865	93841962	103242380	93841386	7	8	AAG|GTAAC
ENSMUSG00000040272.14	Accs	ENSMUST00000111246.7	ENSMUSP00000106877.1	1509	ENSMUSE00001264957	ENSMUSE00001237902	93841865	93841962	152107712	93841386	7	8	AAG|GTAAC
ENSMUSG00000075023.11	Accsl	ENSMUST00000099690.3	ENSMUSP00000097281.3	1743	ENSMUSE00001243209	ENSMUSE00001236542	93861774	93861871	45408356	93861546	7	8	CAG|GTCCC
ENSMUSG00000038000.10	Acd	ENSMUST00000042608.7	ENSMUSP00000048180.6	1251	ENSMUSE00000884080	ENSMUSE00000987756	105700920	105701084	102864708	105700839	1	2	AAG|GTACT
ENSMUSG00000020681.14	Ace	ENSMUST00000001964.7	ENSMUSP00000001964.7	2199	ENSMUSE00000107891	ENSMUSE00000329301	105985990	105986088	24299980	105988138	11	12	CAG|GTACT
ENSMUSG00000020681.14	Ace	ENSMUST00000001963.13	ENSMUSP00000001963.7	3939	ENSMUSE00000107891	ENSMUSE00000329301	105985990	105986088	24307446	105988138	22	23	CAG|GTACT
ENSMUSG00000015405.15	Ace2	ENSMUST00000112271.9	ENSMUSP00000107890.3	2418	ENSMUSE00000208743	ENSMUSE00000208764	164162281	164162386	25794560	164164022	7	8	TTG|GTGAT
ENSMUSG00000101605.1	Ace3	ENSMUST00000190995.1	ENSMUSP00000140827.1	2214	ENSMUSE00001332380	ENSMUSE00001334182	105998249	105998393	54917800	106000035	10	11	CAG|GTTGA
ENSMUSG00000045019.4	Acer1	ENSMUST00000056113.4	ENSMUSP00000062037.4	822	ENSMUSE00000340449	ENSMUSE00000379369	56958897	56959038	79037143	56958450	3	4	CAG|GTTCT
ENSMUSG00000038007.14	Acer2	ENSMUST00000084433.4	ENSMUSP00000081473.4	690	ENSMUSE00001293274	ENSMUSE00001205707	86887024	86887165	46847596	86911753	3	4	CAG|GTGTG
ENSMUSG00000038007.14	Acer2	ENSMUST00000045224.13	ENSMUSP00000040048.7	828	ENSMUSE00001207984	ENSMUSE00001205707	86900482	86900619	87869821	86911753	4	5	GAG|GTGTG
ENSMUSG00000030760.14	Acer3	ENSMUST00000033020.13	ENSMUSP00000033020.7	804	ENSMUSE00001302389	ENSMUSE00000268367	98251890	98251925	76799789	98244007	6	7	CAG|GTCAT
ENSMUSG00000023328.14	Ache	ENSMUST00000085934.3	ENSMUSP00000083097.3	1845	ENSMUSE00000590989	ENSMUSE00000134428	137290009	137291101	144194407	137291963	2	3	CAG|GTGCT
ENSMUSG00000022185.19	Acin1	ENSMUST00000126166.7	ENSMUSP00000114546.1	1698	ENSMUSE00001295187	ENSMUSE00001287976	54645211	54645356	90527172	54644791	7	8	CTG|GTTCG
ENSMUSG00000022185.19	Acin1	ENSMUST00000167015.7	ENSMUSP00000125776.1	1746	ENSMUSE00001295187	ENSMUSE00001287976	54645211	54645356	30029620	54644791	7	8	CTG|GTTCG
ENSMUSG00000022185.19	Acin1	ENSMUST00000111484.8	ENSMUSP00000107109.2	3897	ENSMUSE00001295187	ENSMUSE00001287976	54645211	54645356	83068259	54644791	13	14	CTG|GTTCG
ENSMUSG00000022185.19	Acin1	ENSMUST00000022793.14	ENSMUSP00000022793.8	4017	ENSMUSE00001295187	ENSMUSE00001287976	54645211	54645356	101594998	54644791	14	15	CTG|GTTCG
ENSMUSG00000020917.17	Acly	ENSMUST00000165111.7	ENSMUSP00000127632.1	3276	ENSMUSE00000112675	ENSMUSE00000112700	100482145	100482299	88410558	100481847	21	22	AAG|GTTGC
ENSMUSG00000026348.7	Acmsd	ENSMUST00000038006.7	ENSMUSP00000048482.6	1011	ENSMUSE00000597266	ENSMUSE00000597265	127758004	127758099	64307430	127759831	7	8	GAG|GTGGT
ENSMUSG00000028405.9	Aco1	ENSMUST00000102973.3	ENSMUSP00000100038.3	2670	ENSMUSE00000178879	ENSMUSE00000238374	40182804	40182939	44256332	40183652	12	13	AGG|GTTTG
ENSMUSG00000022477.13	Aco2	ENSMUST00000023116.6	ENSMUSP00000023116.6	2343	ENSMUSE00001236578	ENSMUSE00000127371	81912206	81912361	44107725	81913297	14	15	AAG|GTCAA
ENSMUSG00000072949.6	Acot1	ENSMUST00000168120.2	ENSMUSP00000126448.1	1260	ENSMUSE00000993790	ENSMUSE00001413449	84014379	84014581	86996805	84018371	2	3	GAG|GTAAA
ENSMUSG00000034853.16	Acot11	ENSMUST00000102762.9	ENSMUSP00000099823.3	1785	ENSMUSE00001266896	ENSMUSE00000662527	106749262	106749388	58452089	106748484	15	16	AAG|GTTTC
ENSMUSG00000021620.4	Acot12	ENSMUST00000022120.4	ENSMUSP00000022120.4	1671	ENSMUSE00001304349	ENSMUSE00000419408	91784281	91784407	89070228	91786148	14	15	ACC|GTAAC
ENSMUSG00000006717.7	Acot13	ENSMUST00000006900.6	ENSMUSP00000006900.6	423	ENSMUSE00000117105	ENSMUSE00000345621	24820715	24820899	171256528	24818191	2	3	AAC|GTACA
ENSMUSG00000021226.7	Acot2	ENSMUST00000021649.7	ENSMUSP00000021649.7	1362	ENSMUSE00001036983	ENSMUSE00000349736	83990494	83990696	95490255	83993873	2	3	GAG|GTAAA
ENSMUSG00000021228.15	Acot3	ENSMUST00000120927.7	ENSMUSP00000112678.1	1266	ENSMUSE00001044542	ENSMUSE00000341037	84056909	84057111	75310133	84059565	3	4	CAG|GTAAC
ENSMUSG00000021228.15	Acot3	ENSMUST00000021653.7	ENSMUSP00000021653.6	1299	ENSMUSE00001044542	ENSMUSE00001420188	84056909	84057111	84283993	84060402	3	4	CAG|GTAAC
ENSMUSG00000052392.5	Acot4	ENSMUST00000021652.4	ENSMUSP00000021652.3	1266	ENSMUSE00000115789	ENSMUSE00000449973	84041837	84042039	84305194	84048601	2	3	AAG|GTAAA
ENSMUSG00000042540.12	Acot5	ENSMUST00000046422.10	ENSMUSP00000042019.4	1266	ENSMUSE00001064678	ENSMUSE00000367273	84073330	84073532	76559004	84076019	2	3	CAG|GTCAA
ENSMUSG00000043487.4	Acot6	ENSMUST00000056822.3	ENSMUSP00000056131.3	1260	ENSMUSE00000417050	ENSMUSE00000417056	84106443	84106645	87053751	84111349	2	3	CAG|GTGAA
ENSMUSG00000028937.14	Acot7	ENSMUST00000105652.2	ENSMUSP00000101277.2	1053	ENSMUSE00000183667	ENSMUSE00000183680	152237680	152237766	151503014	152253265	6	7	GAG|GTGTC
ENSMUSG00000028937.14	Acot7	ENSMUST00000075363.9	ENSMUSP00000074827.3	1140	ENSMUSE00000183667	ENSMUSE00000183680	152237680	152237766	128204535	152253265	6	7	GAG|GTGTC
ENSMUSG00000028937.14	Acot7	ENSMUST00000030779.9	ENSMUSP00000030779.3	1146	ENSMUSE00000183667	ENSMUSE00000183680	152237680	152237766	140523541	152253265	6	7	GAG|GTGTC
ENSMUSG00000017307.16	Acot8	ENSMUST00000103094.10	ENSMUSP00000099383.4	963	ENSMUSE00001225674	ENSMUSE00001259282	164794985	164795179	26465350	164793010	5	6	CTG|GTGGC
ENSMUSG00000025287.15	Acot9	ENSMUST00000026324.9	ENSMUSP00000026324.9	1320	ENSMUSE00001278151	ENSMUSE00001272102	155296325	155296412	107524398	155296731	13	14	CAG|GTATG
ENSMUSG00000020777.16	Acox1	ENSMUST00000072948.10	ENSMUSP00000072717.4	1986	ENSMUSE00001252237	ENSMUSE00001235850	116174293	116174499	9886675	116173598	13	14	GAG|GTCCA
ENSMUSG00000021751.13	Acox2	ENSMUST00000164598.7	ENSMUSP00000126464.1	2046	ENSMUSE00000120481	ENSMUSE00000120480	8247935	8248125	106264603	8246443	10	11	CAG|GTTTC
ENSMUSG00000029098.17	Acox3	ENSMUST00000114237.7	ENSMUSP00000109875.1	2103	ENSMUSE00001211170	ENSMUSE00001246739	35608258	35608432	66698366	35609087	16	17	GAG|GTGGC
ENSMUSG00000027380.10	Acoxl	ENSMUST00000110344.1	ENSMUSP00000105973.1	1059	ENSMUSE00000349471	ENSMUSE00000317046	128044344	128044455	124152544	128075934	7	8	AAG|GTGGT
ENSMUSG00000027380.10	Acoxl	ENSMUST00000028859.7	ENSMUSP00000028859.1	1899	ENSMUSE00000349471	ENSMUSE00000317046	128044344	128044455	124922000	128075934	14	15	AAG|GTGGT
ENSMUSG00000044573.16	Acp1	ENSMUST00000062740.14	ENSMUSP00000106509.3	477	ENSMUSE00001412448	ENSMUSE00000510491	30911490	30911571	49244325	30905142	1	2	TCG|GTAAC
ENSMUSG00000002103.16	Acp2	ENSMUST00000239169.1	ENSMUSP00000159053.1	1272	ENSMUSE00001302724	ENSMUSE00001249039	91204240	91204326	72912823	91205908	3	4	GAG|GTTTA
ENSMUSG00000012777.14	Acp4	ENSMUST00000118216.7	ENSMUSP00000112922.2	1278	ENSMUSE00000202354	ENSMUSE00000202361	44256750	44256836	55378007	44255995	3	4	GAG|GTGTA
ENSMUSG00000028093.15	Acp6	ENSMUST00000090759.4	ENSMUSP00000088263.4	1257	ENSMUSE00000246377	ENSMUSE00001262991	97168441	97168573	51130105	97171742	6	7	CAG|GTACA
ENSMUSG00000037469.11	Acp7	ENSMUST00000159560.2	ENSMUSP00000147133.2	1317	ENSMUSE00000253968	ENSMUSE00000253962	28614393	28614460	31473472	28614290	10	11	CAG|GTATT
ENSMUSG00000032561.15	Acpp	ENSMUST00000112590.2	ENSMUSP00000108209.2	1146	ENSMUSE00001244967	ENSMUSE00001241182	104337543	104337707	76693439	104326976	1	2	TTG|GTGTT
ENSMUSG00000032561.15	Acpp	ENSMUST00000062723.13	ENSMUSP00000059889.6	1254	ENSMUSE00000427541	ENSMUSE00001241182	104337543	104337728	49535318	104326976	1	2	TTG|GTGTT
ENSMUSG00000072770.9	Acrbp	ENSMUST00000112414.7	ENSMUSP00000108033.1	951	ENSMUSE00001263817	ENSMUSE00001261619	125050434	125050649	7801845	125050941	2	3	ATG|GTGCT
ENSMUSG00000072770.9	Acrbp	ENSMUST00000088294.11	ENSMUSP00000085632.5	1623	ENSMUSE00000197547	ENSMUSE00000197545	125054673	125054805	142176594	125060989	6	7	TCG|GTGTG
ENSMUSG00000032110.4	Acrv1	ENSMUST00000034620.4	ENSMUSP00000034620.3	786	ENSMUSE00000216598	ENSMUSE00000395690	36696587	36696706	104804918	36698843	3	4	AAG|GTGGA
ENSMUSG00000076435.3	Acsf2	ENSMUST00000103164.3	ENSMUSP00000099453.3	1848	ENSMUSE00000661450	ENSMUSE00000661449	94559463	94559604	12201564	94558975	13	14	CAG|GTGGT
ENSMUSG00000015016.8	Acsf3	ENSMUST00000212790.1	ENSMUSP00000148762.1	1752	ENSMUSE00001028828	ENSMUSE00001041472	122790590	122790699	73574009	122802641	6	7	AAG|GTGAC
ENSMUSG00000018796.13	Acsl1	ENSMUST00000110372.8	ENSMUSP00000106001.1	2100	ENSMUSE00001256041	ENSMUSE00000683691	46533565	46533636	124122889	46535581	20	21	CAG|GTCAA
ENSMUSG00000032883.15	Acsl3	ENSMUST00000142704.7	ENSMUSP00000121695.1	2163	ENSMUSE00001271241	ENSMUSE00000157256	78699756	78699830	102956099	78701460	11	12	AAG|GTGGC
ENSMUSG00000031278.12	Acsl4	ENSMUST00000112904.7	ENSMUSP00000108525.1	2013	ENSMUSE00000207869	ENSMUSE00000207873	142333670	142333744	97816849	142332383	12	13	AAG|GTGGT
ENSMUSG00000031278.12	Acsl4	ENSMUST00000112907.7	ENSMUSP00000108528.1	2136	ENSMUSE00000207869	ENSMUSE00000207873	142333670	142333744	97806475	142332383	12	13	AAG|GTGGT
ENSMUSG00000024981.6	Acsl5	ENSMUST00000043150.5	ENSMUSP00000046585.4	2052	ENSMUSE00000146843	ENSMUSE00000146847	55294833	55294904	119293892	55295522	20	21	CAG|GTCAA
ENSMUSG00000020333.17	Acsl6	ENSMUST00000094194.9	ENSMUSP00000091746.3	2094	ENSMUSE00001215925	ENSMUSE00000579846	54352991	54353062	41480285	54361501	20	21	CAG|GTTAA
ENSMUSG00000020333.17	Acsl6	ENSMUST00000108905.9	ENSMUSP00000104533.3	2169	ENSMUSE00001215925	ENSMUSE00000753535	54352991	54353062	95031836	54364752	20	21	CAG|GTTAA
ENSMUSG00000033533.14	Acsm1	ENSMUST00000047929.12	ENSMUSP00000036140.6	1722	ENSMUSE00000986394	ENSMUSE00000799860	119660564	119660683	117262839	119662515	13	14	AAG|GTGGA
ENSMUSG00000030945.17	Acsm2	ENSMUST00000167935.9	ENSMUSP00000126670.3	1728	ENSMUSE00000968635	ENSMUSE00001077689	119592223	119592342	35055574	119600690	13	14	AAG|GTGGA
ENSMUSG00000030945.17	Acsm2	ENSMUST00000084647.12	ENSMUSP00000081697.6	1743	ENSMUSE00000968635	ENSMUSE00000805060	119592223	119592342	118398380	119596215	13	14	AAG|GTGGA
ENSMUSG00000030945.17	Acsm2	ENSMUST00000098084.10	ENSMUSP00000095690.3	1803	ENSMUSE00000968635	ENSMUSE00001381765	119592223	119592342	87604996	119596176	13	14	AAG|GTGGA
ENSMUSG00000030935.15	Acsm3	ENSMUST00000106528.7	ENSMUSP00000102138.1	1743	ENSMUSE00000986586	ENSMUSE00000438355	119783850	119783969	29610668	119784889	15	16	AAG|GTAGA
ENSMUSG00000030935.15	Acsm3	ENSMUST00000106529.7	ENSMUSP00000102139.1	1869	ENSMUSE00000986586	ENSMUSE00000632700	119783850	119783969	98763705	119784348	14	15	AAG|GTAGA
ENSMUSG00000047026.9	Acsm4	ENSMUST00000047045.9	ENSMUSP00000045160.8	1743	ENSMUSE00000421229	ENSMUSE00000421254	119712842	119712961	10057885	119714565	13	14	AAA|GTGGA
ENSMUSG00000030972.6	Acsm5	ENSMUST00000207387.1	ENSMUSP00000146357.1	936	ENSMUSE00000382297	ENSMUSE00000205092	119530268	119530478	821192	119531980	3	4	CAG|GTGTG
ENSMUSG00000030972.6	Acsm5	ENSMUST00000207440.1	ENSMUSP00000146938.1	1737	ENSMUSE00000991981	ENSMUSE00001380850	119542317	119542436	104049835	119543267	14	15	AAG|GTGGC
ENSMUSG00000027452.11	Acss1	ENSMUST00000028944.3	ENSMUSP00000028944.3	2049	ENSMUSE00000287291	ENSMUSE00000169699	150621514	150621632	104619229	150619792	13	14	CTG|GTGGT
ENSMUSG00000027605.18	Acss2	ENSMUST00000029135.14	ENSMUSP00000029135.8	2106	ENSMUSE00001297121	ENSMUSE00001258702	155557549	155557629	4766841	155558699	13	14	CTG|GTGTT
ENSMUSG00000035948.13	Acss3	ENSMUST00000044668.4	ENSMUSP00000040823.4	1494	ENSMUSE00000258240	ENSMUSE00000507069	107004664	107004815	77914995	106988909	8	9	AAG|GTTCA
ENSMUSG00000035948.13	Acss3	ENSMUST00000165067.8	ENSMUSP00000128209.1	2049	ENSMUSE00000885237	ENSMUSE00000878935	106937144	106937319	86378733	106936232	15	16	AAG|GTGAC
ENSMUSG00000031972.5	Acta1	ENSMUST00000034453.5	ENSMUSP00000034453.4	1134	ENSMUSE00000579412	ENSMUSE00000579411	123892544	123892735	13326656	123892410	5	6	TCG|GTATG
ENSMUSG00000035783.9	Acta2	ENSMUST00000039631.9	ENSMUSP00000048218.8	1134	ENSMUSE00000545191	ENSMUSE00000545190	34246652	34246736	141767891	34246239	5	6	CTG|GTATT
ENSMUSG00000029580.14	Actb	ENSMUST00000100497.10	ENSMUSP00000098066.4	1128	ENSMUSE00000517504	ENSMUSE00000534432	142904344	142904782	135803208	142904248	4	5	TGG|GTATG
ENSMUSG00000068614.7	Actc1	ENSMUST00000090269.6	ENSMUSP00000087736.6	1134	ENSMUSE00000563005	ENSMUSE00000562996	114049169	114049360	120490913	114048304	5	6	TTG|GTATG
ENSMUSG00000027671.14	Actl6a	ENSMUST00000029214.13	ENSMUSP00000029214.7	1290	ENSMUSE00001277684	ENSMUSE00001226553	32711868	32711944	128699472	32712275	2	3	AAG|GTTGA
ENSMUSG00000015143.15	Actn1	ENSMUST00000021554.15	ENSMUSP00000021554.8	2679	ENSMUSE00000279584	ENSMUSE00000531142	80174460	80174642	128240083	80174214	15	16	CAT|GTACG
ENSMUSG00000052374.16	Actn2	ENSMUST00000168193.7	ENSMUSP00000129609.1	2685	ENSMUSE00000298063	ENSMUSE00000298054	12278794	12278976	56002012	12277533	16	17	AAG|GTGAA
ENSMUSG00000006457.4	Actn3	ENSMUST00000006626.4	ENSMUSP00000006626.3	2703	ENSMUSE00000146079	ENSMUSE00000146076	4863971	4864153	24878721	4863544	15	16	ACA|GTCAG
ENSMUSG00000054808.15	Actn4	ENSMUST00000068045.13	ENSMUSP00000066068.7	2739	ENSMUSE00001306643	ENSMUSE00001219993	28898069	28898251	94141349	28897983	15	16	AAG|GTGCA
ENSMUSG00000021076.6	Actr10	ENSMUST00000021479.5	ENSMUSP00000021479.5	1254	ENSMUSE00000114405	ENSMUSE00000114413	70952950	70953029	68101895	70954654	7	8	TGG|GTTCA
ENSMUSG00000025228.5	Actr1a	ENSMUST00000040270.5	ENSMUSP00000039844.4	1131	ENSMUSE00000149087	ENSMUSE00000542423	46379582	46379756	135091374	46379474	8	9	AAG|GTTTT
ENSMUSG00000037351.9	Actr1b	ENSMUST00000043951.9	ENSMUSP00000047326.3	1131	ENSMUSE00000230410	ENSMUSE00000230404	36701421	36701513	108530304	36701308	7	8	GAT|GTGGG
ENSMUSG00000020152.7	Actr2	ENSMUST00000000137.7	ENSMUSP00000000137.7	1185	ENSMUSE00001211948	ENSMUSE00001305773	20091295	20091367	116104212	20080798	4	5	AAG|GTTTA
ENSMUSG00000026341.16	Actr3	ENSMUST00000178474.7	ENSMUSP00000137503.1	1257	ENSMUSE00000322402	ENSMUSE00000158207	125418249	125418304	69514965	125416380	2	3	CAT|GTATT
ENSMUSG00000056367.14	Actr3b	ENSMUST00000088244.5	ENSMUSP00000085578.4	1257	ENSMUSE00000551024	ENSMUSE00001211502	25798446	25798501	134811136	25809909	2	3	CAT|GTATC
ENSMUSG00000026836.15	Acvr1	ENSMUST00000112601.8	ENSMUSP00000108220.2	1530	ENSMUSE00001304655	ENSMUSE00000163334	58458885	58459082	103530279	58448444	10	11	ATG|GTATA
ENSMUSG00000026834.13	Acvr1c	ENSMUST00000028178.13	ENSMUSP00000028178.7	1482	ENSMUSE00000163306	ENSMUSE00000567024	58283389	58283545	120354001	58281721	6	7	GAG|GTACA
ENSMUSG00000052155.5	Acvr2a	ENSMUST00000063886.3	ENSMUSP00000067305.3	1542	ENSMUSE00001214960	ENSMUSE00001222186	48894666	48894780	107983936	48897110	8	9	CAG|GTTGG
ENSMUSG00000061393.14	Acvr2b	ENSMUST00000215746.1	ENSMUSP00000150566.1	1539	ENSMUSE00000582982	ENSMUSE00000582981	119431224	119431338	123127678	119432627	8	9	CAG|GTTGG
ENSMUSG00000061393.14	Acvr2b	ENSMUST00000035093.14	ENSMUSP00000035093.8	1587	ENSMUSE00000582982	ENSMUSE00000582981	119431224	119431338	38190551	119432627	7	8	CAG|GTTGG
ENSMUSG00000061393.14	Acvr2b	ENSMUST00000165044.2	ENSMUSP00000126108.1	1611	ENSMUSE00000582982	ENSMUSE00000582981	119431224	119431338	27187007	119432627	7	8	CAG|GTTGG
ENSMUSG00000000530.16	Acvrl1	ENSMUST00000121718.7	ENSMUSP00000114027.1	1509	ENSMUSE00001271837	ENSMUSE00000713844	101141067	101141197	7236046	101143638	10	11	CCG|GTCCT
ENSMUSG00000024866.10	Acy3	ENSMUST00000236510.1	ENSMUSP00000158512.1	957	ENSMUSE00000145682	ENSMUSE00000145668	3988138	3988231	58309392	3988505	5	6	TCT|GTCTG
ENSMUSG00000060923.5	Acyp2	ENSMUST00000074613.3	ENSMUSP00000074195.3	321	ENSMUSE00000362683	ENSMUSE00000988066	30649301	30649587	63594746	30633702	1	2	AAG|GTGTT
ENSMUSG00000017697.3	Ada	ENSMUST00000017841.3	ENSMUSP00000017841.3	1059	ENSMUSE00001221908	ENSMUSE00000171579	163730298	163730399	83513583	163730076	8	9	GAG|GTCTG
ENSMUSG00000027719.15	Adad1	ENSMUST00000144629.7	ENSMUSP00000115260.1	1860	ENSMUSE00000172589	ENSMUSE00000172597	37084928	37085157	30346353	37092097	9	10	TTG|GTGAT
ENSMUSG00000027259.15	Adal	ENSMUST00000028702.9	ENSMUSP00000028702.3	882	ENSMUSE00000167522	ENSMUSE00001284480	121148241	121148322	71438134	121150346	5	6	TAG|GTATT
ENSMUSG00000027259.15	Adal	ENSMUST00000119031.7	ENSMUSP00000113052.1	1083	ENSMUSE00000167522	ENSMUSE00001284480	121148241	121148322	38057137	121150346	6	7	TAG|GTATT
ENSMUSG00000054693.14	Adam10	ENSMUST00000067880.12	ENSMUSP00000063839.6	2250	ENSMUSE00000464032	ENSMUSE00000464912	70718658	70718776	104439230	70722771	3	4	ATG|GTGAA
ENSMUSG00000020926.16	Adam11	ENSMUST00000103081.9	ENSMUSP00000099370.4	2322	ENSMUSE00001048746	ENSMUSE00000661211	102777631	102777648	24377811	102780262	26	27	AAG|GTCCG
ENSMUSG00000054555.11	Adam12	ENSMUST00000067680.10	ENSMUSP00000065213.4	2712	ENSMUSE00000417631	ENSMUSE00000417625	133909827	133909962	102837234	133909202	19	20	AAG|GTGTG
ENSMUSG00000028041.17	Adam15	ENSMUST00000107446.7	ENSMUSP00000103070.1	1347	ENSMUSE00001310839	ENSMUSE00001205675	89345943	89346008	128310171	89345837	7	8	GAG|GTCAG
ENSMUSG00000028041.17	Adam15	ENSMUST00000074582.6	ENSMUSP00000074167.6	2448	ENSMUSE00001302281	ENSMUSE00001248577	89343113	89343190	63588330	89342361	16	17	GGG|GTCTG
ENSMUSG00000028041.17	Adam15	ENSMUST00000107448.8	ENSMUSP00000103072.2	2520	ENSMUSE00001302281	ENSMUSE00001248577	89343113	89343190	128314923	89342361	16	17	GGG|GTCTG
ENSMUSG00000028041.17	Adam15	ENSMUST00000184651.7	ENSMUSP00000139147.1	2595	ENSMUSE00001302281	ENSMUSE00001248577	89343113	89343190	72357049	89342361	16	17	GGG|GTCTG
ENSMUSG00000052593.16	Adam17	ENSMUST00000145118.7	ENSMUSP00000136407.1	1968	ENSMUSE00001277771	ENSMUSE00001308064	21353883	21354013	32407562	21351631	3	4	TTG|GTGAG
ENSMUSG00000052593.16	Adam17	ENSMUST00000064536.12	ENSMUSP00000067953.6	2484	ENSMUSE00001277771	ENSMUSE00001308064	21353883	21354013	28567608	21351631	3	4	TTG|GTGAG
ENSMUSG00000031552.13	Adam18	ENSMUST00000033957.11	ENSMUSP00000033957.5	2160	ENSMUSE00000523318	ENSMUSE00000368252	24637063	24637261	48621994	24629745	14	15	AAG|GTTCT
ENSMUSG00000011256.16	Adam19	ENSMUST00000011400.7	ENSMUSP00000011400.7	2763	ENSMUSE00001244071	ENSMUSE00001283468	46139693	46139777	81329757	46140230	20	21	AAG|GTGAC
ENSMUSG00000072647.6	Adam1a	ENSMUST00000200170.1	ENSMUSP00000143668.1	1416	ENSMUSE00001441906	ENSMUSE00001442917	121534335	121534430	27736447	121533389	7	8	CAG|GTACT
ENSMUSG00000022039.6	Adam2	ENSMUST00000022618.5	ENSMUSP00000022618.5	2208	ENSMUSE00000123123	ENSMUSE00000123118	66035142	66035219	114776957	66034847	17	18	GGT|GTATG
ENSMUSG00000040537.17	Adam22	ENSMUST00000046838.13	ENSMUSP00000049120.7	2574	ENSMUSE00001231323	ENSMUSE00000603507	8092731	8092831	132719212	8092406	28	29	AAG|GTAAC
ENSMUSG00000040537.17	Adam22	ENSMUST00000050166.13	ENSMUSP00000055000.7	2607	ENSMUSE00001231323	ENSMUSE00001221582	8092731	8092831	74572429	8092406	27	28	AAG|GTAAC
ENSMUSG00000040537.17	Adam22	ENSMUST00000115388.8	ENSMUSP00000111046.2	2700	ENSMUSE00001231323	ENSMUSE00001221582	8092731	8092831	117818466	8092406	26	27	AAG|GTAAC
ENSMUSG00000040537.17	Adam22	ENSMUST00000088761.10	ENSMUSP00000086139.4	2715	ENSMUSE00001231323	ENSMUSE00001221582	8092731	8092831	45644204	8092406	28	29	AAG|GTAAC
ENSMUSG00000040537.17	Adam22	ENSMUST00000088744.11	ENSMUSP00000086122.5	2784	ENSMUSE00001231323	ENSMUSE00001221582	8092731	8092831	25569229	8092406	27	28	AAG|GTAAC
ENSMUSG00000025964.15	Adam23	ENSMUST00000114107.2	ENSMUSP00000109742.1	2490	ENSMUSE00001286953	ENSMUSE00001297848	63570910	63571078	124728781	63572998	23	24	GGG|GTGTG
ENSMUSG00000014725.16	Adam28	ENSMUST00000224039.1	ENSMUSP00000153354.1	2307	ENSMUSE00000264885	ENSMUSE00000123310	68618095	68618175	70882067	68617770	17	18	GCA|GTGTG
ENSMUSG00000014725.16	Adam28	ENSMUST00000111072.7	ENSMUSP00000106701.1	2325	ENSMUSE00000264885	ENSMUSE00000123310	68618095	68618175	70544128	68617770	17	18	GCA|GTGTG
ENSMUSG00000014725.16	Adam28	ENSMUST00000022642.5	ENSMUSP00000022642.5	2382	ENSMUSE00000264885	ENSMUSE00000123310	68618095	68618175	69932217	68617770	17	18	GCA|GTGTG
ENSMUSG00000031553.16	Adam3	ENSMUST00000171438.7	ENSMUSP00000132651.1	2469	ENSMUSE00001211021	ENSMUSE00001247494	24684541	24684733	130742130	24681606	19	20	AGG|GTCCA
ENSMUSG00000037437.18	Adam32	ENSMUST00000119720.7	ENSMUSP00000113076.1	2034	ENSMUSE00000340723	ENSMUSE00000386790	24884438	24884636	61451744	24878829	14	15	CAG|GTTCA
ENSMUSG00000037437.18	Adam32	ENSMUST00000121438.8	ENSMUSP00000113627.2	2265	ENSMUSE00000383140	ENSMUSE00000347940	24870686	24870769	115561099	24864452	17	18	GGA|GTGTG
ENSMUSG00000027318.17	Adam33	ENSMUST00000052104.9	ENSMUSP00000052486.3	2316	ENSMUSE00001245631	ENSMUSE00001311048	131053390	131053588	101859097	131053150	16	17	ATG|GTTTG
ENSMUSG00000027318.17	Adam33	ENSMUST00000183552.7	ENSMUSP00000139344.1	2394	ENSMUSE00001212436	ENSMUSE00001311048	131053223	131053300	123099837	131053150	17	18	GGG|GTTTG
ENSMUSG00000031554.18	Adam5	ENSMUST00000209935.1	ENSMUSP00000147290.1	2100	ENSMUSE00000364435	ENSMUSE00000255235	24747482	24747568	69922884	24746771	17	18	GGG|GTTTG
ENSMUSG00000031554.18	Adam5	ENSMUST00000118419.1	ENSMUSP00000112422.1	2256	ENSMUSE00000364435	ENSMUSE00000255235	24747482	24747568	116600398	24746771	17	18	GGG|GTTTG
ENSMUSG00000031554.18	Adam5	ENSMUST00000050300.14	ENSMUSP00000052661.7	2316	ENSMUSE00000364435	ENSMUSE00000255235	24747482	24747568	5007559	24746771	17	18	GGG|GTTTG
ENSMUSG00000022056.9	Adam7	ENSMUST00000022640.7	ENSMUSP00000022640.7	2370	ENSMUSE00001236584	ENSMUSE00001270082	68506156	68506234	71570840	68505163	18	19	CCA|GTGTC
ENSMUSG00000025473.16	Adam8	ENSMUST00000106069.8	ENSMUSP00000101684.2	2481	ENSMUSE00001299663	ENSMUSE00001309227	139982782	139982832	30317181	139980034	22	23	CAG|GTCAA
ENSMUSG00000031555.15	Adam9	ENSMUST00000084035.11	ENSMUSP00000081048.5	2538	ENSMUSE00000609039	ENSMUSE00000609038	24964903	24965035	181825622	24963088	19	20	AAT|GTCAG
ENSMUSG00000022893.14	Adamts1	ENSMUST00000023610.14	ENSMUSP00000023610.8	2907	ENSMUSE00000131697	ENSMUSE00000131694	85797718	85797893	40937132	85796814	7	8	AAG|GTTGT
ENSMUSG00000024299.17	Adamts10	ENSMUST00000087623.12	ENSMUSP00000084905.6	3315	ENSMUSE00001279321	ENSMUSE00001216754	33548997	33549160	94306186	33549385	19	20	ATG|GTGCT
ENSMUSG00000047497.10	Adamts12	ENSMUST00000061318.8	ENSMUSP00000057796.7	4803	ENSMUSE00000511854	ENSMUSE00000124917	11292010	11292136	124858444	11300105	17	18	CAG|GTGGT
ENSMUSG00000014852.16	Adamts13	ENSMUST00000102891.3	ENSMUSP00000099955.3	4281	ENSMUSE00000232228	ENSMUSE00000232221	27005166	27005478	94474632	27006323	25	26	ATG|GTGCC
ENSMUSG00000033453.8	Adamts15	ENSMUST00000065112.6	ENSMUSP00000067022.6	2853	ENSMUSE00000373668	ENSMUSE00000263807	30904760	30904941	30145235	30904656	6	7	AAG|GTGGT
ENSMUSG00000049538.14	Adamts16	ENSMUST00000109694.2	ENSMUSP00000105316.2	2703	ENSMUSE00000448614	ENSMUSE00000613229	70797838	70798037	84804760	70795533	5	6	ATG|GTGTC
ENSMUSG00000049538.14	Adamts16	ENSMUST00000080145.12	ENSMUSP00000079041.6	3669	ENSMUSE00000448614	ENSMUSE00000613229	70797838	70798037	161106707	70795533	5	6	ATG|GTGTC
ENSMUSG00000053399.9	Adamts18	ENSMUST00000093113.4	ENSMUSP00000090801.4	3660	ENSMUSE00000304786	ENSMUSE00000212805	113714351	113714492	105139561	113713285	17	18	GAG|GTTAT
ENSMUSG00000053441.5	Adamts19	ENSMUST00000052907.6	ENSMUSP00000050535.5	3633	ENSMUSE00000572409	ENSMUSE00000572408	59024447	59024582	74161699	59031977	19	20	AAG|GTGGA
ENSMUSG00000036545.9	Adamts2	ENSMUST00000040523.8	ENSMUSP00000040171.8	3642	ENSMUSE00000295809	ENSMUSE00000295804	50791803	50791935	65074439	50792853	18	19	TGT|GTGGG
ENSMUSG00000022449.14	Adamts20	ENSMUST00000155907.1	ENSMUSP00000121696.1	4278	ENSMUSE00000646551	ENSMUSE00000646549	94333599	94333725	125087964	94331528	19	20	CAG|GTGGC
ENSMUSG00000022449.14	Adamts20	ENSMUST00000035342.10	ENSMUSP00000036330.4	5721	ENSMUSE00000380030	ENSMUSE00000376172	94282946	94283075	50287528	94282745	33	34	ACT|GTAAA
ENSMUSG00000006403.13	Adamts4	ENSMUST00000111315.8	ENSMUSP00000106947.3	2502	ENSMUSE00000161522	ENSMUSE00000366310	171257719	171257894	101162679	171260637	8	9	CAG|GTATG
ENSMUSG00000022894.6	Adamts5	ENSMUST00000023611.6	ENSMUSP00000023611.5	2793	ENSMUSE00000267491	ENSMUSE00000131707	85868026	85868201	120273984	85866795	6	7	AAG|GTTAC
ENSMUSG00000032363.15	Adamts7	ENSMUST00000113060.2	ENSMUSP00000108683.1	4848	ENSMUSE00001230465	ENSMUSE00000756068	90197000	90197162	46581438	90200102	23	24	CAC|GTTGT
ENSMUSG00000032363.15	Adamts7	ENSMUST00000113059.7	ENSMUSP00000108682.1	4974	ENSMUSE00001230465	ENSMUSE00001219794	90197000	90197162	46581438	90200100	23	24	CAC|GTTGT
ENSMUSG00000066113.16	Adamtsl1	ENSMUST00000141889.7	ENSMUSP00000119278.1	5238	ENSMUSE00001308452	ENSMUSE00001229900	86374852	86374980	85256343	86385667	21	22	CAG|GTGTA
ENSMUSG00000036040.14	Adamtsl2	ENSMUST00000091233.6	ENSMUSP00000088774.6	2874	ENSMUSE00000472688	ENSMUSE00001209804	27101607	27101733	76504163	27102982	13	14	CAG|GTGGG
ENSMUSG00000015850.11	Adamtsl4	ENSMUST00000117782.7	ENSMUSP00000113424.1	3111	ENSMUSE00000449659	ENSMUSE00000449654	95680737	95680922	50055237	95680574	11	12	AAG|GTGTT
ENSMUSG00000020709.15	Adap2	ENSMUST00000021050.13	ENSMUSP00000021050.7	1146	ENSMUSE00000108361	ENSMUSE00000108363	80160163	80160242	30526347	80162260	4	5	CAG|GTAAC
ENSMUSG00000027951.16	Adar	ENSMUST00000121094.7	ENSMUSP00000112969.1	1905	ENSMUSE00000174604	ENSMUSE00000174609	89750236	89750348	120961226	89750755	12	13	AAG|GTCGG
ENSMUSG00000027951.16	Adar	ENSMUST00000118341.5	ENSMUSP00000113453.1	1983	ENSMUSE00000174604	ENSMUSE00000174609	89750236	89750348	40836017	89750755	12	13	AAG|GTCGG
ENSMUSG00000027951.16	Adar	ENSMUST00000098924.8	ENSMUSP00000096525.2	2793	ENSMUSE00000174604	ENSMUSE00000174609	89750236	89750348	67206477	89750755	13	14	AAG|GTCGG
ENSMUSG00000027951.16	Adar	ENSMUST00000029563.13	ENSMUSP00000029563.8	3459	ENSMUSE00000174604	ENSMUSE00000174609	89750236	89750348	6549832	89750755	13	14	AAG|GTCGG
ENSMUSG00000027951.16	Adar	ENSMUST00000107405.5	ENSMUSP00000103028.2	3537	ENSMUSE00000174604	ENSMUSE00000174609	89750236	89750348	122117270	89750755	13	14	AAG|GTCGG
ENSMUSG00000020262.15	Adarb1	ENSMUST00000020496.13	ENSMUSP00000020496.7	2106	ENSMUSE00001293765	ENSMUSE00000403503	77295698	77295876	142476897	77294961	10	11	AAG|GTTCC
ENSMUSG00000020262.15	Adarb1	ENSMUST00000105406.7	ENSMUSP00000101046.1	2136	ENSMUSE00001293765	ENSMUSE00000666066	77295698	77295876	30102169	77294961	11	12	AAG|GTTCC
ENSMUSG00000052551.16	Adarb2	ENSMUST00000135574.7	ENSMUSP00000115148.1	2238	ENSMUSE00000468343	ENSMUSE00000465454	8559104	8559190	35659923	8570574	2	3	TAA|GTACC
ENSMUSG00000031949.17	Adat1	ENSMUST00000139820.7	ENSMUSP00000117279.1	1365	ENSMUSE00000214907	ENSMUSE00000305933	111982162	111982765	77215062	111979444	6	7	CAG|GTGTG
ENSMUSG00000031949.17	Adat1	ENSMUST00000034427.11	ENSMUSP00000034427.5	1500	ENSMUSE00000214907	ENSMUSE00000305933	111982162	111982765	18397518	111979444	6	7	CAG|GTGTG
ENSMUSG00000021044.15	Adck1	ENSMUST00000222695.1	ENSMUSP00000152821.1	1578	ENSMUSE00000114125	ENSMUSE00000114124	88455479	88455628	21531280	88456934	8	9	CAG|GTGCT
ENSMUSG00000020431.5	Adcy1	ENSMUST00000020706.4	ENSMUSP00000020706.4	3357	ENSMUSE00001242769	ENSMUSE00000581143	7167064	7167188	114142988	7178506	19	20	CAG|GTGAC
ENSMUSG00000026567.16	Adcy10	ENSMUST00000148550.7	ENSMUSP00000137959.1	1416	ENSMUSE00001310908	ENSMUSE00001306409	165510255	165510460	72724044	165513166	6	7	AAG|GTTAG
ENSMUSG00000026567.16	Adcy10	ENSMUST00000027852.14	ENSMUSP00000027852.8	4845	ENSMUSE00001284668	ENSMUSE00001250634	165567627	165567744	62760094	165570814	30	31	CTG|GTATG
ENSMUSG00000020654.15	Adcy3	ENSMUST00000127756.7	ENSMUSP00000115406.1	3438	ENSMUSE00001270368	ENSMUSE00000233473	4212079	4212203	113761095	4213524	21	22	CAG|GTGGT
ENSMUSG00000022220.14	Adcy4	ENSMUST00000170223.8	ENSMUSP00000130530.1	3234	ENSMUSE00000351990	ENSMUSE00000878897	55769373	55769497	79727863	55769287	25	26	CAA|GTGAC
ENSMUSG00000022840.9	Adcy5	ENSMUST00000114913.2	ENSMUSP00000110563.1	3789	ENSMUSE00000559328	ENSMUSE00000701042	35302267	35302391	24529914	35305738	20	21	CAG|GTTAC
ENSMUSG00000031659.13	Adcy7	ENSMUST00000171456.8	ENSMUSP00000132528.1	3300	ENSMUSE00000581104	ENSMUSE00001386498	88327373	88327497	82552887	88329961	27	28	CAG|GTTAC
ENSMUSG00000022376.8	Adcy8	ENSMUST00000023007.6	ENSMUSP00000023007.5	3750	ENSMUSE00000126018	ENSMUSE00000126015	64806628	64806755	105442946	64787464	5	6	CAG|GTTTG
ENSMUSG00000005580.11	Adcy9	ENSMUST00000117801.7	ENSMUSP00000113498.1	4062	ENSMUSE00000982565	ENSMUSE00001073785	4298687	4298846	56804326	4297557	8	9	CAT|GTTAC
ENSMUSG00000029778.12	Adcyap1r1	ENSMUST00000070736.11	ENSMUSP00000063784.5	1491	ENSMUSE00000999559	ENSMUSE00000873306	55495574	55495615	110595218	55498905	16	17	GAG|GTACA
ENSMUSG00000029106.14	Add1	ENSMUST00000114338.8	ENSMUSP00000109977.2	1899	ENSMUSE00000654137	ENSMUSE00000654134	34613519	34613617	161560169	34614360	8	9	CAG|GTTCG
ENSMUSG00000029106.14	Add1	ENSMUST00000114340.8	ENSMUSP00000109979.2	2208	ENSMUSE00000654137	ENSMUSE00000654134	34613519	34613617	161560169	34614360	8	9	CAG|GTTCG
ENSMUSG00000030000.10	Add2	ENSMUST00000203279.1	ENSMUSP00000145452.1	1434	ENSMUSE00000194277	ENSMUSE00000194274	86096686	86096835	5211999	86098719	5	6	GCG|GTGTC
ENSMUSG00000030000.10	Add2	ENSMUST00000205034.2	ENSMUSP00000145034.1	1689	ENSMUSE00000194267	ENSMUSE00000194282	86101155	86101253	145621091	86104658	9	10	CAG|GTGTC
ENSMUSG00000030000.10	Add2	ENSMUST00000204059.2	ENSMUSP00000145160.1	2178	ENSMUSE00000194267	ENSMUSE00000194282	86101155	86101253	74689323	86104658	9	10	CAG|GTGTC
ENSMUSG00000025026.15	Add3	ENSMUST00000238130.1	ENSMUSP00000158154.1	2025	ENSMUSE00000147362	ENSMUSE00000147359	53233825	53233923	46277646	53234961	9	10	CAG|GTGCA
ENSMUSG00000025026.15	Add3	ENSMUST00000237430.1	ENSMUSP00000157955.1	2121	ENSMUSE00000147362	ENSMUSE00000147359	53233825	53233923	25653323	53234961	8	9	CAG|GTGCA
ENSMUSG00000050994.20	Adgb	ENSMUST00000045328.13	ENSMUSP00000045452.7	1071	ENSMUSE00000391315	ENSMUSE00000347157	10429640	10429839	103857851	10422760	1	2	AGG|GTTCC
ENSMUSG00000050994.20	Adgb	ENSMUST00000172530.7	ENSMUSP00000134378.1	4974	ENSMUSE00001282942	ENSMUSE00001309739	10382725	10382912	64324451	10378849	26	27	CAG|GTACT
ENSMUSG00000025475.17	Adgra1	ENSMUST00000026548.13	ENSMUSP00000026548.7	1737	ENSMUSE00000494345	ENSMUSE00000239203	139852512	139852657	23443972	139874057	6	7	CAG|GTTCT
ENSMUSG00000031486.15	Adgra2	ENSMUST00000033876.13	ENSMUSP00000033876.7	4011	ENSMUSE00000209959	ENSMUSE00001217178	27119706	27119851	103040441	27120536	17	18	CCG|GTTCT
ENSMUSG00000029090.12	Adgra3	ENSMUST00000030971.6	ENSMUSP00000030971.5	3933	ENSMUSE00000185390	ENSMUSE00000185389	49963691	49963836	108661932	49961743	17	18	GAG|GTTCT
ENSMUSG00000034730.17	Adgrb1	ENSMUST00000042035.15	ENSMUSP00000046097.9	4749	ENSMUSE00000255104	ENSMUSE00000255097	74580565	74580736	58840675	74582987	25	26	GAG|GTCCA
ENSMUSG00000028782.14	Adgrb2	ENSMUST00000121049.7	ENSMUSP00000112869.1	4521	ENSMUSE00000524783	ENSMUSE00000182094	130017062	130017233	40234822	130017624	23	24	GAG|GTCCA
ENSMUSG00000028782.14	Adgrb2	ENSMUST00000106017.7	ENSMUSP00000101638.1	4650	ENSMUSE00000524783	ENSMUSE00000182094	130017062	130017233	83842218	130017624	24	25	GAG|GTCCA
ENSMUSG00000028782.14	Adgrb2	ENSMUST00000106015.8	ENSMUSP00000101636.2	4686	ENSMUSE00000524783	ENSMUSE00000182094	130017062	130017233	104058107	130017624	23	24	GAG|GTCCA
ENSMUSG00000033569.17	Adgrb3	ENSMUST00000151309.7	ENSMUSP00000116231.1	4569	ENSMUSE00001251349	ENSMUSE00001223776	25111692	25111863	164987111	25101528	25	26	GAG|GTTCA
ENSMUSG00000044017.16	Adgrd1	ENSMUST00000056617.13	ENSMUSP00000060307.7	2712	ENSMUSE00000450426	ENSMUSE00000649403	129201456	129201548	11238920	129204599	25	26	ACC|GTCAA
ENSMUSG00000004730.15	Adgre1	ENSMUST00000086763.12	ENSMUSP00000083971.5	2796	ENSMUSE00000606535	ENSMUSE00000606534	57478772	57478940	32997382	57481024	20	21	CAG|GTACG
ENSMUSG00000032915.6	Adgre4	ENSMUST00000025004.6	ENSMUSP00000025004.6	2070	ENSMUSE00000541912	ENSMUSE00000541911	55820575	55820755	74693448	55843300	15	16	CAG|GTGCG
ENSMUSG00000067642.11	Adgrf3	ENSMUST00000088117.10	ENSMUSP00000085440.5	2976	ENSMUSE00000601745	ENSMUSE00000601744	30195497	30195559	45021387	30195098	12	13	ATG|GTCAC
ENSMUSG00000056492.6	Adgrf5	ENSMUST00000226087.1	ENSMUSP00000153049.1	4047	ENSMUSE00000543292	ENSMUSE00000357568	43452280	43452321	116255831	43452475	18	19	AAG|GTGCA
ENSMUSG00000031785.16	Adgrg1	ENSMUST00000212660.1	ENSMUSP00000148644.1	2064	ENSMUSE00000212944	ENSMUSE00000419352	95010502	95010610	43161443	95011813	12	13	TAT|GTGCT
ENSMUSG00000031298.15	Adgrg2	ENSMUST00000112404.8	ENSMUSP00000108023.2	2949	ENSMUSE00000241942	ENSMUSE00000241932	160483083	160483128	17091175	160483337	18	19	ATG|GTGGC
ENSMUSG00000031298.15	Adgrg2	ENSMUST00000112405.8	ENSMUSP00000108024.2	2982	ENSMUSE00000241942	ENSMUSE00000241932	160483083	160483128	58438344	160483337	19	20	ATG|GTGGC
ENSMUSG00000031298.15	Adgrg2	ENSMUST00000112402.7	ENSMUSP00000108021.1	2988	ENSMUSE00000241942	ENSMUSE00000241932	160483083	160483128	17109645	160483337	19	20	ATG|GTGGC
ENSMUSG00000031298.15	Adgrg2	ENSMUST00000112408.8	ENSMUSP00000108027.2	3021	ENSMUSE00000241942	ENSMUSE00000241932	160483083	160483128	58438344	160483337	20	21	ATG|GTGGC
ENSMUSG00000031298.15	Adgrg2	ENSMUST00000112400.7	ENSMUSP00000108019.1	3030	ENSMUSE00000241942	ENSMUSE00000241932	160483083	160483128	119300010	160483337	20	21	ATG|GTGGC
ENSMUSG00000060470.7	Adgrg3	ENSMUST00000051259.9	ENSMUSP00000051079.8	1629	ENSMUSE00000483094	ENSMUSE00000580822	95039850	95039943	35830943	95040534	10	11	GTT|GTGCT
ENSMUSG00000053852.11	Adgrg4	ENSMUST00000154818.7	ENSMUSP00000119486.1	8607	ENSMUSE00000655652	ENSMUSE00000796342	56977587	56977730	101875647	56980337	22	23	ATG|GTGAC
ENSMUSG00000053852.11	Adgrg4	ENSMUST00000153784.7	ENSMUSP00000116634.1	9222	ENSMUSE00000655652	ENSMUSE00000743690	56977587	56977730	69043925	56980369	22	23	ATG|GTGAC
ENSMUSG00000061577.12	Adgrg5	ENSMUST00000074570.9	ENSMUSP00000074155.3	1572	ENSMUSE00001295171	ENSMUSE00001252975	94941505	94941782	140682402	94943280	11	12	ATG|GTTTC
ENSMUSG00000061577.12	Adgrg5	ENSMUST00000166802.8	ENSMUSP00000132628.1	1575	ENSMUSE00001295171	ENSMUSE00000890805	94941505	94941782	80861346	94942349	11	12	ATG|GTTTC
ENSMUSG00000039116.7	Adgrg6	ENSMUST00000041168.5	ENSMUSP00000043055.4	3498	ENSMUSE00000310480	ENSMUSE00000310475	14420426	14420709	152950621	14410557	21	22	AAG|GTTTA
ENSMUSG00000013033.16	Adgrl1	ENSMUST00000131717.1	ENSMUSP00000118579.1	3888	ENSMUSE00001221027	ENSMUSE00001244977	83937461	83937557	76066090	83937777	18	19	GAG|GTACC
ENSMUSG00000013033.16	Adgrl1	ENSMUST00000141158.7	ENSMUSP00000118452.1	4401	ENSMUSE00001221027	ENSMUSE00001244977	83937461	83937557	3134318	83937777	20	21	GAG|GTACC
ENSMUSG00000028184.12	Adgrl2	ENSMUST00000106128.6	ENSMUSP00000101734.2	4464	ENSMUSE00000177067	ENSMUSE00000177064	148826365	148826533	90198051	148823824	19	20	AAA|GTACG
ENSMUSG00000037605.16	Adgrl3	ENSMUST00000117407.7	ENSMUSP00000112388.1	4029	ENSMUSE00001270844	ENSMUSE00001222676	81760627	81760795	115923166	81766263	20	21	AAG|GTACG
ENSMUSG00000037605.16	Adgrl3	ENSMUST00000122356.7	ENSMUSP00000113600.1	4587	ENSMUSE00001270844	ENSMUSE00001222676	81760627	81760795	181350635	81766263	20	21	AAG|GTACG
ENSMUSG00000037605.16	Adgrl3	ENSMUST00000072521.10	ENSMUSP00000072336.4	4632	ENSMUSE00001270844	ENSMUSE00001222676	81760627	81760795	90477320	81766263	21	22	AAG|GTACG
ENSMUSG00000039167.12	Adgrl4	ENSMUST00000046977.11	ENSMUSP00000041939.7	2220	ENSMUSE00000260337	ENSMUSE00000260332	151540961	151541052	36946443	151542849	14	15	AAG|GTCTT
ENSMUSG00000069170.14	Adgrv1	ENSMUST00000128585.8	ENSMUSP00000121899.1	1851	ENSMUSE00001304261	ENSMUSE00001312588	81581692	81581805	89294144	81579850	6	7	GAG|GTACC
ENSMUSG00000074207.10	Adh1	ENSMUST00000004232.9	ENSMUSP00000004232.9	1128	ENSMUSE00001228036	ENSMUSE00001308277	138282615	138282834	54645605	138286952	5	6	AAG|GTGAC
ENSMUSG00000037797.14	Adh4	ENSMUST00000013458.8	ENSMUSP00000013458.8	1134	ENSMUSE00000239569	ENSMUSE00000239561	138427971	138428100	41764133	138429175	7	8	GTG|GTTGG
ENSMUSG00000028138.8	Adh5	ENSMUST00000005964.6	ENSMUSP00000005964.2	1125	ENSMUSE00000176685	ENSMUSE00001053455	138450899	138451118	119427455	138451504	5	6	AAG|GTGGA
ENSMUSG00000055301.8	Adh7	ENSMUST00000090171.6	ENSMUSP00000087633.5	1125	ENSMUSE00000176830	ENSMUSE00000176827	138226191	138226451	104318157	138228044	6	7	ATG|GTTGA
ENSMUSG00000022878.5	Adipoq	ENSMUST00000023593.5	ENSMUSP00000023593.5	744	ENSMUSE00001281213	ENSMUSE00000131552	23155217	23155447	32575240	23158028	2	3	CAG|GTCTT
ENSMUSG00000026457.14	Adipor1	ENSMUST00000112237.1	ENSMUSP00000107856.1	1128	ENSMUSE00000159355	ENSMUSE00000159353	134424751	134424922	87110004	134426095	4	5	TTG|GTTTT
ENSMUSG00000030168.13	Adipor2	ENSMUST00000169744.7	ENSMUSP00000126138.1	1161	ENSMUSE00000196026	ENSMUSE00000196025	119361828	119361999	12820795	119359537	4	5	TAG|GTTGT
ENSMUSG00000039197.10	Adk	ENSMUST00000224069.1	ENSMUSP00000153089.1	1038	ENSMUSE00000231610	ENSMUSE00000231605	21234833	21235005	7920132	21240571	5	6	CAG|GTCCC
ENSMUSG00000039197.10	Adk	ENSMUST00000045376.10	ENSMUSP00000047665.9	1086	ENSMUSE00000231610	ENSMUSE00000231605	21234833	21235005	19385623	21240571	5	6	CAG|GTCCC
ENSMUSG00000030790.15	Adm	ENSMUST00000033054.9	ENSMUSP00000033054.8	555	ENSMUSE00000203479	ENSMUSE00000305978	110628257	110628376	37054260	110628674	2	3	GAA|GTGGA
ENSMUSG00000042429.8	Adora1	ENSMUST00000169927.1	ENSMUSP00000132105.1	981	ENSMUSE00000886167	ENSMUSE00000902929	134234015	134234578	139245329	134203590	1	2	CCG|GTACA
ENSMUSG00000020178.6	Adora2a	ENSMUST00000105420.2	ENSMUSP00000101060.1	1233	ENSMUSE00000666150	ENSMUSE00000666149	75325785	75326351	55242061	75334784	2	3	CCG|GTACA
ENSMUSG00000018500.2	Adora2b	ENSMUST00000018644.2	ENSMUSP00000018644.2	999	ENSMUSE00000105760	ENSMUSE00000105761	62248984	62249436	103022177	62266453	1	2	CAG|GTATA
ENSMUSG00000002844.9	Adprh	ENSMUST00000002923.9	ENSMUSP00000002923.8	1089	ENSMUSE00000130545	ENSMUSE00000412489	38447248	38447608	43811116	38446104	3	4	CTG|GTCCT
ENSMUSG00000031448.12	Adprhl1	ENSMUST00000033825.10	ENSMUSP00000033825.4	1062	ENSMUSE00000209613	ENSMUSE00000209616	13246042	13246167	157470616	13245609	3	4	CAG|GTTTC
ENSMUSG00000042558.16	Adprhl2	ENSMUST00000102617.4	ENSMUSP00000099677.4	1113	ENSMUSE00001232615	ENSMUSE00001265316	126317720	126317904	156859437	126317403	4	5	GGA|GTTGG
ENSMUSG00000031489.15	Adrb3	ENSMUST00000121838.1	ENSMUSP00000113006.1	1203	ENSMUSE00000708965	ENSMUSE00000403943	27227257	27228583	85138653	27226793	1	2	CAG|GTTTG
ENSMUSG00000039041.15	Adrm1	ENSMUST00000061437.4	ENSMUSP00000050076.4	1224	ENSMUSE00001309329	ENSMUSE00001298329	180174309	180174395	52023003	180174946	5	6	TGG|GTGGA
ENSMUSG00000022407.10	Adsl	ENSMUST00000023043.9	ENSMUSP00000023043.2	1455	ENSMUSE00001295655	ENSMUSE00000391731	80967589	80967765	77781212	80970946	12	13	CAG|GTCCA
ENSMUSG00000015961.8	Adss	ENSMUST00000016105.8	ENSMUSP00000016105.8	1371	ENSMUSE00000159971	ENSMUSE00000159967	177771141	177771265	25580040	177770022	10	11	TGC|GTTGG
ENSMUSG00000058022.14	Adtrp	ENSMUST00000179758.7	ENSMUSP00000137365.1	693	ENSMUSE00000339198	ENSMUSE00000980109	41767336	41767487	128252784	41764792	6	7	GGG|GTGCC
ENSMUSG00000020473.13	Aebp1	ENSMUST00000109829.1	ENSMUSP00000105454.1	2247	ENSMUSE00000105150	ENSMUSE00000105162	5870514	5870653	104003447	5870852	10	11	CAG|GTGCA
ENSMUSG00000020473.13	Aebp1	ENSMUST00000102923.9	ENSMUSP00000099987.3	3387	ENSMUSE00000105150	ENSMUSE00000105162	5870514	5870653	59558383	5870852	19	20	CAG|GTGCA
ENSMUSG00000030232.18	Aebp2	ENSMUST00000032359.14	ENSMUSP00000032359.8	825	ENSMUSE00000196630	ENSMUSE00000196629	140643948	140644072	77063979	140646877	5	6	ACT|GTAAT
ENSMUSG00000030232.18	Aebp2	ENSMUST00000161335.7	ENSMUSP00000125479.1	867	ENSMUSE00000196630	ENSMUSE00000196629	140643948	140644072	78470695	140646877	5	6	ACT|GTAAT
ENSMUSG00000030232.18	Aebp2	ENSMUST00000087614.10	ENSMUSP00000084896.4	1491	ENSMUSE00000196630	ENSMUSE00000196629	140643948	140644072	38598785	140646877	5	6	ACT|GTAAT
ENSMUSG00000030232.18	Aebp2	ENSMUST00000095350.10	ENSMUSP00000092993.5	1515	ENSMUSE00000196630	ENSMUSE00000196629	140643948	140644072	63346054	140646877	5	6	ACT|GTAAT
ENSMUSG00000030609.18	Aen	ENSMUST00000107421.7	ENSMUSP00000103044.1	897	ENSMUSE00001312319	ENSMUSE00000673058	78905843	78906043	97923094	78908381	3	4	CAG|GTCGG
ENSMUSG00000030609.18	Aen	ENSMUST00000107425.7	ENSMUSP00000103048.1	1011	ENSMUSE00001312319	ENSMUSE00000673067	78905843	78906043	97842232	78911209	3	4	CAG|GTCGG
ENSMUSG00000029094.12	Afap1	ENSMUST00000064571.10	ENSMUSP00000067779.4	2196	ENSMUSE00000237924	ENSMUSE00000185457	35950855	35951034	28568485	35961847	6	7	AAG|GTAAT
ENSMUSG00000033032.15	Afap1l1	ENSMUST00000120472.1	ENSMUSP00000113286.1	2307	ENSMUSE00001226424	ENSMUSE00001225979	61737496	61737607	29621509	61736947	15	16	CCA|GTGCC
ENSMUSG00000025083.18	Afap1l2	ENSMUST00000118800.7	ENSMUSP00000113745.1	2478	ENSMUSE00000617330	ENSMUSE00000617329	56917126	56917237	6776050	56916572	13	14	GTG|GTGGA
ENSMUSG00000025083.18	Afap1l2	ENSMUST00000111584.8	ENSMUSP00000107210.2	2532	ENSMUSE00000617330	ENSMUSE00000617329	56917126	56917237	194754320	56916572	14	15	GTG|GTGGA
ENSMUSG00000068036.16	Afdn	ENSMUST00000150848.7	ENSMUSP00000122447.1	5418	ENSMUSE00001212247	ENSMUSE00001300531	13849108	13849253	66787037	13849662	15	16	TAA|GTACT
ENSMUSG00000068036.16	Afdn	ENSMUST00000139666.7	ENSMUSP00000118318.1	5463	ENSMUSE00001212247	ENSMUSE00001300531	13849108	13849253	14308461	13849662	16	17	TAA|GTACT
ENSMUSG00000031189.12	Aff2	ENSMUST00000033532.6	ENSMUSP00000033532.6	3819	ENSMUSE00000307639	ENSMUSE00000307632	69853078	69853214	37335828	69856761	15	16	CAG|GTATG
ENSMUSG00000037138.18	Aff3	ENSMUST00000238906.1	ENSMUSP00000159147.1	3765	ENSMUSE00001284883	ENSMUSE00001205863	38191171	38191307	107728572	38187007	18	19	CAG|GTATG
ENSMUSG00000049470.13	Aff4	ENSMUST00000060945.11	ENSMUSP00000051479.5	3483	ENSMUSE00001241385	ENSMUSE00001234023	53408057	53408193	138275929	53408470	16	17	TAA|GTACA
ENSMUSG00000038302.14	Afg1l	ENSMUST00000041024.14	ENSMUSP00000036149.8	1443	ENSMUSE00001222871	ENSMUSE00001253400	42318592	42318732	191548296	42316463	11	12	AAG|GTGCG
ENSMUSG00000031967.15	Afg3l1	ENSMUST00000098320.5	ENSMUSP00000095924.4	1755	ENSMUSE00000215341	ENSMUSE00001237178	123498588	123498698	148538728	123501433	13	14	GAG|GTGTC
ENSMUSG00000031967.15	Afg3l1	ENSMUST00000001520.12	ENSMUSP00000001520.7	2370	ENSMUSE00001307767	ENSMUSE00001220080	123501515	123501709	102339944	123503916	16	17	AAG|GTTGG
ENSMUSG00000024527.10	Afg3l2	ENSMUST00000025408.9	ENSMUSP00000025408.8	2409	ENSMUSE00000314874	ENSMUSE00000351985	67407266	67407460	150566888	67405514	16	17	AAG|GTCGC
ENSMUSG00000029369.17	Afm	ENSMUST00000128740.1	ENSMUSP00000117180.1	1293	ENSMUSE00000325305	ENSMUSE00000188342	90531492	90531706	4969828	90545519	8	9	TGA|GTTTA
ENSMUSG00000029369.17	Afm	ENSMUST00000113179.8	ENSMUSP00000108804.2	1827	ENSMUSE00000188347	ENSMUSE00000188346	90550163	90550386	122528476	90551477	12	13	CAG|GTTTC
ENSMUSG00000054932.6	Afp	ENSMUST00000042755.6	ENSMUSP00000041006.3	1818	ENSMUSE00000325486	ENSMUSE00000325477	90504331	90504428	24791143	90505088	10	11	TCT|GTTCC
ENSMUSG00000049659.15	Aftph	ENSMUST00000035350.11	ENSMUSP00000036778.5	2715	ENSMUSE00000515711	ENSMUSE00001236816	20698313	20698373	8421221	20692588	7	8	ATG|GTGTG
ENSMUSG00000049659.15	Aftph	ENSMUST00000146722.8	ENSMUSP00000121612.2	2796	ENSMUSE00000593848	ENSMUSE00001236816	20696751	20696831	66975444	20692588	7	8	CAG|GTGTG
ENSMUSG00000031521.5	Aga	ENSMUST00000033920.5	ENSMUSP00000033920.4	1041	ENSMUSE00000210421	ENSMUSE00001385006	53521050	53521183	57629001	53523338	8	9	ATG|GTGCT
ENSMUSG00000055013.16	Agap1	ENSMUST00000027521.14	ENSMUSP00000027521.8	2574	ENSMUSE00000479126	ENSMUSE00001331307	89609496	89609583	29198113	89627846	3	4	AAG|GTGGC
ENSMUSG00000025422.10	Agap2	ENSMUST00000217941.1	ENSMUSP00000151946.1	3501	ENSMUSE00000150684	ENSMUSE00000150702	127082966	127083053	137656122	127083293	3	4	AGA|GTGAG
ENSMUSG00000025422.10	Agap2	ENSMUST00000039259.6	ENSMUSP00000043466.6	3561	ENSMUSE00000150684	ENSMUSE00000150702	127082966	127083053	30744514	127083293	3	4	AGA|GTGAG
ENSMUSG00000025754.11	Agbl1	ENSMUST00000026854.9	ENSMUSP00000026854.3	1956	ENSMUSE00000152927	ENSMUSE00000152926	76422149	76422235	70680825	76424803	7	8	TGA|GTTTG
ENSMUSG00000025754.11	Agbl1	ENSMUST00000107442.2	ENSMUSP00000103066.2	2301	ENSMUSE00001310449	ENSMUSE00001210401	76698709	76698838	102611562	76720212	13	14	GTG|GTCTT
ENSMUSG00000040812.14	Agbl2	ENSMUST00000037206.10	ENSMUSP00000047936.4	2430	ENSMUSE00001265638	ENSMUSE00001278640	90805799	90805925	15582525	90807399	11	12	TGG|GTAGT
ENSMUSG00000040812.14	Agbl2	ENSMUST00000051831.12	ENSMUSP00000051620.6	2511	ENSMUSE00001265638	ENSMUSE00001278640	90805799	90805925	72652016	90807399	11	12	TGG|GTAGT
ENSMUSG00000040812.14	Agbl2	ENSMUST00000170320.7	ENSMUSP00000129216.1	2589	ENSMUSE00001265638	ENSMUSE00001278640	90805799	90805925	28314894	90807399	11	12	TGG|GTAGT
ENSMUSG00000038836.15	Agbl3	ENSMUST00000115017.7	ENSMUSP00000110669.1	3006	ENSMUSE00001310466	ENSMUSE00001223253	34824720	34824800	37483728	34828249	13	14	GAG|GTTTA
ENSMUSG00000038836.15	Agbl3	ENSMUST00000115016.7	ENSMUSP00000110668.1	3021	ENSMUSE00001310466	ENSMUSE00001223253	34824720	34824800	34795172	34828249	14	15	GAG|GTTTA
ENSMUSG00000061298.14	Agbl4	ENSMUST00000080744.12	ENSMUSP00000079568.6	1392	ENSMUSE00000631509	ENSMUSE00000631508	111547183	111547297	139927683	111566729	8	9	CAG|GTGTT
ENSMUSG00000061298.14	Agbl4	ENSMUST00000097920.8	ENSMUSP00000095533.2	1623	ENSMUSE00000631509	ENSMUSE00000631508	111547183	111547297	148043425	111566729	8	9	CAG|GTGTT
ENSMUSG00000029165.17	Agbl5	ENSMUST00000069705.10	ENSMUSP00000063228.4	2160	ENSMUSE00001204880	ENSMUSE00001224292	30894375	30894510	94052254	30895199	9	10	CAG|GTGGG
ENSMUSG00000029165.17	Agbl5	ENSMUST00000202060.3	ENSMUSP00000144018.1	2313	ENSMUSE00001204880	ENSMUSE00001224292	30894375	30894510	126821164	30895199	9	10	CAG|GTGGG
ENSMUSG00000029165.17	Agbl5	ENSMUST00000201817.3	ENSMUSP00000144304.1	2427	ENSMUSE00001204880	ENSMUSE00001224292	30894375	30894510	18796441	30895199	9	10	CAG|GTGGG
ENSMUSG00000029165.17	Agbl5	ENSMUST00000201917.3	ENSMUSP00000144188.1	2454	ENSMUSE00001204880	ENSMUSE00001224292	30894375	30894510	18877567	30895199	9	10	CAG|GTGGG
ENSMUSG00000029165.17	Agbl5	ENSMUST00000114700.8	ENSMUSP00000110348.2	2541	ENSMUSE00001204880	ENSMUSE00001224292	30894375	30894510	108511532	30895199	10	11	CAG|GTGGG
ENSMUSG00000029165.17	Agbl5	ENSMUST00000201168.3	ENSMUSP00000143808.1	2661	ENSMUSE00001204880	ENSMUSE00001224292	30894375	30894510	106776119	30895199	9	10	CAG|GTGGG
ENSMUSG00000015452.14	Ager	ENSMUST00000174069.7	ENSMUSP00000133391.1	1002	ENSMUSE00001280143	ENSMUSE00001236167	34598730	34598794	22210401	34598984	4	5	AAG|GTGGG
ENSMUSG00000015452.14	Ager	ENSMUST00000173992.7	ENSMUSP00000134579.1	1155	ENSMUSE00001280143	ENSMUSE00001236167	34598730	34598794	42439097	34598984	4	5	AAG|GTGGG
ENSMUSG00000015452.14	Ager	ENSMUST00000174496.8	ENSMUSP00000134401.1	1182	ENSMUSE00001280143	ENSMUSE00001236167	34598730	34598794	39021039	34598984	4	5	AAG|GTGGG
ENSMUSG00000015452.14	Ager	ENSMUST00000015596.9	ENSMUSP00000015596.3	1209	ENSMUSE00001280143	ENSMUSE00001236167	34598730	34598794	29878529	34598984	4	5	AAG|GTGGG
ENSMUSG00000026159.13	Agfg1	ENSMUST00000113444.7	ENSMUSP00000109071.2	1593	ENSMUSE00000156401	ENSMUSE00000695599	82893424	82893582	29512876	82894567	10	11	ATG|GTGCA
ENSMUSG00000026159.13	Agfg1	ENSMUST00000063380.10	ENSMUSP00000070250.5	1623	ENSMUSE00000156401	ENSMUSE00000695599	82893424	82893582	10733159	82894567	11	12	ATG|GTGCA
ENSMUSG00000026159.13	Agfg1	ENSMUST00000189220.6	ENSMUSP00000140170.1	1680	ENSMUSE00000156401	ENSMUSE00000542643	82893424	82893582	79021387	82894567	11	12	ATG|GTTTC
ENSMUSG00000026159.13	Agfg1	ENSMUST00000186302.6	ENSMUSP00000140785.1	1686	ENSMUSE00000156401	ENSMUSE00000695599	82893424	82893582	12067060	82894567	11	12	ATG|GTGCA
ENSMUSG00000029722.15	Agfg2	ENSMUST00000031736.15	ENSMUSP00000031736.9	1440	ENSMUSE00001294084	ENSMUSE00001253916	137667061	137667176	100580347	137664372	3	4	ATG|GTACG
ENSMUSG00000021681.8	Aggf1	ENSMUST00000022189.8	ENSMUSP00000022189.8	2136	ENSMUSE00000866154	ENSMUSE00001216558	95374846	95375352	44466664	95371643	1	2	CAG|GTAGA
ENSMUSG00000029916.11	Agk	ENSMUST00000031977.11	ENSMUSP00000031977.8	1266	ENSMUSE00000266768	ENSMUSE00000266760	40381204	40381283	9660969	40383817	10	11	CAA|GTACT
ENSMUSG00000040706.4	Agmat	ENSMUST00000038161.4	ENSMUSP00000040853.4	1077	ENSMUSE00000307465	ENSMUSE00000596212	141758339	141758423	50667660	141759263	6	7	CTG|GTAAC
ENSMUSG00000050103.18	Agmo	ENSMUST00000159998.7	ENSMUSP00000123801.1	1302	ENSMUSE00000339563	ENSMUSE00000410577	37405920	37406036	100802648	37414079	10	11	GCG|GTACT
ENSMUSG00000050103.18	Agmo	ENSMUST00000160390.1	ENSMUSP00000125639.1	1308	ENSMUSE00000339563	ENSMUSE00000410577	37405920	37406036	3907021	37414079	10	11	GCG|GTACT
ENSMUSG00000050103.18	Agmo	ENSMUST00000049874.13	ENSMUSP00000051441.7	1344	ENSMUSE00000339563	ENSMUSE00000410577	37405920	37406036	132998341	37414079	10	11	GCG|GTACT
ENSMUSG00000041530.17	Ago1	ENSMUST00000097888.9	ENSMUSP00000095498.3	2574	ENSMUSE00001206770	ENSMUSE00001312967	126442816	126442906	76280380	126442083	14	15	GCA|GTGGT
ENSMUSG00000036698.11	Ago2	ENSMUST00000044113.11	ENSMUSP00000042207.9	2583	ENSMUSE00000648728	ENSMUSE00000559897	73111687	73111821	118481276	73108473	16	17	CGG|GTTGG
ENSMUSG00000028842.15	Ago3	ENSMUST00000069097.12	ENSMUSP00000066633.6	2583	ENSMUSE00000631269	ENSMUSE00000631268	126350186	126350320	96004297	126347869	16	17	AGG|GTTGG
ENSMUSG00000042500.11	Ago4	ENSMUST00000084289.4	ENSMUSP00000081312.4	2586	ENSMUSE00000182616	ENSMUSE00000409927	126506744	126506878	46034824	126497312	15	16	AGG|GTGGG
ENSMUSG00000026922.13	Agpat2	ENSMUST00000028286.11	ENSMUSP00000028286.5	837	ENSMUSE00001229838	ENSMUSE00001296769	26596080	26596175	4353883	26594852	4	5	CAG|GTGCC
ENSMUSG00000031467.10	Agpat5	ENSMUST00000149565.7	ENSMUSP00000117025.1	1098	ENSMUSE00000209762	ENSMUSE00000789650	18879605	18879728	63331745	18891361	7	8	TAG|GTTGC
ENSMUSG00000020581.11	Agr2	ENSMUST00000020898.11	ENSMUSP00000020898.5	528	ENSMUSE00001205280	ENSMUSE00001233530	35995510	35995655	18677825	35995958	2	3	GAG|GTTGG
ENSMUSG00000041936.18	Agrn	ENSMUST00000105575.8	ENSMUSP00000101200.2	5853	ENSMUSE00001297718	ENSMUSE00001275516	156169220	156169336	33854610	156169095	31	32	CTG|GTGTC
ENSMUSG00000005705.10	Agrp	ENSMUST00000194091.5	ENSMUSP00000142044.1	396	ENSMUSE00000214388	ENSMUSE00000214390	105567120	105567202	16882501	105566938	5	6	GAG|GTGCT
ENSMUSG00000021557.15	Agtpbp1	ENSMUST00000171606.8	ENSMUSP00000132697.1	2370	ENSMUSE00001249497	ENSMUSE00001251725	59532013	59532076	138182201	59531203	5	6	CGG|GTGGG
ENSMUSG00000021557.15	Agtpbp1	ENSMUST00000170555.7	ENSMUSP00000128589.1	2388	ENSMUSE00001249497	ENSMUSE00001251725	59532013	59532076	75125571	59531203	5	6	CGG|GTGGG
ENSMUSG00000021557.15	Agtpbp1	ENSMUST00000164215.7	ENSMUSP00000130939.1	3525	ENSMUSE00001283781	ENSMUSE00001276902	59473688	59473817	23265666	59466116	21	22	CTG|GTTTA
ENSMUSG00000021557.15	Agtpbp1	ENSMUST00000022040.13	ENSMUSP00000022040.6	3657	ENSMUSE00001283781	ENSMUSE00001276902	59473688	59473817	3643475	59466116	22	23	CTG|GTTTA
ENSMUSG00000029007.8	Agtrap	ENSMUST00000030865.8	ENSMUSP00000030865.8	486	ENSMUSE00001300608	ENSMUSE00001295533	148087917	148088031	113428395	148083993	1	2	AAG|GTTAT
ENSMUSG00000026272.6	Agxt	ENSMUST00000027491.6	ENSMUSP00000027491.5	1245	ENSMUSE00000157444	ENSMUSE00000444897	93144511	93144639	56655097	93145421	10	11	AGG|GTGCT
ENSMUSG00000089678.8	Agxt2	ENSMUST00000110542.7	ENSMUSP00000106171.1	1542	ENSMUSE00000125001	ENSMUSE00000125008	10393715	10393806	109638663	10399163	11	12	GAG|GTGAT
ENSMUSG00000026491.13	Ahctf1	ENSMUST00000027768.13	ENSMUSP00000027768.7	6732	ENSMUSE00000309532	ENSMUSE00000309526	179782947	179783036	31617127	179781783	14	15	TTT|GTGTG
ENSMUSG00000027597.15	Ahcy	ENSMUST00000054607.15	ENSMUSP00000061851.9	1299	ENSMUSE00000170981	ENSMUSE00000360051	155063780	155063897	122592201	155062343	8	9	CAG|GTGGA
ENSMUSG00000027893.14	Ahcyl1	ENSMUST00000029490.14	ENSMUSP00000029490.8	1593	ENSMUSE00001211408	ENSMUSE00001273120	107669892	107669955	91003811	107669181	9	10	GAG|GTAGG
ENSMUSG00000029772.17	Ahcyl2	ENSMUST00000115238.9	ENSMUSP00000110893.3	1527	ENSMUSE00001213435	ENSMUSE00000660966	29908347	29908467	55794995	29912304	16	17	CAG|GTATT
ENSMUSG00000029772.17	Ahcyl2	ENSMUST00000115242.8	ENSMUSP00000110897.2	1842	ENSMUSE00001213435	ENSMUSE00000807102	29908347	29908467	55683907	29912310	16	17	CAG|GTATT
ENSMUSG00000021037.7	Ahsa1	ENSMUST00000021425.7	ENSMUSP00000021425.6	1017	ENSMUSE00000114069	ENSMUSE00000114072	87273123	87273224	41726149	87273498	7	8	CTG|GTCCC
ENSMUSG00000020288.13	Ahsa2	ENSMUST00000109539.7	ENSMUSP00000105166.1	852	ENSMUSE00001241010	ENSMUSE00001242966	23491013	23491114	24824292	23490720	7	8	CTG|GTAAC
ENSMUSG00000020288.13	Ahsa2	ENSMUST00000020529.12	ENSMUSP00000020529.6	996	ENSMUSE00001241010	ENSMUSE00001242966	23491013	23491114	94425591	23490720	7	8	CTG|GTAAC
ENSMUSG00000062753.14	AI413582	ENSMUST00000232276.1	ENSMUSP00000156204.1	309	ENSMUSE00000355573	ENSMUSE00001446449	27564149	27564254	53332302	27564016	4	5	AAG|GTGGT
ENSMUSG00000034382.14	AI661453	ENSMUST00000037701.12	ENSMUSP00000045345.6	582	ENSMUSE00000501878	ENSMUSE00000542364	47465679	47465884	80260222	47470144	4	5	CTG|GTGGG
ENSMUSG00000034382.14	AI661453	ENSMUST00000150819.2	ENSMUSP00000120133.2	3621	ENSMUSE00000768427	ENSMUSE00000746695	47465679	47468853	52245985	47470638	4	5	CAG|GTCTC
ENSMUSG00000042901.10	Aida	ENSMUST00000193625.1	ENSMUSP00000141649.1	672	ENSMUSE00000679265	ENSMUSE00000679261	183313979	183314082	160698124	183322401	6	7	CTG|GTGCG
ENSMUSG00000042901.10	Aida	ENSMUST00000109166.7	ENSMUSP00000104795.2	918	ENSMUSE00000679263	ENSMUSE00000679261	183318812	183318934	101172200	183322401	8	9	AAG|GTGCG
ENSMUSG00000036932.14	Aifm1	ENSMUST00000037349.7	ENSMUSP00000041104.7	1839	ENSMUSE00001230104	ENSMUSE00001216124	48482722	48482810	108656424	48482105	11	12	AAG|GTAGA
ENSMUSG00000020085.15	Aifm2	ENSMUST00000105455.8	ENSMUSP00000101095.2	1122	ENSMUSE00000100496	ENSMUSE00000275543	61735458	61735658	62749133	61736758	8	9	CAG|GTGCG
ENSMUSG00000020085.15	Aifm2	ENSMUST00000080099.5	ENSMUSP00000078998.5	1143	ENSMUSE00001232953	ENSMUSE00000100493	61732323	61732431	64811680	61734429	6	7	TGA|GTGAG
ENSMUSG00000022763.18	Aifm3	ENSMUST00000023448.14	ENSMUSP00000023448.6	1797	ENSMUSE00001283657	ENSMUSE00001303410	17502894	17502957	56743332	17503542	15	16	TTG|GTGCG
ENSMUSG00000022763.18	Aifm3	ENSMUST00000115685.9	ENSMUSP00000111349.1	1818	ENSMUSE00001239499	ENSMUSE00001271029	17506230	17506334	162774553	17506919	19	20	GGA|GTTGT
ENSMUSG00000019806.13	Aig1	ENSMUST00000162610.7	ENSMUSP00000125366.1	717	ENSMUSE00000310728	ENSMUSE00000870764	13653586	13653749	50380972	13647706	5	6	GAA|GTATA
ENSMUSG00000019806.13	Aig1	ENSMUST00000019942.5	ENSMUSP00000019942.5	789	ENSMUSE00000854026	ENSMUSE00001224941	13868618	13868957	35628427	13829398	1	2	CTG|GTTAT
ENSMUSG00000037860.15	Aim2	ENSMUST00000166137.2	ENSMUSP00000132253.2	1065	ENSMUSE00000293502	ENSMUSE00000336395	173463859	173464047	27401529	173466032	4	5	AAG|GTTAT
ENSMUSG00000097319.8	Aip	ENSMUST00000181243.7	ENSMUSP00000137847.1	993	ENSMUSE00001095317	ENSMUSE00001175435	4115982	4116170	71123296	4115496	4	5	AAG|GTAGA
ENSMUSG00000040554.10	Aipl1	ENSMUST00000048207.9	ENSMUSP00000036279.3	987	ENSMUSE00000317059	ENSMUSE00001208788	72031417	72031605	120810437	72030602	3	4	CAG|GTGGA
ENSMUSG00000000731.15	Aire	ENSMUST00000140636.7	ENSMUSP00000121477.1	1215	ENSMUSE00001286522	ENSMUSE00001239488	78034381	78034489	110812966	78031889	10	11	AAG|GTAGG
ENSMUSG00000000731.15	Aire	ENSMUST00000148469.7	ENSMUSP00000118317.1	1218	ENSMUSE00001286522	ENSMUSE00001239488	78034381	78034489	57089378	78031889	10	11	AAG|GTAGG
ENSMUSG00000000731.15	Aire	ENSMUST00000156417.7	ENSMUSP00000115162.1	1227	ENSMUSE00001286522	ENSMUSE00001239488	78034381	78034489	56712634	78031889	10	11	AAG|GTAGG
ENSMUSG00000000731.15	Aire	ENSMUST00000105395.8	ENSMUSP00000101034.2	1230	ENSMUSE00001286522	ENSMUSE00001239488	78034381	78034489	30102169	78031889	10	11	AAG|GTAGG
ENSMUSG00000000731.15	Aire	ENSMUST00000155021.7	ENSMUSP00000122190.1	1467	ENSMUSE00001283571	ENSMUSE00001227354	78034381	78034489	12612389	78031889	11	12	AAG|GTAGG
ENSMUSG00000000731.15	Aire	ENSMUST00000105396.8	ENSMUSP00000101035.2	1479	ENSMUSE00001283571	ENSMUSE00001227354	78034381	78034489	30116096	78031889	11	12	AAG|GTAGG
ENSMUSG00000000731.15	Aire	ENSMUST00000154374.1	ENSMUSP00000117094.1	1482	ENSMUSE00001283571	ENSMUSE00001227354	78034381	78034489	102748469	78031889	11	12	AAG|GTAGG
ENSMUSG00000000731.15	Aire	ENSMUST00000130972.7	ENSMUSP00000122659.1	1644	ENSMUSE00001283571	ENSMUSE00001227354	78034381	78034489	65733229	78031889	12	13	AAG|GTAGG
ENSMUSG00000000731.15	Aire	ENSMUST00000145975.7	ENSMUSP00000120150.1	1647	ENSMUSE00001283571	ENSMUSE00001227354	78034381	78034489	45489055	78031889	12	13	AAG|GTAGG
ENSMUSG00000000731.15	Aire	ENSMUST00000019257.14	ENSMUSP00000019257.8	1656	ENSMUSE00001283571	ENSMUSE00001227354	78034381	78034489	126928665	78031889	12	13	AAG|GTAGG
ENSMUSG00000000731.15	Aire	ENSMUST00000128241.7	ENSMUSP00000114904.1	1659	ENSMUSE00001283571	ENSMUSE00001227354	78034381	78034489	56969653	78031889	12	13	AAG|GTAGG
ENSMUSG00000039546.9	Ajap1	ENSMUST00000105646.2	ENSMUSP00000101271.1	1239	ENSMUSE00000346638	ENSMUSE00001303923	153432048	153432853	25675697	153386513	2	3	CAG|GTCTG
ENSMUSG00000026817.14	Ak1	ENSMUST00000113278.8	ENSMUSP00000108903.2	585	ENSMUSE00001218121	ENSMUSE00000785196	32633294	32633485	30585139	32635058	6	7	AAG|GTCAA
ENSMUSG00000026817.14	Ak1	ENSMUST00000068271.4	ENSMUSP00000068479.4	633	ENSMUSE00001218121	ENSMUSE00000740808	32633294	32633485	56474531	32635052	5	6	AAG|GTCAA
ENSMUSG00000028792.14	Ak2	ENSMUST00000102604.10	ENSMUSP00000099664.4	699	ENSMUSE00001209675	ENSMUSE00001207716	128999134	128999259	171384684	129002261	2	3	CTG|GTGAG
ENSMUSG00000028792.14	Ak2	ENSMUST00000030583.12	ENSMUSP00000030583.6	720	ENSMUSE00001209675	ENSMUSE00001207716	128999134	128999259	134145252	129002261	2	3	CTG|GTGAG
ENSMUSG00000039058.11	Ak5	ENSMUST00000045262.10	ENSMUSP00000042785.6	1689	ENSMUSE00000258840	ENSMUSE00000586159	152472757	152472948	98434802	152464016	13	14	AAG|GTAAA
ENSMUSG00000078941.9	Ak6	ENSMUST00000022135.14	ENSMUSP00000022135.8	519	ENSMUSE00000119559	ENSMUSE00000291849	100663895	100663953	99694694	100664196	3	4	AGG|GTTGT
ENSMUSG00000026807.8	Ak8	ENSMUST00000074156.6	ENSMUSP00000073789.6	1440	ENSMUSE00000163029	ENSMUSE00000224030	28809660	28809740	106876935	28813165	12	13	AAG|GTTCC
ENSMUSG00000091636.2	Akain1	ENSMUST00000169935.1	ENSMUSP00000131134.1	210	ENSMUSE00000915267	ENSMUSE00000906673	69439326	69439541	139226578	69489233	1	2	CAG|GTGAG
ENSMUSG00000018428.15	Akap1	ENSMUST00000107903.7	ENSMUSP00000103536.1	2574	ENSMUSE00001223125	ENSMUSE00001239510	88832308	88832370	105685778	88831829	10	11	GAA|GTGGT
ENSMUSG00000018428.15	Akap1	ENSMUST00000107904.2	ENSMUSP00000103537.2	2673	ENSMUSE00001223125	ENSMUSE00000936211	88832308	88832370	105692470	88831829	10	11	GAA|GTGGT
ENSMUSG00000047804.15	Akap10	ENSMUST00000058173.11	ENSMUSP00000054418.5	1518	ENSMUSE00001062971	ENSMUSE00000387852	61896648	61896792	55566209	61893553	7	8	AAG|GTCTT
ENSMUSG00000047804.15	Akap10	ENSMUST00000108710.1	ENSMUSP00000104350.1	1683	ENSMUSE00001062971	ENSMUSE00000677736	61896648	61896792	109949414	61893553	9	10	AAG|GTCTT
ENSMUSG00000047804.15	Akap10	ENSMUST00000102650.9	ENSMUSP00000099710.3	1989	ENSMUSE00001062971	ENSMUSE00000387852	61896648	61896792	127689225	61893553	9	10	AAG|GTCTT
ENSMUSG00000066406.16	Akap13	ENSMUST00000166315.6	ENSMUSP00000129784.1	8331	ENSMUSE00000976025	ENSMUSE00001011919	75747578	75748027	9740512	75749510	35	36	CAG|GTTTC
ENSMUSG00000059708.12	Akap17b	ENSMUST00000051906.12	ENSMUSP00000052042.6	2880	ENSMUSE00000916318	ENSMUSE00000702179	36614686	36614920	106447372	36614323	5	6	GCA|GTTTG
ENSMUSG00000039166.16	Akap7	ENSMUST00000100012.2	ENSMUSP00000097590.2	246	ENSMUSE00000644488	ENSMUSE00001278358	25199997	25200158	77818581	25171248	1	2	TCT|GTGAG
ENSMUSG00000039166.16	Akap7	ENSMUST00000041984.13	ENSMUSP00000043624.7	945	ENSMUSE00001296357	ENSMUSE00000644487	25220611	25220758	108172089	25171248	7	8	TCG|GTGAG
ENSMUSG00000024045.6	Akap8	ENSMUST00000002699.6	ENSMUSP00000002699.5	2064	ENSMUSE00000137548	ENSMUSE00000137552	32317846	32317878	118940545	32317346	3	4	AAG|GTTAT
ENSMUSG00000023075.9	Akirin1	ENSMUST00000102636.3	ENSMUSP00000099696.3	576	ENSMUSE00001302107	ENSMUSE00001272721	123743433	123743573	78170613	123739277	2	3	CAG|GTGCT
ENSMUSG00000039158.11	Akna	ENSMUST00000035724.4	ENSMUSP00000041614.4	4215	ENSMUSE00000222600	ENSMUSE00000467576	63370472	63370652	97509965	63368286	21	22	TGT|GTACT
ENSMUSG00000028692.14	Akr1a1	ENSMUST00000030455.14	ENSMUSP00000030455.8	978	ENSMUSE00000181386	ENSMUSE00000828828	116637762	116637848	90977628	116636669	8	9	ACG|GTGGA
ENSMUSG00000001642.18	Akr1b3	ENSMUST00000102980.10	ENSMUSP00000100045.4	951	ENSMUSE00001028437	ENSMUSE00000660923	34308979	34309062	80904134	34306622	8	9	AAG|GTCTT
ENSMUSG00000052131.7	Akr1b7	ENSMUST00000007449.8	ENSMUSP00000007449.7	951	ENSMUSE00001031392	ENSMUSE00000192320	34420446	34420529	165546518	34421145	8	9	CAG|GTCTT
ENSMUSG00000029762.6	Akr1b8	ENSMUST00000038406.6	ENSMUSP00000040244.5	951	ENSMUSE00000982826	ENSMUSE00000192343	34365207	34365290	156748332	34365985	8	9	CAG|GTCTT
ENSMUSG00000021213.12	Akr1c13	ENSMUST00000021634.3	ENSMUSP00000021634.2	972	ENSMUSE00000988155	ENSMUSE00001023086	4198478	4198643	45817364	4203449	7	8	CAG|GTTTT
ENSMUSG00000021214.14	Akr1c18	ENSMUST00000110704.8	ENSMUSP00000106332.2	894	ENSMUSE00000115662	ENSMUSE00000480968	4135203	4135285	13725109	4132836	7	8	TAT|GTTTA
ENSMUSG00000021214.14	Akr1c18	ENSMUST00000021635.8	ENSMUSP00000021635.7	972	ENSMUSE00000115662	ENSMUSE00001414580	4135203	4135285	4434828	4132836	8	9	TAT|GTTTA
ENSMUSG00000021207.9	Akr1c21	ENSMUST00000021628.3	ENSMUSP00000021628.3	972	ENSMUSE00000997876	ENSMUSE00001091665	4581148	4581313	134758446	4583862	7	8	CAG|GTTTT
ENSMUSG00000021210.16	Akr1c6	ENSMUST00000021630.14	ENSMUSP00000021630.8	972	ENSMUSE00000963628	ENSMUSE00000115607	4449313	4449478	134750941	4454546	7	8	CAG|GTTTT
ENSMUSG00000038641.12	Akr1d1	ENSMUST00000040987.10	ENSMUSP00000048830.7	978	ENSMUSE00000282154	ENSMUSE00000344692	37564422	37564504	34218335	37568815	8	9	CAT|GTGGA
ENSMUSG00000045410.18	Akr1e1	ENSMUST00000091848.6	ENSMUSP00000089459.5	906	ENSMUSE00000479809	ENSMUSE00000478793	4595071	4595154	117691145	4593644	8	9	CAG|GTATT
ENSMUSG00000001729.14	Akt1	ENSMUST00000001780.9	ENSMUSP00000001780.3	1443	ENSMUSE00000116529	ENSMUSE00000529079	112657068	112657196	53084384	112656991	10	11	GAG|GTGCT
ENSMUSG00000011096.17	Akt1s1	ENSMUST00000107880.8	ENSMUSP00000103512.1	774	ENSMUSE00001299563	ENSMUSE00000202856	44852571	44852959	98674194	44853857	2	3	GAG|GTCTC
ENSMUSG00000004056.15	Akt2	ENSMUST00000167435.7	ENSMUSP00000132141.1	1446	ENSMUSE00000306056	ENSMUSE00001301747	27636039	27636167	23811031	27636478	10	11	GAG|GTGCT
ENSMUSG00000019699.16	Akt3	ENSMUST00000019843.14	ENSMUSP00000019843.8	1413	ENSMUSE00000160017	ENSMUSE00000658601	177031650	177031752	4271442	177020145	12	13	AGT|GTCAG
ENSMUSG00000019699.16	Akt3	ENSMUST00000111160.8	ENSMUSP00000106790.2	1440	ENSMUSE00000160013	ENSMUSE00000160027	177059334	177059462	130897325	177050252	9	10	GAG|GTATT
ENSMUSG00000031667.16	Aktip	ENSMUST00000125257.2	ENSMUSP00000119277.2	879	ENSMUSE00000211626	ENSMUSE00000211625	91126025	91126123	112772680	91125924	7	8	GCT|GTATG
ENSMUSG00000028393.10	Alad	ENSMUST00000107444.7	ENSMUSP00000103068.1	993	ENSMUSE00001240377	ENSMUSE00001215565	62510105	62510234	128309037	62509310	11	12	CCG|GTGCC
ENSMUSG00000032786.16	Alas1	ENSMUST00000141118.8	ENSMUSP00000117014.1	1929	ENSMUSE00001211050	ENSMUSE00001241243	106236440	106236708	3187240	106235550	9	10	CGG|GTTGC
ENSMUSG00000025270.13	Alas2	ENSMUST00000066337.12	ENSMUSP00000066040.6	1764	ENSMUSE00000149435	ENSMUSE00000149433	150565007	150565275	51800715	150566663	9	10	AGG|GTGGG
ENSMUSG00000029368.10	Alb	ENSMUST00000031314.9	ENSMUSP00000031314.8	1827	ENSMUSE00000188324	ENSMUSE00000188317	90468481	90468695	71849892	90469634	8	9	CAC|GTTCT
ENSMUSG00000025007.13	Aldh18a1	ENSMUST00000176939.7	ENSMUSP00000135426.1	2382	ENSMUSE00000147182	ENSMUSE00000147193	40557419	40557540	12919351	40554777	16	17	CAG|GTAAA
ENSMUSG00000025007.13	Aldh18a1	ENSMUST00000025979.12	ENSMUSP00000025979.6	2388	ENSMUSE00000147182	ENSMUSE00000147193	40557419	40557540	86449761	40554777	16	17	CAG|GTAAA
ENSMUSG00000053279.8	Aldh1a1	ENSMUST00000225337.2	ENSMUSP00000153410.2	1506	ENSMUSE00001025716	ENSMUSE00001070766	20624712	20624825	14924669	20629156	10	11	CAG|GTTGG
ENSMUSG00000013584.5	Aldh1a2	ENSMUST00000034723.5	ENSMUSP00000034723.5	1557	ENSMUSE00000217640	ENSMUSE00000217660	71264033	71264146	108200125	71281706	7	8	GAG|GTTGG
ENSMUSG00000015134.15	Aldh1a3	ENSMUST00000015278.14	ENSMUSP00000015278.7	1539	ENSMUSE00000199938	ENSMUSE00000199932	66409166	66409279	105567120	66407903	7	8	GAG|GTTGG
ENSMUSG00000024747.3	Aldh1a7	ENSMUST00000025656.3	ENSMUSP00000025656.3	1506	ENSMUSE00001027201	ENSMUSE00000998552	20714681	20714794	96044464	20709500	7	8	GAG|GTTGG
ENSMUSG00000030088.15	Aldh1l1	ENSMUST00000130418.7	ENSMUSP00000114304.1	2709	ENSMUSE00001274708	ENSMUSE00001251985	90591801	90591899	119753759	90594648	19	20	GTG|GTGGA
ENSMUSG00000020256.14	Aldh1l2	ENSMUST00000020497.13	ENSMUSP00000020497.7	2772	ENSMUSE00000102640	ENSMUSE00000388698	83492475	83492674	91001010	83490634	22	23	TAG|GTGAG
ENSMUSG00000029455.14	Aldh2	ENSMUST00000031411.14	ENSMUSP00000031411.8	1560	ENSMUSE00000189025	ENSMUSE00000649993	121568926	121569040	149627212	121568023	12	13	ACG|GTTAC
ENSMUSG00000019102.10	Aldh3a1	ENSMUST00000108716.7	ENSMUSP00000104356.1	1362	ENSMUSE00000105996	ENSMUSE00000106008	61217081	61217247	109950209	61217762	8	9	AAG|GTGAT
ENSMUSG00000010025.19	Aldh3a2	ENSMUST00000074127.13	ENSMUSP00000073764.7	1455	ENSMUSE00001271381	ENSMUSE00001036073	61250943	61251042	71366009	61249097	8	9	TGG|GTGCC
ENSMUSG00000024885.9	Aldh3b1	ENSMUST00000051803.7	ENSMUSP00000056276.6	1407	ENSMUSE00001083291	ENSMUSE00001075731	3918042	3918208	31096027	3915393	8	9	CAG|GTTAT
ENSMUSG00000075296.5	Aldh3b2	ENSMUST00000143380.2	ENSMUSP00000115356.1	1440	ENSMUSE00001028106	ENSMUSE00000972335	3980006	3980172	58019589	3980791	8	9	CAG|GTGGT
ENSMUSG00000037263.13	Aldh3b3	ENSMUST00000179433.7	ENSMUSP00000136334.1	1440	ENSMUSE00000984690	ENSMUSE00001327702	3966372	3966538	137583074	3968541	8	9	GAG|GTCAT
ENSMUSG00000035936.6	Aldh5a1	ENSMUST00000037615.6	ENSMUSP00000040591.6	1572	ENSMUSE00000335813	ENSMUSE00000352193	24912248	24912306	62495458	24911766	9	10	CAG|GTTAC
ENSMUSG00000021238.11	Aldh6a1	ENSMUST00000085192.6	ENSMUSP00000082288.5	1608	ENSMUSE00000115866	ENSMUSE00000115860	84433856	84434035	31944436	84433530	10	11	CAG|GTGGG
ENSMUSG00000053644.13	Aldh7a1	ENSMUST00000174518.7	ENSMUSP00000133372.1	1536	ENSMUSE00001260450	ENSMUSE00001238230	56532488	56532594	101650992	56532097	15	16	AAG|GTCAT
ENSMUSG00000053644.13	Aldh7a1	ENSMUST00000066208.12	ENSMUSP00000065089.6	1620	ENSMUSE00001260450	ENSMUSE00001238230	56532488	56532594	78773538	56532097	13	14	AAG|GTCAT
ENSMUSG00000037542.13	Aldh8a1	ENSMUST00000042699.13	ENSMUSP00000038878.7	1464	ENSMUSE00000283952	ENSMUSE00000615617	21391567	21391728	7250030	21396585	6	7	AAA|GTCAG
ENSMUSG00000030695.16	Aldoa	ENSMUST00000106348.7	ENSMUSP00000101955.1	1095	ENSMUSE00001235916	ENSMUSE00000202074	126796217	126796300	29892186	126796124	6	7	AAG|GTCCT
ENSMUSG00000028307.9	Aldob	ENSMUST00000029987.9	ENSMUSP00000029987.9	1095	ENSMUSE00000527278	ENSMUSE00001297132	49538718	49538892	35420875	49538327	7	8	CTG|GTATC
ENSMUSG00000017390.15	Aldoc	ENSMUST00000102478.3	ENSMUSP00000099536.3	1092	ENSMUSE00001312558	ENSMUSE00001231974	78325329	78325412	108812219	78325816	5	6	AAG|GTCCT
ENSMUSG00000039427.14	Alg1	ENSMUST00000049207.8	ENSMUSP00000046534.8	1371	ENSMUSE00001234340	ENSMUSE00001240664	5236320	5236468	101253530	5238734	3	4	ATG|GTATG
ENSMUSG00000039427.14	Alg1	ENSMUST00000100196.8	ENSMUSP00000097770.2	1449	ENSMUSE00001234340	ENSMUSE00001240664	5236320	5236468	75668181	5238734	4	5	ATG|GTATG
ENSMUSG00000063362.13	Alg11	ENSMUST00000110737.2	ENSMUSP00000106365.2	1353	ENSMUSE00000685138	ENSMUSE00000260853	22060722	22060770	138753263	22062116	1	2	GCG|GTTTT
ENSMUSG00000063362.13	Alg11	ENSMUST00000072572.12	ENSMUSP00000072382.6	1479	ENSMUSE00000260853	ENSMUSE00000260834	22061886	22062116	21397969	22065931	2	3	AAA|GTATC
ENSMUSG00000035845.17	Alg12	ENSMUST00000162183.7	ENSMUSP00000123935.1	1461	ENSMUSE00001269165	ENSMUSE00001258595	88806399	88806474	92990126	88806054	9	10	GAG|GTATG
ENSMUSG00000041718.16	Alg13	ENSMUST00000070801.10	ENSMUSP00000068403.4	498	ENSMUSE00000454648	ENSMUSE00001254138	144319899	144320061	44390836	144322150	2	3	CAG|GTGCA
ENSMUSG00000039887.11	Alg14	ENSMUST00000039442.11	ENSMUSP00000038387.7	654	ENSMUSE00000516823	ENSMUSE00000587091	121320080	121320211	54710502	121363094	3	4	TTG|GTGCT
ENSMUSG00000039740.6	Alg2	ENSMUST00000044148.2	ENSMUSP00000043580.2	1248	ENSMUSE00000336107	ENSMUSE00000230679	47473939	47474333	21196650	47472458	1	2	CAG|GTGTC
ENSMUSG00000033809.15	Alg3	ENSMUST00000045918.14	ENSMUSP00000045272.8	1317	ENSMUSE00001284209	ENSMUSE00000728445	20605862	20606006	17907109	20605717	8	9	CAG|GTTGC
ENSMUSG00000036632.9	Alg5	ENSMUST00000044567.3	ENSMUSP00000035879.3	975	ENSMUSE00001219247	ENSMUSE00000368844	54748608	54748693	131982453	54749795	9	10	AGG|GTTCT
ENSMUSG00000116382.1	Alg6	ENSMUST00000228995.1	ENSMUSP00000155066.1	1524	ENSMUSE00001442438	ENSMUSE00001440254	99748686	99748770	151295364	99750799	11	12	CTG|GTTAG
ENSMUSG00000035704.17	Alg8	ENSMUST00000098300.5	ENSMUSP00000095901.4	1581	ENSMUSE00000353015	ENSMUSE00000517185	97383686	97383806	148454552	97386941	8	9	TTG|GTTTG
ENSMUSG00000032059.13	Alg9	ENSMUST00000034561.10	ENSMUSP00000034561.4	1836	ENSMUSE00001210552	ENSMUSE00000870168	50822585	50822715	46661925	50843528	14	15	TAG|GTCTT
ENSMUSG00000055471.7	Alk	ENSMUST00000086639.5	ENSMUSP00000083840.4	4866	ENSMUSE00000540263	ENSMUSE00000459112	71880795	71880896	160893994	71875076	26	27	ATG|GTCTT
ENSMUSG00000054204.6	Alkal2	ENSMUST00000067087.6	ENSMUSP00000070037.6	456	ENSMUSE00000435238	ENSMUSE00000435234	30887046	30887099	57654389	30887260	2	3	CAG|GTCCT
ENSMUSG00000079036.10	Alkbh1	ENSMUST00000162961.7	ENSMUSP00000124565.1	1170	ENSMUSE00001290713	ENSMUSE00001221201	87438397	87438559	120519866	87434209	3	4	AAG|GTCTA
ENSMUSG00000044339.12	Alkbh2	ENSMUST00000112279.1	ENSMUSP00000107898.1	720	ENSMUSE00000359274	ENSMUSE00000399999	114125532	114125730	25794560	114124254	3	4	CAG|GTACA
ENSMUSG00000040174.14	Alkbh3	ENSMUST00000040005.12	ENSMUSP00000038721.6	861	ENSMUSE00001280515	ENSMUSE00001240157	94008039	94008142	16329803	94006881	3	4	CTG|GTTGT
ENSMUSG00000042831.13	Alkbh6	ENSMUST00000060834.11	ENSMUSP00000051515.5	717	ENSMUSE00001206808	ENSMUSE00000401543	30311840	30311900	187233747	30312388	4	5	GGG|GTGGG
ENSMUSG00000025899.14	Alkbh8	ENSMUST00000212294.1	ENSMUSP00000148380.1	1890	ENSMUSE00000457025	ENSMUSE00000153963	3367864	3368015	30986069	3369914	8	9	GTA|GTTAC
ENSMUSG00000025899.14	Alkbh8	ENSMUST00000211933.1	ENSMUSP00000148653.1	1995	ENSMUSE00000457025	ENSMUSE00000153963	3367864	3368015	56315192	3369914	9	10	GTA|GTTAC
ENSMUSG00000020636.14	Allc	ENSMUST00000110917.1	ENSMUSP00000106542.1	1245	ENSMUSE00000107282	ENSMUSE00000107278	28559870	28560025	74564377	28559312	8	9	TAG|GTGTC
ENSMUSG00000063810.7	Alms1	ENSMUST00000072018.5	ENSMUSP00000071904.5	9756	ENSMUSE00001092612	ENSMUSE00001066193	85694834	85694951	131272108	85696296	17	18	CTG|GTAAC
ENSMUSG00000000320.10	Alox12	ENSMUST00000000329.8	ENSMUSP00000000329.2	1992	ENSMUSE00000323261	ENSMUSE00000323253	70242685	70242855	8855794	70242564	13	14	ATG|GTACC
ENSMUSG00000032807.5	Alox12b	ENSMUST00000036424.2	ENSMUSP00000035250.2	2106	ENSMUSE00000250424	ENSMUSE00000250414	69166774	69166943	6264676	69167477	11	12	GAG|GTACG
ENSMUSG00000018907.10	Alox12e	ENSMUST00000019051.2	ENSMUSP00000019051.2	1989	ENSMUSE00000110022	ENSMUSE00000398794	70316170	70316337	190940874	70316050	13	14	ATG|GTGGC
ENSMUSG00000018924.6	Alox15	ENSMUST00000019068.6	ENSMUSP00000019068.6	1992	ENSMUSE00001279731	ENSMUSE00000352273	70344820	70344987	151927064	70344722	13	14	ATG|GTGCC
ENSMUSG00000025701.12	Alox5	ENSMUST00000026795.12	ENSMUSP00000026795.6	2025	ENSMUSE00001233464	ENSMUSE00001235059	116413442	116413563	3602186	116413222	11	12	CAG|GTTTC
ENSMUSG00000020891.11	Alox8	ENSMUST00000021262.9	ENSMUSP00000021262.3	2034	ENSMUSE00000111907	ENSMUSE00000111902	69186171	69186292	43022815	69186071	11	12	CAG|GTATG
ENSMUSG00000020892.10	Aloxe3	ENSMUST00000021268.8	ENSMUSP00000021268.2	2136	ENSMUSE00000250623	ENSMUSE00001289703	69135006	69135175	68943155	69135993	11	12	GAG|GTTTG
ENSMUSG00000032845.16	Alpk2	ENSMUST00000035548.15	ENSMUSP00000048752.7	6435	ENSMUSE00000491226	ENSMUSE00000794262	65276646	65276694	172192518	65266290	12	13	AGG|GTACA
ENSMUSG00000028766.10	Alpl	ENSMUST00000030551.10	ENSMUSP00000030551.4	1575	ENSMUSE00000181958	ENSMUSE00000181951	137743635	137743826	134189481	137743304	10	11	TTG|GTCTG
ENSMUSG00000026246.12	Alppl2	ENSMUST00000188310.1	ENSMUSP00000139887.1	1590	ENSMUSE00001034773	ENSMUSE00001039204	87088706	87088878	116698321	87088490	6	7	GAT|GTGAT
ENSMUSG00000026024.14	Als2	ENSMUST00000163058.1	ENSMUSP00000125753.1	4956	ENSMUSE00000155012	ENSMUSE00000155005	59168389	59168434	74156985	59168212	30	31	AAG|GTGTT
ENSMUSG00000036602.14	Alx1	ENSMUST00000219194.1	ENSMUSP00000152018.1	981	ENSMUSE00001066872	ENSMUSE00001232352	103025135	103025439	35015594	103022305	3	4	CAG|GTTTG
ENSMUSG00000014603.3	Alx3	ENSMUST00000014747.2	ENSMUSP00000014747.1	1032	ENSMUSE00001089467	ENSMUSE00001077702	107600454	107600770	34598897	107604399	2	3	CAG|GTCTG
ENSMUSG00000040310.12	Alx4	ENSMUST00000042078.9	ENSMUSP00000047962.3	1200	ENSMUSE00000297384	ENSMUSE00000297379	93668355	93668665	27141626	93675424	2	3	CAG|GTTTG
ENSMUSG00000022244.7	Amacr	ENSMUST00000070877.6	ENSMUSP00000066915.5	1146	ENSMUSE00000267359	ENSMUSE00000124937	10984686	10984846	49702488	10988945	3	4	ATG|GTGGA
ENSMUSG00000029288.11	Ambn	ENSMUST00000031226.8	ENSMUSP00000031226.7	1224	ENSMUSE00000187748	ENSMUSE00000187750	88464471	88464509	123246441	88465190	7	8	ACC|GTGTT
ENSMUSG00000028356.4	Ambp	ENSMUST00000030041.4	ENSMUSP00000030041.4	1050	ENSMUSE00000178378	ENSMUSE00000178381	63150328	63150444	93219375	63149520	4	5	ATG|GTCGG
ENSMUSG00000040506.16	Ambra1	ENSMUST00000111317.8	ENSMUSP00000106949.2	3543	ENSMUSE00000643240	ENSMUSE00000643239	91885601	91885789	103397027	91886978	13	14	TTG|GTCCC
ENSMUSG00000040506.16	Ambra1	ENSMUST00000099712.9	ENSMUSP00000097299.3	3630	ENSMUSE00000643240	ENSMUSE00000643239	91885601	91885789	30616551	91886978	14	15	TTG|GTCCC
ENSMUSG00000040506.16	Ambra1	ENSMUST00000111316.8	ENSMUSP00000106948.2	3723	ENSMUSE00000643240	ENSMUSE00000643239	91885601	91885789	103403825	91886978	12	13	TTG|GTCCC
ENSMUSG00000040506.16	Ambra1	ENSMUST00000045705.13	ENSMUSP00000049258.7	3903	ENSMUSE00000643240	ENSMUSE00000643239	91885601	91885789	10596339	91886978	13	14	TTG|GTCCC
ENSMUSG00000075232.6	Amd1	ENSMUST00000238969.1	ENSMUSP00000159133.1	1005	ENSMUSE00000644105	ENSMUSE00000644103	40291994	40292036	20715952	40290615	5	6	CTG|GTACT
ENSMUSG00000015890.2	Amdhd1	ENSMUST00000016034.2	ENSMUSP00000016034.2	1281	ENSMUSE00000099828	ENSMUSE00000261769	93537259	93537365	78031821	93536689	2	3	CAG|GTTTG
ENSMUSG00000036820.12	Amdhd2	ENSMUST00000040735.11	ENSMUSP00000036141.5	1230	ENSMUSE00001218513	ENSMUSE00001266326	24162976	24163115	134423776	24158694	3	4	AAG|GTCCT
ENSMUSG00000031354.16	Amelx	ENSMUST00000112120.7	ENSMUSP00000107748.1	519	ENSMUSE00001235003	ENSMUSE00001213187	169183900	169183947	94863452	169182529	3	4	GAG|GTGCT
ENSMUSG00000031354.16	Amelx	ENSMUST00000112118.7	ENSMUSP00000107746.1	591	ENSMUSE00001235003	ENSMUSE00001213187	169183900	169183947	94860444	169182529	3	4	GAG|GTGCT
ENSMUSG00000031354.16	Amelx	ENSMUST00000112119.7	ENSMUSP00000107747.1	633	ENSMUSE00000369834	ENSMUSE00001213187	169182626	169182667	94862182	169182529	4	5	TTA|GTGCT
ENSMUSG00000031751.14	Amfr	ENSMUST00000053766.13	ENSMUSP00000052258.6	1920	ENSMUSE00000212678	ENSMUSE00000212676	93985339	93985472	6663150	93984944	7	8	CAG|GTTTG
ENSMUSG00000023047.11	Amhr2	ENSMUST00000023809.10	ENSMUSP00000023809.4	1707	ENSMUSE00000364112	ENSMUSE00000347603	102447000	102447112	22635611	102447461	5	6	CAG|GTAAT
ENSMUSG00000042225.3	Ammecr1	ENSMUST00000041317.2	ENSMUSP00000036085.2	1035	ENSMUSE00000255129	ENSMUSE00000374794	142857476	142857572	110649215	142855647	5	6	CAG|GTACC
ENSMUSG00000041915.9	Ammecr1l	ENSMUST00000234413.1	ENSMUSP00000156982.1	933	ENSMUSE00000234192	ENSMUSE00001451384	31778857	31778953	110069484	31782742	7	8	AAG|GTATC
ENSMUSG00000021278.7	Amn	ENSMUST00000021707.7	ENSMUSP00000021707.6	1377	ENSMUSE00000116320	ENSMUSE00000116321	111275572	111275749	146832510	111275926	10	11	CAG|GTGGA
ENSMUSG00000041688.16	Amot	ENSMUST00000112836.8	ENSMUSP00000108455.2	3381	ENSMUSE00001215500	ENSMUSE00000253878	145480005	145480458	34616664	145476339	2	3	AAG|GTGGA
ENSMUSG00000070385.12	Ampd1	ENSMUST00000090715.12	ENSMUSP00000088217.6	2238	ENSMUSE00001277167	ENSMUSE00001309415	103090045	103090174	41153582	103091338	7	8	AAG|GTGGA
ENSMUSG00000027889.17	Ampd2	ENSMUST00000102638.7	ENSMUSP00000099698.1	2397	ENSMUSE00000489779	ENSMUSE00000662160	108075249	108075359	174426817	108075121	17	18	AAG|GTGAA
ENSMUSG00000005686.17	Ampd3	ENSMUST00000170374.7	ENSMUSP00000130495.1	2301	ENSMUSE00000203435	ENSMUSE00000305815	110803727	110803853	28314898	110804988	10	11	TAC|GTGAC
ENSMUSG00000021314.13	Amph	ENSMUST00000003345.9	ENSMUSP00000003345.7	2061	ENSMUSE00000116766	ENSMUSE00000116769	19139172	19139432	84692484	19142066	19	20	AAG|GTGGA
ENSMUSG00000032607.12	Amt	ENSMUST00000035230.6	ENSMUSP00000035230.5	1212	ENSMUSE00001211374	ENSMUSE00000853547	108301073	108301228	108205955	108302302	8	9	TAG|GTACT
ENSMUSG00000029282.3	Amtn	ENSMUST00000073363.1	ENSMUSP00000073081.1	642	ENSMUSE00000187697	ENSMUSE00000187693	88378033	88378119	87697349	88378920	3	4	CAG|GTTTT
ENSMUSG00000074264.12	Amy1	ENSMUST00000106540.7	ENSMUSP00000102150.1	1536	ENSMUSE00000979855	ENSMUSE00001015343	113563445	113563675	76302631	113562761	5	6	GAG|GTGAT
ENSMUSG00000096569.2	Amy2a2	ENSMUST00000098667.4	ENSMUSP00000096264.3	1527	ENSMUSE00001092797	ENSMUSE00001066523	113353631	113353861	44521675	113351964	4	5	GAG|GTCAT
ENSMUSG00000093931.2	Amy2a3	ENSMUST00000179314.2	ENSMUSP00000136894.1	1527	ENSMUSE00001080645	ENSMUSE00001024099	113321025	113321255	7767439	113319359	4	5	GAG|GTCAT
ENSMUSG00000096770.2	Amy2a4	ENSMUST00000179568.2	ENSMUSP00000137025.1	1527	ENSMUSE00001062037	ENSMUSE00001016158	113288422	113288652	32618633	113286755	4	5	GAG|GTCAT
ENSMUSG00000074268.4	Amy2a5	ENSMUST00000098673.4	ENSMUSP00000096270.3	1527	ENSMUSE00001059296	ENSMUSE00000979502	113255810	113256040	103285250	113254143	4	5	GAG|GTCAT
ENSMUSG00000050022.16	Amz1	ENSMUST00000120630.2	ENSMUSP00000113911.2	1509	ENSMUSE00000366789	ENSMUSE00000358034	140748615	140748787	24420206	140749331	5	6	AAG|GTCAC
ENSMUSG00000020610.17	Amz2	ENSMUST00000103061.2	ENSMUSP00000099350.2	1080	ENSMUSE00000661148	ENSMUSE00001268772	109429924	109430052	117923244	109434053	5	6	GTG|GTGTG
ENSMUSG00000014355.10	Anapc1	ENSMUST00000014499.9	ENSMUSP00000014499.3	5835	ENSMUSE00001214816	ENSMUSE00000169008	128623496	128623563	110580051	128622511	42	43	GAG|GTCTA
ENSMUSG00000025135.12	Anapc11	ENSMUST00000093140.4	ENSMUSP00000097714.3	255	ENSMUSE00000148116	ENSMUSE00000705697	120599242	120599368	8488659	120605776	2	3	ACT|GTAAG
ENSMUSG00000030649.18	Anapc15	ENSMUST00000178851.1	ENSMUSP00000136164.1	399	ENSMUSE00000201583	ENSMUSE00000806346	101898900	101899037	48467664	101901639	4	5	GAG|GTGGA
ENSMUSG00000030649.18	Anapc15	ENSMUST00000035395.13	ENSMUSP00000040286.7	426	ENSMUSE00000201583	ENSMUSE00000671733	101898900	101899037	55476636	101899540	5	6	GAG|GTGGA
ENSMUSG00000026965.12	Anapc2	ENSMUST00000028341.10	ENSMUSP00000028341.4	2514	ENSMUSE00000242907	ENSMUSE00000164855	25276316	25276435	24226475	25277753	5	6	CAG|GTGTC
ENSMUSG00000029176.13	Anapc4	ENSMUST00000031072.13	ENSMUSP00000031072.7	2424	ENSMUSE00001222507	ENSMUSE00001261902	52862091	52862129	118861949	52862323	23	24	TCT|GTGGA
ENSMUSG00000029472.13	Anapc5	ENSMUST00000200645.4	ENSMUSP00000142922.1	2184	ENSMUSE00000189215	ENSMUSE00000189216	122818854	122818963	84730532	122818004	3	4	TAG|GTCTG
ENSMUSG00000029472.13	Anapc5	ENSMUST00000086216.8	ENSMUSP00000083393.4	2223	ENSMUSE00000189215	ENSMUSE00000189216	122818854	122818963	36358606	122818004	3	4	TAG|GTCTG
ENSMUSG00000029466.11	Anapc7	ENSMUST00000122010.7	ENSMUSP00000113928.1	1698	ENSMUSE00000189112	ENSMUSE00000189110	122439319	122439515	129808801	122440310	9	10	AAG|GTCTC
ENSMUSG00000021257.14	Angel1	ENSMUST00000021682.8	ENSMUSP00000021682.8	2004	ENSMUSE00001312745	ENSMUSE00000294209	86720230	86720663	113306018	86717841	5	6	AAG|GTTTC
ENSMUSG00000026634.16	Angel2	ENSMUST00000123384.7	ENSMUSP00000117912.1	639	ENSMUSE00001261218	ENSMUSE00000533865	190939087	190939156	89064101	190941295	3	4	TGG|GTTAT
ENSMUSG00000026634.16	Angel2	ENSMUST00000110899.6	ENSMUSP00000106524.1	1569	ENSMUSE00000533865	ENSMUSE00001274763	190940874	190941295	120486040	190942247	5	6	AAG|GTATC
ENSMUSG00000026634.16	Angel2	ENSMUST00000066632.13	ENSMUSP00000064556.7	1635	ENSMUSE00000533865	ENSMUSE00001274763	190940874	190941295	108952811	190942247	5	6	AAG|GTATC
ENSMUSG00000022309.9	Angpt1	ENSMUST00000022921.6	ENSMUSP00000022921.5	1497	ENSMUSE00000125431	ENSMUSE00000624045	42438275	42438405	98991062	42427130	8	9	GAG|GTTGG
ENSMUSG00000031465.6	Angpt2	ENSMUST00000033846.6	ENSMUSP00000033846.5	1491	ENSMUSE00000209745	ENSMUSE00000209741	18714081	18714236	128353023	18710640	2	3	CAA|GTACT
ENSMUSG00000027460.7	Angpt4	ENSMUST00000028955.5	ENSMUSP00000028955.5	1530	ENSMUSE00000169749	ENSMUSE00000169739	151934407	151934522	104942098	151936768	5	6	AAG|GTGTT
ENSMUSG00000004105.8	Angptl2	ENSMUST00000004208.6	ENSMUSP00000004208.5	1482	ENSMUSE00001225240	ENSMUSE00000331990	33228175	33229032	54645605	33242393	2	3	CAG|GTCCA
ENSMUSG00000028553.12	Angptl3	ENSMUST00000030280.6	ENSMUSP00000030280.6	1368	ENSMUSE00001302749	ENSMUSE00000180080	99037370	99037636	18255934	99038065	6	7	CAG|GTGGC
ENSMUSG00000002289.16	Angptl4	ENSMUST00000002360.16	ENSMUSP00000002360.9	1233	ENSMUSE00001217279	ENSMUSE00000303676	33776950	33777231	110028131	33775568	6	7	CTG|GTGGC
ENSMUSG00000038742.7	Angptl6	ENSMUST00000043726.7	ENSMUSP00000035784.6	1374	ENSMUSE00000298847	ENSMUSE00000351204	20875166	20875436	56790131	20874072	5	6	CTG|GTAAC
ENSMUSG00000028989.3	Angptl7	ENSMUST00000030840.3	ENSMUSP00000030840.3	1014	ENSMUSE00000184262	ENSMUSE00000358449	148496493	148496691	25782016	148496324	4	5	AAG|GTGGC
ENSMUSG00000047822.8	Angptl8	ENSMUST00000058777.7	ENSMUSP00000058951.6	597	ENSMUSE00000362762	ENSMUSE00000371030	21835510	21835814	81387240	21836077	1	2	CAG|GTGGA
ENSMUSG00000022265.7	Ank	ENSMUST00000022875.6	ENSMUSP00000022875.6	1479	ENSMUSE00000125164	ENSMUSE00000125170	27557164	27557247	38333561	27562894	4	5	CAG|GTTGT
ENSMUSG00000031543.18	Ank1	ENSMUST00000121075.7	ENSMUSP00000112966.1	468	ENSMUSE00001310015	ENSMUSE00001249736	23141164	23141229	91289623	23141720	3	4	GAG|GTGGA
ENSMUSG00000031543.18	Ank1	ENSMUST00000110688.8	ENSMUSP00000106316.2	5235	ENSMUSE00001310015	ENSMUSE00001249736	23141164	23141229	36890985	23141720	41	42	GAG|GTGGA
ENSMUSG00000032826.19	Ank2	ENSMUST00000044443.14	ENSMUSP00000043765.7	3153	ENSMUSE00001081872	ENSMUSE00001077693	126929722	126929886	81644875	126928847	23	24	GAG|GTGAC
ENSMUSG00000069601.14	Ank3	ENSMUST00000181974.7	ENSMUSP00000138285.1	2697	ENSMUSE00001372843	ENSMUSE00001282241	69999355	69999498	10597310	70002601	16	17	ATG|GTTGG
ENSMUSG00000069601.14	Ank3	ENSMUST00000182029.7	ENSMUSP00000138337.1	3282	ENSMUSE00001372843	ENSMUSE00000642788	69999355	69999498	74193794	70002601	16	17	ATG|GTCAC
ENSMUSG00000069601.14	Ank3	ENSMUST00000092433.11	ENSMUSP00000090089.4	3285	ENSMUSE00001372843	ENSMUSE00000642788	69999355	69999498	132462865	70002601	16	17	ATG|GTCAC
ENSMUSG00000069601.14	Ank3	ENSMUST00000182155.7	ENSMUSP00000138347.1	5181	ENSMUSE00001372843	ENSMUSE00001282241	69999355	69999498	105253291	70002601	37	38	ATG|GTTGG
ENSMUSG00000069601.14	Ank3	ENSMUST00000054167.14	ENSMUSP00000061698.8	5769	ENSMUSE00001372843	ENSMUSE00000642788	69999355	69999498	74414908	70002601	37	38	ATG|GTCAC
ENSMUSG00000069601.14	Ank3	ENSMUST00000182884.7	ENSMUSP00000138326.1	5886	ENSMUSE00001372843	ENSMUSE00000642788	69999355	69999498	94578423	70002601	39	40	ATG|GTCAC
ENSMUSG00000039342.5	Ankar	ENSMUST00000053499.5	ENSMUSP00000054056.4	4398	ENSMUSE00000397583	ENSMUSE00001015072	72650122	72650231	77474999	72647190	21	22	GAG|GTTCG
ENSMUSG00000047117.13	Ankdd1b	ENSMUST00000239026.1	ENSMUSP00000159079.1	1566	ENSMUSE00001289218	ENSMUSE00001210456	96420720	96420921	49060570	96419796	12	13	CAG|GTAAT
ENSMUSG00000047117.13	Ankdd1b	ENSMUST00000055607.12	ENSMUSP00000061643.5	1665	ENSMUSE00001289218	ENSMUSE00001210456	96420720	96420921	121964737	96419796	13	14	CAG|GTAAT
ENSMUSG00000074771.10	Ankef1	ENSMUST00000180246.7	ENSMUSP00000135947.1	2328	ENSMUSE00000595920	ENSMUSE00000290625	136537086	136537477	86419101	136544782	3	4	AAG|GTGTT
ENSMUSG00000020790.14	Ankfy1	ENSMUST00000155998.1	ENSMUSP00000118751.1	3510	ENSMUSE00001233299	ENSMUSE00001211845	72755690	72755890	71366527	72757469	18	19	CAG|GTAGA
ENSMUSG00000040351.11	Ankib1	ENSMUST00000043551.10	ENSMUSP00000040946.6	3258	ENSMUSE00000298800	ENSMUSE00000368207	3732540	3732628	121442146	3729779	7	8	GGC|GTTTT
ENSMUSG00000032257.6	Ankk1	ENSMUST00000034792.6	ENSMUSP00000034792.5	2238	ENSMUSE00000347573	ENSMUSE00000393538	49418661	49418779	46270552	49418079	6	7	AAG|GTCAG
ENSMUSG00000046295.13	Ankle1	ENSMUST00000120725.1	ENSMUSP00000112797.1	1545	ENSMUSE00001294568	ENSMUSE00000713177	71408922	71409051	69375385	71409483	8	9	TAG|GTCTC
ENSMUSG00000046295.13	Ankle1	ENSMUST00000119976.7	ENSMUSP00000113162.1	1605	ENSMUSE00001294568	ENSMUSE00000714268	71408922	71409051	47244361	71409904	8	9	TAG|GTCTC
ENSMUSG00000029501.14	Ankle2	ENSMUST00000086674.9	ENSMUSP00000083878.5	2661	ENSMUSE00000189574	ENSMUSE00000189571	110244504	110244570	160903924	110249500	7	8	TGG|GTCAC
ENSMUSG00000029501.14	Ankle2	ENSMUST00000031474.10	ENSMUSP00000031474.8	2892	ENSMUSE00000189574	ENSMUSE00000189571	110244504	110244570	86694351	110249500	7	8	TGG|GTCAC
ENSMUSG00000029501.14	Ankle2	ENSMUST00000197188.4	ENSMUSP00000143044.1	2895	ENSMUSE00000189574	ENSMUSE00000189571	110244504	110244570	107956346	110249500	7	8	TGG|GTCAC
ENSMUSG00000036188.4	Ankmy2	ENSMUST00000041640.4	ENSMUSP00000039484.3	1323	ENSMUSE00000441352	ENSMUSE00000441350	36193670	36193798	84185958	36195113	8	9	ATG|GTAAT
ENSMUSG00000024803.9	Ankrd1	ENSMUST00000237142.1	ENSMUSP00000157960.1	960	ENSMUSE00001460994	ENSMUSE00000145114	36119755	36120099	181365645	36119398	1	2	CTG|GTAAC
ENSMUSG00000035569.17	Ankrd11	ENSMUST00000098334.12	ENSMUSP00000095939.5	7932	ENSMUSE00001244722	ENSMUSE00001307859	122898574	122898716	148556845	122896707	7	8	AAG|GTGGT
ENSMUSG00000041870.16	Ankrd13a	ENSMUST00000102578.10	ENSMUSP00000099638.4	1767	ENSMUSE00001258191	ENSMUSE00001208199	114798521	114798651	90902363	114799541	10	11	GAA|GTTTA
ENSMUSG00000037907.16	Ankrd13b	ENSMUST00000037593.13	ENSMUSP00000073584.6	1881	ENSMUSE00000587534	ENSMUSE00001301584	77472449	77472612	133748843	77472378	13	14	CAG|GTCAC
ENSMUSG00000037907.16	Ankrd13b	ENSMUST00000092892.9	ENSMUSP00000090568.3	2091	ENSMUSE00000578338	ENSMUSE00000587533	77472014	77472179	115868745	77471878	15	16	CAG|GTGTC
ENSMUSG00000005986.16	Ankrd13d	ENSMUST00000056888.12	ENSMUSP00000053783.6	1818	ENSMUSE00001266910	ENSMUSE00001286605	4270966	4271129	49837721	4270885	13	14	CAG|GTGAC
ENSMUSG00000047909.11	Ankrd16	ENSMUST00000056108.11	ENSMUSP00000052056.5	1086	ENSMUSE00000647557	ENSMUSE00001215556	11781477	11781519	89435519	11783749	3	4	AAG|GTGTC
ENSMUSG00000055204.15	Ankrd17	ENSMUST00000014421.14	ENSMUSP00000014421.8	7812	ENSMUSE00000347409	ENSMUSE00000597433	90230806	90230970	89627761	90229341	33	34	ACG|GTATG
ENSMUSG00000024774.16	Ankrd22	ENSMUST00000025686.8	ENSMUSP00000025686.7	576	ENSMUSE00001265553	ENSMUSE00001272424	34128750	34128857	62486413	34125598	3	4	ATG|GTATC
ENSMUSG00000067653.12	Ankrd23	ENSMUST00000054665.9	ENSMUSP00000061168.4	921	ENSMUSE00001002254	ENSMUSE00000998790	36535682	36535739	25248836	36534437	1	2	TTG|GTAAG
ENSMUSG00000054708.17	Ankrd24	ENSMUST00000119336.7	ENSMUSP00000112932.1	2958	ENSMUSE00000438656	ENSMUSE00001210687	81640768	81640812	19601356	81640990	13	14	CAG|GTGCA
ENSMUSG00000034867.16	Ankrd27	ENSMUST00000190503.6	ENSMUSP00000140259.1	2982	ENSMUSE00000635297	ENSMUSE00000635296	35627404	35627601	143643276	35628546	21	22	CAG|GTGGC
ENSMUSG00000034867.16	Ankrd27	ENSMUST00000040844.15	ENSMUSP00000041751.9	3147	ENSMUSE00000635297	ENSMUSE00000635296	35627404	35627601	20045404	35628546	23	24	CAG|GTGGC
ENSMUSG00000014496.8	Ankrd28	ENSMUST00000014640.8	ENSMUSP00000014640.7	3162	ENSMUSE00000121836	ENSMUSE00000121800	31710752	31710971	30890599	31709005	21	22	ATG|GTCAT
ENSMUSG00000047034.10	Ankrd33	ENSMUST00000070875.7	ENSMUSP00000067028.6	1014	ENSMUSE00000336471	ENSMUSE00000454701	101116885	101117025	49688157	101120040	3	4	CAG|GTGCT
ENSMUSG00000047034.10	Ankrd33	ENSMUST00000229954.1	ENSMUSP00000155584.1	1158	ENSMUSE00000336471	ENSMUSE00001441597	101116885	101117025	23293989	101119918	4	5	CAG|GTGCT
ENSMUSG00000041343.19	Ankrd42	ENSMUST00000138267.1	ENSMUSP00000146446.1	1071	ENSMUSE00000761697	ENSMUSE00001236248	92636130	92637130	83105611	92631662	1	2	CAA|GTTCC
ENSMUSG00000041343.19	Ankrd42	ENSMUST00000056106.13	ENSMUSP00000061208.7	1584	ENSMUSE00000750254	ENSMUSE00001236248	92636130	92637102	89441563	92631662	1	2	CAA|GTTCC
ENSMUSG00000052331.14	Ankrd44	ENSMUST00000179030.7	ENSMUSP00000137616.1	2982	ENSMUSE00001270982	ENSMUSE00000699401	54661001	54661217	106511902	54659006	21	22	ATG|GTAAT
ENSMUSG00000044835.15	Ankrd45	ENSMUST00000111608.7	ENSMUSP00000107235.1	747	ENSMUSE00001253829	ENSMUSE00000688482	161163267	161163405	32165060	161164214	5	6	CAC|GTCAT
ENSMUSG00000014498.9	Ankrd52	ENSMUST00000014642.9	ENSMUSP00000014642.3	3231	ENSMUSE00000150315	ENSMUSE00000396376	128390033	128390124	30893901	128394006	27	28	AAG|GTCAC
ENSMUSG00000014747.6	Ankrd53	ENSMUST00000014891.4	ENSMUSP00000014891.3	1494	ENSMUSE00000194396	ENSMUSE00000194393	83765168	83765332	82875288	83765842	4	5	CCG|GTTCT
ENSMUSG00000033055.12	Ankrd54	ENSMUST00000040676.10	ENSMUSP00000047042.4	900	ENSMUSE00000227372	ENSMUSE00000728635	79054496	79054603	39843858	79054084	7	8	CAG|GTGGA
ENSMUSG00000049985.15	Ankrd55	ENSMUST00000022275.13	ENSMUSP00000022275.6	1881	ENSMUSE00001424152	ENSMUSE00001232084	112288820	112288982	120677511	112318547	1	2	AAG|GTGAC
ENSMUSG00000040183.13	Ankrd6	ENSMUST00000084748.8	ENSMUSP00000081800.2	2034	ENSMUSE00000235864	ENSMUSE00000235854	32817419	32817550	115450311	32817096	10	11	GAG|GTGTC
ENSMUSG00000040183.13	Ankrd6	ENSMUST00000084750.7	ENSMUSP00000081802.1	2139	ENSMUSE00000235864	ENSMUSE00000235854	32817419	32817550	94174023	32817096	11	12	GAG|GTGTC
ENSMUSG00000029517.13	Ankrd7	ENSMUST00000031489.9	ENSMUSP00000031489.6	840	ENSMUSE00000189737	ENSMUSE00000425223	18869894	18870031	122379203	18879586	5	6	TAT|GTATC
ENSMUSG00000024219.16	Anks1	ENSMUST00000114842.8	ENSMUSP00000110491.1	3453	ENSMUSE00001241516	ENSMUSE00001269648	28051497	28051649	59936988	28051832	16	17	AAT|GTCCT
ENSMUSG00000024219.16	Anks1	ENSMUST00000088027.6	ENSMUSP00000085344.5	3507	ENSMUSE00001278219	ENSMUSE00000657911	28058290	28058460	54853227	28058846	22	23	GCA|GTGCC
ENSMUSG00000022515.6	Anks3	ENSMUST00000023157.5	ENSMUSP00000023157.4	1968	ENSMUSE00000127759	ENSMUSE00000127756	4946055	4946179	17294145	4943700	11	12	CAC|GTTGT
ENSMUSG00000066191.12	Anks6	ENSMUST00000229609.1	ENSMUSP00000155271.1	2652	ENSMUSE00000527347	ENSMUSE00001303338	47025686	47025753	57455782	47023860	13	14	GAG|GTGGA
ENSMUSG00000036777.8	Anln	ENSMUST00000040912.8	ENSMUSP00000045873.7	3366	ENSMUSE00000281772	ENSMUSE00000281747	22350920	22351032	20264829	22339088	20	21	AAG|GTACC
ENSMUSG00000031075.19	Ano1	ENSMUST00000033393.14	ENSMUSP00000033393.8	2871	ENSMUSE00001242058	ENSMUSE00000205996	144595442	144595626	53873379	144592806	23	24	CAG|GTATA
ENSMUSG00000037949.8	Ano10	ENSMUST00000214409.1	ENSMUSP00000151189.1	1806	ENSMUSE00000446141	ENSMUSE00000446126	122275511	122275663	37963393	122272564	2	3	GAG|GTGCC
ENSMUSG00000037949.8	Ano10	ENSMUST00000216670.1	ENSMUSP00000150161.1	1839	ENSMUSE00000256345	ENSMUSE00001405212	122251147	122251275	51753959	122248891	11	12	GAG|GTGCT
ENSMUSG00000037949.8	Ano10	ENSMUST00000042546.3	ENSMUSP00000045214.2	1980	ENSMUSE00000446141	ENSMUSE00000446126	122275511	122275663	8617434	122272564	2	3	GAG|GTGCC
ENSMUSG00000038115.16	Ano2	ENSMUST00000160496.7	ENSMUSP00000125303.1	3009	ENSMUSE00001232067	ENSMUSE00001300217	126015514	126015695	55225966	126036953	24	25	CAG|GTTCA
ENSMUSG00000074968.11	Ano3	ENSMUST00000099623.9	ENSMUSP00000097219.3	2946	ENSMUSE00000686376	ENSMUSE00000686375	110661424	110661504	5896637	110661272	25	26	CAG|GTACC
ENSMUSG00000035189.17	Ano4	ENSMUST00000182341.7	ENSMUSP00000138193.1	2868	ENSMUSE00001306066	ENSMUSE00001273637	88971268	88971415	43550198	88960701	24	25	AAA|GTGCA
ENSMUSG00000055489.8	Ano5	ENSMUST00000207044.1	ENSMUSP00000147243.1	2319	ENSMUSE00000364340	ENSMUSE00000299226	51546662	51546946	30564082	51553943	7	8	ATT|GTTTA
ENSMUSG00000055489.8	Ano5	ENSMUST00000207717.1	ENSMUSP00000146783.1	2565	ENSMUSE00000299149	ENSMUSE00000531284	51587638	51587816	90008256	51590668	19	20	CAG|GTACA
ENSMUSG00000055489.8	Ano5	ENSMUST00000043944.5	ENSMUSP00000046884.5	2715	ENSMUSE00000299149	ENSMUSE00000531284	51587638	51587816	108530304	51590668	20	21	CAG|GTACA
ENSMUSG00000064210.7	Ano6	ENSMUST00000071874.7	ENSMUSP00000071770.6	2736	ENSMUSE00000275033	ENSMUSE00000275052	95965821	95966023	22087528	95967728	18	19	CAG|GTACC
ENSMUSG00000034107.10	Ano7	ENSMUST00000058682.10	ENSMUSP00000050495.5	2532	ENSMUSE00000429801	ENSMUSE00001324038	93402641	93402760	53330212	93403402	23	24	GAG|GTCAC
ENSMUSG00000034107.10	Ano7	ENSMUST00000186641.6	ENSMUSP00000140438.1	2580	ENSMUSE00000284009	ENSMUSE00000283998	93401761	93401903	48486741	93402227	21	22	CAG|GTACC
ENSMUSG00000054662.8	Ano9	ENSMUST00000067836.8	ENSMUSP00000067689.7	2244	ENSMUSE00000526208	ENSMUSE00000526207	141102425	141102526	103777222	141102351	21	22	CAG|GTACC
ENSMUSG00000032249.14	Anp32a	ENSMUST00000085519.12	ENSMUSP00000082652.6	744	ENSMUSE00000697649	ENSMUSE00001223633	62341329	62341554	115846921	62371869	1	2	GAT|GTGAA
ENSMUSG00000028333.10	Anp32b	ENSMUST00000102926.4	ENSMUSP00000099990.4	819	ENSMUSE00000750773	ENSMUSE00000178233	46450902	46451349	10688062	46460239	1	2	GCC|GTTCG
ENSMUSG00000015749.12	Anp32e	ENSMUST00000015893.12	ENSMUSP00000015893.6	747	ENSMUSE00000904856	ENSMUSE00001254357	95929278	95929650	17503466	95934058	1	2	GAG|GTGAC
ENSMUSG00000015749.12	Anp32e	ENSMUST00000165307.7	ENSMUSP00000128483.1	783	ENSMUSE00000875464	ENSMUSE00001254357	95929246	95929650	36530774	95934058	1	2	GAG|GTGAC
ENSMUSG00000039062.15	Anpep	ENSMUST00000107392.7	ENSMUSP00000103015.1	2901	ENSMUSE00000317778	ENSMUSE00000317771	79826592	79826759	118694515	79825846	18	19	CAG|GTACC
ENSMUSG00000033420.12	Antxr1	ENSMUST00000204805.2	ENSMUSP00000145105.1	1566	ENSMUSE00000324913	ENSMUSE00000324909	87188736	87188831	140634759	87188274	15	16	GAG|GTCCG
ENSMUSG00000033420.12	Antxr1	ENSMUST00000042025.11	ENSMUSP00000045634.9	1689	ENSMUSE00000324913	ENSMUSE00000324909	87188736	87188831	140112936	87188274	15	16	GAG|GTCCG
ENSMUSG00000029338.13	Antxr2	ENSMUST00000031281.13	ENSMUSP00000031281.9	1464	ENSMUSE00000188065	ENSMUSE00000188066	97948245	97948340	134516816	97938567	14	15	GAG|GTCCG
ENSMUSG00000024659.15	Anxa1	ENSMUST00000235280.1	ENSMUSP00000158305.1	1041	ENSMUSE00000144206	ENSMUSE00001308972	20384475	20384583	34839332	20383851	4	5	AAG|GTGTG
ENSMUSG00000031635.14	Anxa10	ENSMUST00000034052.13	ENSMUSP00000034052.6	975	ENSMUSE00000211376	ENSMUSE00000211378	62064404	62064457	65958329	62064312	7	8	ATG|GTGCT
ENSMUSG00000021866.15	Anxa11	ENSMUST00000022416.14	ENSMUSP00000022416.7	1512	ENSMUSE00001210880	ENSMUSE00001209092	25868864	25868926	58099711	25870181	2	3	CAG|GTGGT
ENSMUSG00000029484.12	Anxa3	ENSMUST00000031447.11	ENSMUSP00000031447.7	972	ENSMUSE00000693845	ENSMUSE00000189360	96797401	96797453	86707470	96811137	2	3	TGG|GTTGG
ENSMUSG00000029994.17	Anxa4	ENSMUST00000113675.7	ENSMUSP00000109305.1	960	ENSMUSE00001313145	ENSMUSE00001310436	86760674	86760761	67906259	86757913	2	3	TCG|GTACT
ENSMUSG00000027712.13	Anxa5	ENSMUST00000029266.13	ENSMUSP00000029266.8	960	ENSMUSE00000172545	ENSMUSE00000172537	36465251	36465335	154348651	36464062	3	4	TGG|GTACC
ENSMUSG00000018340.13	Anxa6	ENSMUST00000108883.9	ENSMUSP00000104511.3	2022	ENSMUSE00000102741	ENSMUSE00000992904	54991391	54991444	121429454	54987068	20	21	CAG|GTGGC
ENSMUSG00000021814.17	Anxa7	ENSMUST00000224975.1	ENSMUSP00000153669.1	1392	ENSMUSE00000121118	ENSMUSE00000121119	20469388	20469489	47257679	20467935	4	5	CAG|GTGGC
ENSMUSG00000021950.15	Anxa8	ENSMUST00000022519.14	ENSMUSP00000022519.8	984	ENSMUSE00000358955	ENSMUSE00000122371	34085981	34086076	10209134	34089601	1	2	TGG|GTTGA
ENSMUSG00000015702.13	Anxa9	ENSMUST00000164406.7	ENSMUSP00000127424.1	1038	ENSMUSE00000176391	ENSMUSE00000176385	95305862	95305958	24403392	95303080	3	4	AAG|GTGTG
ENSMUSG00000021322.8	Aoah	ENSMUST00000021757.4	ENSMUSP00000021757.3	1725	ENSMUSE00000116849	ENSMUSE00000478783	21013112	21013188	112127279	21024252	20	21	GAG|GTGGC
ENSMUSG00000078651.8	Aoc2	ENSMUST00000041095.13	ENSMUSP00000040255.7	2274	ENSMUSE00000241252	ENSMUSE00000241246	101328344	101328629	135996290	101328951	2	3	GAG|GTACC
ENSMUSG00000019326.14	Aoc3	ENSMUST00000103105.9	ENSMUSP00000099394.3	2298	ENSMUSE00000112983	ENSMUSE00000112984	101335717	101336002	98138642	101336478	2	3	GAG|GTATC
ENSMUSG00000079554.2	Aox2	ENSMUST00000114366.2	ENSMUSP00000110006.1	4038	ENSMUSE00000699068	ENSMUSE00000699066	58343656	58343751	130751426	58346353	27	28	CAG|GTGGC
ENSMUSG00000064294.12	Aox3	ENSMUST00000040999.13	ENSMUSP00000049391.7	4008	ENSMUSE00000155181	ENSMUSE00000356306	58194626	58194793	34275673	58200698	34	35	CTG|GTTCC
ENSMUSG00000038242.12	Aox4	ENSMUST00000040442.5	ENSMUSP00000048929.5	4011	ENSMUSE00000240329	ENSMUSE00000240325	58264342	58264407	44333057	58265144	32	33	CAG|GTTGA
ENSMUSG00000009090.17	Ap1b1	ENSMUST00000009234.15	ENSMUSP00000009234.9	2832	ENSMUSE00001269680	ENSMUSE00001214477	5039125	5039254	53233825	5039603	17	18	CAG|GTGGC
ENSMUSG00000031731.16	Ap1g1	ENSMUST00000034171.8	ENSMUSP00000034171.8	2469	ENSMUSE00000212482	ENSMUSE00000212473	109854983	109855109	69031100	109855453	19	20	CAG|GTGCT
ENSMUSG00000040701.16	Ap1g2	ENSMUST00000170285.1	ENSMUSP00000128427.1	2376	ENSMUSE00001255599	ENSMUSE00001276577	55101598	55101687	54709031	55101522	15	16	CAG|GTGGA
ENSMUSG00000003033.15	Ap1m1	ENSMUST00000003117.14	ENSMUSP00000003117.8	1272	ENSMUSE00001294704	ENSMUSE00001235267	72255697	72255822	142645886	72256182	10	11	CAG|GTGCG
ENSMUSG00000004849.14	Ap1s1	ENSMUST00000111080.7	ENSMUSP00000106709.1	477	ENSMUSE00000191952	ENSMUSE00000191951	137041769	137041877	70551180	137037555	3	4	AGC|GTATG
ENSMUSG00000031367.15	Ap1s2	ENSMUST00000069041.14	ENSMUSP00000066185.8	483	ENSMUSE00000238551	ENSMUSE00000543091	163916475	163916583	8825271	163917843	3	4	AGT|GTATG
ENSMUSG00000054702.14	Ap1s3	ENSMUST00000162342.7	ENSMUSP00000125268.1	465	ENSMUSE00001254679	ENSMUSE00001247435	79623682	79623790	91698989	79614340	3	4	AAT|GTCTG
ENSMUSG00000060279.14	Ap2a1	ENSMUST00000167930.7	ENSMUSP00000127497.1	2868	ENSMUSE00000532233	ENSMUSE00000499434	44901591	44901715	110970102	44901500	19	20	CCG|GTACG
ENSMUSG00000060279.14	Ap2a1	ENSMUST00000166972.8	ENSMUSP00000127842.1	2934	ENSMUSE00000895820	ENSMUSE00000499434	44901591	44901714	30013676	44901500	20	21	CCG|GTACG
ENSMUSG00000002957.11	Ap2a2	ENSMUST00000003038.11	ENSMUSP00000003038.8	2817	ENSMUSE00000151313	ENSMUSE00000151315	141629190	141629313	142645886	141630175	18	19	CAG|GTATG
ENSMUSG00000035152.14	Ap2b1	ENSMUST00000065692.13	ENSMUSP00000070714.7	2814	ENSMUSE00000107945	ENSMUSE00001079900	83369653	83369782	30418088	83389787	17	18	CAG|GTGGC
ENSMUSG00000035152.14	Ap2b1	ENSMUST00000018875.12	ENSMUSP00000018875.6	2856	ENSMUSE00000107945	ENSMUSE00001079900	83369653	83369782	128652696	83389787	18	19	CAG|GTGGC
ENSMUSG00000022841.15	Ap2m1	ENSMUST00000007216.8	ENSMUSP00000007216.8	1308	ENSMUSE00001277434	ENSMUSE00000786791	20542639	20542750	89739833	20544909	11	12	GAG|GTGCC
ENSMUSG00000008036.11	Ap2s1	ENSMUST00000086112.7	ENSMUSP00000083281.6	429	ENSMUSE00001306153	ENSMUSE00000361197	16748689	16748748	147016655	16749294	4	5	AAG|GTTTA
ENSMUSG00000021686.6	Ap3b1	ENSMUST00000022196.4	ENSMUSP00000022196.3	3318	ENSMUSE00001005616	ENSMUSE00000990735	94547755	94547893	112386759	94566317	26	27	CAG|GTTTG
ENSMUSG00000062444.15	Ap3b2	ENSMUST00000082090.14	ENSMUSP00000080739.7	3249	ENSMUSE00001285480	ENSMUSE00000809678	81460928	81461066	72859190	81460801	25	26	CAG|GTTTG
ENSMUSG00000020198.8	Ap3d1	ENSMUST00000020420.8	ENSMUSP00000020420.7	3600	ENSMUSE00000306703	ENSMUSE00000101772	80714247	80714322	20542197	80714160	18	19	CAG|GTATG
ENSMUSG00000021824.13	Ap3m1	ENSMUST00000154460.7	ENSMUSP00000117346.1	1257	ENSMUSE00000121248	ENSMUSE00000477230	21037978	21038185	102781463	21037257	7	8	AAG|GTACT
ENSMUSG00000031539.6	Ap3m2	ENSMUST00000210656.1	ENSMUSP00000147967.1	1257	ENSMUSE00000210574	ENSMUSE00000210576	22797082	22797219	139485285	22793151	4	5	CAG|GTTCC
ENSMUSG00000024480.9	Ap3s1	ENSMUST00000025357.8	ENSMUSP00000025357.7	582	ENSMUSE00000142733	ENSMUSE00000142743	46779188	46779259	153943985	46780768	4	5	AAG|GTTCA
ENSMUSG00000063801.7	Ap3s2	ENSMUST00000075657.7	ENSMUSP00000075082.6	582	ENSMUSE00000317686	ENSMUSE00000317677	79909835	79909906	130680973	79882573	4	5	AAG|GTGCA
ENSMUSG00000032952.11	Ap4b1	ENSMUST00000076599.7	ENSMUSP00000075904.1	2217	ENSMUSE00000316182	ENSMUSE00000316178	103814825	103815321	120031841	103817843	6	7	TAG|GTAGC
ENSMUSG00000001998.15	Ap4e1	ENSMUST00000002063.14	ENSMUSP00000002063.8	3369	ENSMUSE00001218958	ENSMUSE00001207311	127047043	127047161	24405245	127049562	13	14	TGG|GTGTT
ENSMUSG00000019518.11	Ap4m1	ENSMUST00000019662.10	ENSMUSP00000019662.4	1350	ENSMUSE00001255380	ENSMUSE00001216351	138176210	138176263	110249331	138176718	9	10	GAG|GTTAT
ENSMUSG00000049562.6	Ap5b1	ENSMUST00000235575.1	ENSMUSP00000157737.1	2631	ENSMUSE00001454401	ENSMUSE00000352116	5568440	5568607	28204455	5571261	2	3	AAG|GTTTC
ENSMUSG00000039623.13	Ap5z1	ENSMUST00000038699.12	ENSMUSP00000041863.8	2424	ENSMUSE00000238783	ENSMUSE00000238778	142476694	142476826	49864310	142477111	15	16	GTG|GTGTG
ENSMUSG00000019979.12	Apaf1	ENSMUST00000159110.7	ENSMUSP00000125291.1	3750	ENSMUSE00000099537	ENSMUSE00001205050	91001010	91001129	5880440	90999777	23	24	AAG|GTGTG
ENSMUSG00000024897.9	Apba1	ENSMUST00000237688.1	ENSMUSP00000157770.1	1359	ENSMUSE00000145939	ENSMUSE00000145953	23936418	23936597	101415188	23937633	8	9	GAT|GTCTT
ENSMUSG00000024897.9	Apba1	ENSMUST00000025830.8	ENSMUSP00000025830.7	2529	ENSMUSE00000145939	ENSMUSE00000145953	23936418	23936597	118626023	23937633	9	10	GAT|GTCTT
ENSMUSG00000030519.14	Apba2	ENSMUST00000032732.14	ENSMUSP00000032732.8	2253	ENSMUSE00000200060	ENSMUSE00000200065	64695024	64696017	18410683	64714511	4	5	CAG|GTTTG
ENSMUSG00000004931.11	Apba3	ENSMUST00000220297.1	ENSMUSP00000151985.1	1716	ENSMUSE00000301028	ENSMUSE00000301015	81271662	81271832	87250477	81272397	8	9	GAG|GTTTG
ENSMUSG00000117679.1	Apbb3	ENSMUST00000001415.8	ENSMUSP00000001415.7	1461	ENSMUSE00000142751	ENSMUSE00000421162	36674950	36675141	121639206	36671675	12	13	ATG|GTTCA
ENSMUSG00000032590.14	Apeh	ENSMUST00000193254.5	ENSMUSP00000141856.1	2199	ENSMUSE00000221240	ENSMUSE00000221239	108085950	108086052	164066570	108085867	20	21	CAG|GTAAA
ENSMUSG00000025269.16	Apex2	ENSMUST00000112725.7	ENSMUSP00000108345.1	783	ENSMUSE00000475199	ENSMUSE00001255092	150587043	150587126	103591527	150586045	3	4	CTG|GTGTG
ENSMUSG00000025269.16	Apex2	ENSMUST00000112727.9	ENSMUSP00000108347.3	801	ENSMUSE00000475199	ENSMUSE00001255092	150587043	150587126	103576835	150586045	2	3	CTG|GTGTG
ENSMUSG00000027193.12	Api5	ENSMUST00000028617.6	ENSMUSP00000028617.6	1515	ENSMUSE00001278929	ENSMUSE00001288644	94422297	94422478	17829456	94421526	9	10	TAG|GTTGC
ENSMUSG00000010911.12	Apip	ENSMUST00000011055.6	ENSMUSP00000011055.6	726	ENSMUSE00001298779	ENSMUSE00000760562	103091749	103091916	83937649	103092644	6	7	CAT|GTGTG
ENSMUSG00000031996.17	Aplp2	ENSMUST00000217641.1	ENSMUSP00000149023.1	2088	ENSMUSE00000215567	ENSMUSE00000537350	31151837	31151992	21817501	31150972	15	16	GAG|GTTGA
ENSMUSG00000031996.17	Aplp2	ENSMUST00000079758.8	ENSMUSP00000078694.7	2124	ENSMUSE00000215567	ENSMUSE00000537350	31151837	31151992	19397962	31150972	16	17	GAG|GTTGA
ENSMUSG00000033096.7	Apmap	ENSMUST00000046399.6	ENSMUSP00000040840.6	1248	ENSMUSE00000287519	ENSMUSE00000661445	150588903	150589019	175900880	150587166	5	6	AAC|GTTCA
ENSMUSG00000020609.14	Apob	ENSMUST00000037811.12	ENSMUSP00000036044.6	13518	ENSMUSE00000107109	ENSMUSE00000107106	7997839	7998021	180684964	7998709	19	20	AAG|GTATG
ENSMUSG00000042759.12	Apobr	ENSMUST00000039522.7	ENSMUSP00000042028.6	2829	ENSMUSE00001301294	ENSMUSE00000350937	126587897	126588162	59892938	126589112	3	4	TGG|GTTTG
ENSMUSG00000000049.11	Apoh	ENSMUST00000000049.5	ENSMUSP00000000049.5	1038	ENSMUSE00000321730	ENSMUSE00000321727	108397299	108397395	23573251	108404887	3	4	TGG|GTTTT
ENSMUSG00000079508.8	Apoo	ENSMUST00000113896.7	ENSMUSP00000109529.1	495	ENSMUSE00000697394	ENSMUSE00000697393	94390745	94390840	19446967	94394280	5	6	GAG|GTTCA
ENSMUSG00000079508.8	Apoo	ENSMUST00000113898.7	ENSMUSP00000109531.1	597	ENSMUSE00000697394	ENSMUSE00000697393	94390745	94390840	83669267	94394280	5	6	GAG|GTTCA
ENSMUSG00000079508.8	Apoo	ENSMUST00000113897.8	ENSMUSP00000109530.2	639	ENSMUSE00000697394	ENSMUSE00000697393	94390745	94390840	25466709	94394280	5	6	GAG|GTTCA
ENSMUSG00000025525.12	Apool	ENSMUST00000026599.9	ENSMUSP00000026599.3	798	ENSMUSE00000358778	ENSMUSE00000768267	112364462	112364570	3692542	112372755	8	9	CAG|GTACT
ENSMUSG00000037787.14	Apopt1	ENSMUST00000040519.11	ENSMUSP00000038865.5	579	ENSMUSE00000858477	ENSMUSE00000310023	111713261	111713418	65066351	111722809	1	2	CGG|GTCTC
ENSMUSG00000037787.14	Apopt1	ENSMUST00000163220.9	ENSMUSP00000131169.2	585	ENSMUSE00000910312	ENSMUSE00001021448	111751187	111751275	141918463	111755053	5	6	AAG|GTTCC
ENSMUSG00000022892.11	App	ENSMUST00000005406.11	ENSMUSP00000005406.10	2088	ENSMUSE00000267743	ENSMUSE00001433814	84962722	84962868	119595914	84955432	15	16	GAG|GTCGA
ENSMUSG00000022892.11	App	ENSMUST00000227723.1	ENSMUSP00000154061.1	2313	ENSMUSE00000267743	ENSMUSE00001433227	84962722	84962868	40461957	84955432	17	18	GAG|GTCGA
ENSMUSG00000018481.9	Appbp2	ENSMUST00000018625.9	ENSMUSP00000018625.9	1758	ENSMUSE00000105722	ENSMUSE00000105727	85214236	85214359	59220375	85210108	4	5	GAG|GTTGC
ENSMUSG00000040760.11	Appl1	ENSMUST00000036570.4	ENSMUSP00000042875.4	2124	ENSMUSE00000250598	ENSMUSE00000250594	26928559	26928733	109534634	26928476	17	18	GAA|GTTAA
ENSMUSG00000020263.14	Appl2	ENSMUST00000020500.13	ENSMUSP00000020500.7	1989	ENSMUSE00001209935	ENSMUSE00001298175	83605760	83605934	91060048	83603162	17	18	GAG|GTTGA
ENSMUSG00000006589.8	Aprt	ENSMUST00000006764.8	ENSMUSP00000006764.7	543	ENSMUSE00000215104	ENSMUSE00000215103	122576515	122576621	11299895	122575535	2	3	CAG|GTCTA
ENSMUSG00000028411.15	Aptx	ENSMUST00000108103.8	ENSMUSP00000103738.2	723	ENSMUSE00001299119	ENSMUSE00001236132	40693390	40693449	89445792	40691195	4	5	CAG|GTTTA
ENSMUSG00000028411.15	Aptx	ENSMUST00000030119.9	ENSMUSP00000030119.3	1008	ENSMUSE00001299119	ENSMUSE00001236132	40693390	40693449	105137972	40691195	5	6	CAG|GTTTA
ENSMUSG00000028411.15	Aptx	ENSMUST00000068125.10	ENSMUSP00000124264.1	1029	ENSMUSE00001299119	ENSMUSE00001236132	40693390	40693449	87921526	40691195	5	6	CAG|GTTTA
ENSMUSG00000042797.9	Aqp11	ENSMUST00000206389.1	ENSMUSP00000146215.1	816	ENSMUSE00000388766	ENSMUSE00001374229	97728971	97729087	45206729	97726704	2	3	TAG|GTGTG
ENSMUSG00000023013.5	Aqp2	ENSMUST00000023752.5	ENSMUSP00000023752.4	816	ENSMUSE00001066517	ENSMUSE00000132692	99583100	99583180	94089762	99584547	3	4	TGG|GTCTT
ENSMUSG00000028435.8	Aqp3	ENSMUST00000055327.7	ENSMUSP00000055110.7	879	ENSMUSE00000295815	ENSMUSE00000179157	41095145	41095271	33002779	41094838	2	3	CTG|GTGCC
ENSMUSG00000024411.11	Aqp4	ENSMUST00000235044.1	ENSMUSP00000157000.1	906	ENSMUSE00001453355	ENSMUSE00000462704	15399588	15400002	48550052	15398255	5	6	ACG|GTTCA
ENSMUSG00000044217.17	Aqp5	ENSMUST00000169082.2	ENSMUSP00000127611.1	798	ENSMUSE00001018343	ENSMUSE00000889766	99593246	99593329	88645215	99594829	3	4	TGG|GTCTT
ENSMUSG00000043144.6	Aqp6	ENSMUST00000023754.5	ENSMUSP00000023754.5	882	ENSMUSE00000358671	ENSMUSE00000132689	99601400	99601800	94089103	99602747	1	2	GTG|GTCCA
ENSMUSG00000028427.13	Aqp7	ENSMUST00000054945.7	ENSMUSP00000093007.3	912	ENSMUSE00001277716	ENSMUSE00001255831	41035493	41035630	58038812	41035253	3	4	ATG|GTGCC
ENSMUSG00000030762.11	Aqp8	ENSMUST00000098056.5	ENSMUSP00000095664.5	786	ENSMUSE00000202913	ENSMUSE00000202906	123464189	123464315	12232756	123465323	3	4	AAA|GTGGT
ENSMUSG00000032204.13	Aqp9	ENSMUST00000113570.7	ENSMUSP00000109200.1	888	ENSMUSE00000520177	ENSMUSE00001313095	71130421	71130539	127476222	71123008	8	9	CAA|GTGGT
ENSMUSG00000040383.16	Aqr	ENSMUST00000043160.12	ENSMUSP00000047157.6	4446	ENSMUSE00000396817	ENSMUSE00000353402	114109884	114110054	3235581	114108189	31	32	AAA|GTGAC
ENSMUSG00000046532.8	Ar	ENSMUST00000052837.8	ENSMUSP00000052648.7	2700	ENSMUSE00000451953	ENSMUSE00000451949	98310978	98311122	34607806	98315006	5	6	TGA|GTACC
ENSMUSG00000001127.12	Araf	ENSMUST00000001155.10	ENSMUSP00000001155.4	1815	ENSMUSE00001247187	ENSMUSE00001265302	20851658	20851812	90058742	20852028	5	6	ACA|GTTCT
ENSMUSG00000032812.18	Arap1	ENSMUST00000084895.11	ENSMUSP00000081957.5	3582	ENSMUSE00001255078	ENSMUSE00001243701	101409114	101409164	138832702	101409354	28	29	GTG|GTACC
ENSMUSG00000032812.18	Arap1	ENSMUST00000107010.8	ENSMUSP00000102624.2	4326	ENSMUSE00001255078	ENSMUSE00001243701	101409114	101409164	41853322	101409354	31	32	GTG|GTACC
ENSMUSG00000032812.18	Arap1	ENSMUST00000084896.9	ENSMUSP00000081958.3	4359	ENSMUSE00001255078	ENSMUSE00001243701	101409114	101409164	138832702	101409354	30	31	GTG|GTACC
ENSMUSG00000024451.9	Arap3	ENSMUST00000237272.1	ENSMUSP00000157868.1	4383	ENSMUSE00000142400	ENSMUSE00000337243	37975516	37975598	127611784	37975422	28	29	ACT|GTGGG
ENSMUSG00000024451.9	Arap3	ENSMUST00000042944.8	ENSMUSP00000035662.7	4617	ENSMUSE00000142400	ENSMUSE00000337243	37975516	37975598	31190582	37975422	28	29	ACT|GTGGG
ENSMUSG00000032096.16	Arcn1	ENSMUST00000034607.9	ENSMUSP00000034607.9	1536	ENSMUSE00000402776	ENSMUSE00000637376	44745418	44745622	77905357	44744016	9	10	CAG|GTTAC
ENSMUSG00000042350.13	Arel1	ENSMUST00000043169.13	ENSMUSP00000048780.7	2472	ENSMUSE00001229183	ENSMUSE00001311184	84921258	84921347	3227706	84920855	18	19	AAG|GTCAT
ENSMUSG00000048076.14	Arf1	ENSMUST00000163300.7	ENSMUSP00000126120.1	546	ENSMUSE00000486396	ENSMUSE00001004446	59213340	59213523	141656789	59213253	2	3	TTG|GTTTC
ENSMUSG00000062421.13	Arf2	ENSMUST00000063347.11	ENSMUSP00000102622.2	546	ENSMUSE00001285456	ENSMUSE00000107918	103972953	103973063	10741436	103981818	3	4	AAG|GTCTG
ENSMUSG00000115861.1	Arf4	ENSMUST00000230068.1	ENSMUSP00000155713.1	543	ENSMUSE00001441633	ENSMUSE00001442887	26646659	26646739	23287345	26647023	2	3	TTG|GTTTT
ENSMUSG00000027575.19	Arfgap1	ENSMUST00000108860.7	ENSMUSP00000104488.1	1179	ENSMUSE00001285927	ENSMUSE00001229082	180971984	180972155	75162231	180972795	4	5	AAG|GTGGC
ENSMUSG00000027575.19	Arfgap1	ENSMUST00000029092.12	ENSMUSP00000029092.6	1245	ENSMUSE00001279372	ENSMUSE00001230628	180979661	180979720	37094002	180980474	12	13	AAG|GTCCA
ENSMUSG00000027255.14	Arfgap2	ENSMUST00000080008.12	ENSMUSP00000078920.6	1563	ENSMUSE00001246877	ENSMUSE00000303061	91273541	91273669	23247361	91273887	11	12	AAA|GTACA
ENSMUSG00000027255.14	Arfgap2	ENSMUST00000028691.6	ENSMUSP00000028691.6	1605	ENSMUSE00001246877	ENSMUSE00000303061	91273541	91273669	93420555	91273887	12	13	AAA|GTACA
ENSMUSG00000054277.8	Arfgap3	ENSMUST00000226124.1	ENSMUSP00000154712.1	1572	ENSMUSE00000247887	ENSMUSE00001433035	83313469	83313612	54717164	83310381	11	12	CAG|GTACT
ENSMUSG00000067851.11	Arfgef1	ENSMUST00000088615.10	ENSMUSP00000085986.4	5541	ENSMUSE00000604656	ENSMUSE00000604655	10159877	10160028	104050793	10159740	25	26	CAG|GTCTC
ENSMUSG00000074582.10	Arfgef2	ENSMUST00000099078.9	ENSMUSP00000096677.3	5379	ENSMUSE00000639084	ENSMUSE00000639081	166871459	166871619	44625364	166873706	28	29	CGG|GTGCT
ENSMUSG00000019852.7	Arfgef3	ENSMUST00000215836.1	ENSMUSP00000149210.1	6513	ENSMUSE00000319921	ENSMUSE00000319913	18597328	18597459	108496305	18595029	31	32	CAG|GTGTT
ENSMUSG00000021125.6	Arg2	ENSMUST00000021550.6	ENSMUSP00000021550.6	1065	ENSMUSE00000114837	ENSMUSE00000114839	79149869	79150028	7217748	79150826	4	5	AAG|GTACC
ENSMUSG00000027247.16	Arhgap1	ENSMUST00000111330.2	ENSMUSP00000106962.2	1320	ENSMUSE00001279154	ENSMUSE00001306234	91668729	91668827	65559420	91669293	7	8	CAA|GTATG
ENSMUSG00000037148.8	Arhgap10	ENSMUST00000210922.1	ENSMUSP00000147485.1	2208	ENSMUSE00000581707	ENSMUSE00000249805	77310731	77310881	143796762	77277307	19	20	AGG|GTGAC
ENSMUSG00000037148.8	Arhgap10	ENSMUST00000210519.1	ENSMUSP00000147493.1	2295	ENSMUSE00000581707	ENSMUSE00000249805	77310731	77310881	139473071	77277307	18	19	AGG|GTGAC
ENSMUSG00000037148.8	Arhgap10	ENSMUST00000076316.5	ENSMUSP00000075658.4	2361	ENSMUSE00000581707	ENSMUSE00000249805	77310731	77310881	44913181	77277307	19	20	AGG|GTGAC
ENSMUSG00000041225.16	Arhgap12	ENSMUST00000182559.7	ENSMUSP00000138585.1	2517	ENSMUSE00000388370	ENSMUSE00000356513	6031730	6031828	57294612	6028271	15	16	ATG|GTTTA
ENSMUSG00000030766.15	Arhgap17	ENSMUST00000205262.1	ENSMUSP00000146035.1	2184	ENSMUSE00001053891	ENSMUSE00000979730	123303696	123303776	86548783	123300602	13	14	TAG|GTATT
ENSMUSG00000030766.15	Arhgap17	ENSMUST00000207010.1	ENSMUSP00000145628.1	2223	ENSMUSE00001053891	ENSMUSE00000979730	123303696	123303776	130262819	123300602	13	14	TAG|GTATT
ENSMUSG00000030766.15	Arhgap17	ENSMUST00000098060.4	ENSMUSP00000095668.4	2307	ENSMUSE00001053891	ENSMUSE00000979730	123303696	123303776	113240285	123300602	13	14	TAG|GTATT
ENSMUSG00000030766.15	Arhgap17	ENSMUST00000106442.8	ENSMUSP00000102050.2	2541	ENSMUSE00001053891	ENSMUSE00000979730	123303696	123303776	6355554	123300602	13	14	TAG|GTATT
ENSMUSG00000025154.15	Arhgap19	ENSMUST00000177495.1	ENSMUSP00000135293.1	1440	ENSMUSE00000148363	ENSMUSE00000148361	41784772	41784998	56842215	41784412	5	6	AAT|GTCAC
ENSMUSG00000025154.15	Arhgap19	ENSMUST00000026150.14	ENSMUSP00000026150.8	1485	ENSMUSE00000148363	ENSMUSE00000148361	41784772	41784998	30129789	41784412	5	6	AAT|GTCAC
ENSMUSG00000053199.13	Arhgap20	ENSMUST00000065496.11	ENSMUSP00000065633.5	3549	ENSMUSE00000460697	ENSMUSE00001217161	51846125	51846314	35036255	51847418	13	14	AAG|GTTTC
ENSMUSG00000063506.14	Arhgap22	ENSMUST00000111956.8	ENSMUSP00000107587.2	2109	ENSMUSE00001211690	ENSMUSE00000336861	33363276	33363349	110323538	33364514	8	9	CAA|GTTTC
ENSMUSG00000057315.14	Arhgap24	ENSMUST00000112854.7	ENSMUSP00000108475.1	1965	ENSMUSE00000413257	ENSMUSE00000390866	102878441	102878514	16997774	102880882	6	7	CAG|GTTCC
ENSMUSG00000036452.18	Arhgap26	ENSMUST00000097593.8	ENSMUSP00000095200.2	2445	ENSMUSE00000659526	ENSMUSE00000659525	39150040	39150118	25018520	39205320	11	12	CCT|GTGTA
ENSMUSG00000034255.17	Arhgap27	ENSMUST00000041385.13	ENSMUSP00000039427.7	2013	ENSMUSE00001211613	ENSMUSE00001265587	103339196	103339276	7128956	103339108	4	5	CAG|GTCCC
ENSMUSG00000034255.17	Arhgap27	ENSMUST00000107024.7	ENSMUSP00000102639.1	2610	ENSMUSE00001211613	ENSMUSE00001265587	103339196	103339276	41853322	103339108	4	5	CAG|GTCCC
ENSMUSG00000024043.13	Arhgap28	ENSMUST00000163865.7	ENSMUSP00000130960.1	2037	ENSMUSE00000137500	ENSMUSE00000137490	67857416	67857529	47860421	67855490	13	14	GAG|GTTTC
ENSMUSG00000024043.13	Arhgap28	ENSMUST00000024840.11	ENSMUSP00000024840.5	2190	ENSMUSE00000137500	ENSMUSE00000137490	67857416	67857529	135888751	67855490	14	15	GAG|GTTTC
ENSMUSG00000039831.16	Arhgap29	ENSMUST00000037958.13	ENSMUSP00000044624.7	3801	ENSMUSE00001241506	ENSMUSE00001272878	122003209	122003348	64319083	122004349	14	15	CAG|GTCCT
ENSMUSG00000041444.14	Arhgap32	ENSMUST00000182802.7	ENSMUSP00000138145.1	5223	ENSMUSE00000260823	ENSMUSE00001262299	32256713	32257698	118666827	32261218	13	14	AAG|GTCCA
ENSMUSG00000041444.14	Arhgap32	ENSMUST00000174641.7	ENSMUSP00000133898.1	6270	ENSMUSE00000260823	ENSMUSE00000942484	32256713	32257698	4894934	32268446	21	22	AAG|GTCCA
ENSMUSG00000036882.7	Arhgap33	ENSMUST00000208538.1	ENSMUSP00000146767.1	3918	ENSMUSE00000394852	ENSMUSE00000410532	30523944	30524588	13036212	30523846	21	22	AAA|GTCCT
ENSMUSG00000036198.12	Arhgap36	ENSMUST00000114904.9	ENSMUSP00000110554.3	1773	ENSMUSE00000701020	ENSMUSE00000735295	49498470	49498640	90961111	49500244	12	13	CAG|GTCCC
ENSMUSG00000033697.16	Arhgap39	ENSMUST00000239134.1	ENSMUSP00000158984.1	3231	ENSMUSE00000403424	ENSMUSE00000370801	76725323	76725492	72864957	76725176	10	11	CAG|GTGTT
ENSMUSG00000033697.16	Arhgap39	ENSMUST00000036176.15	ENSMUSP00000036697.9	3324	ENSMUSE00000403424	ENSMUSE00000370801	76725323	76725492	83722887	76725176	11	12	CAG|GTGTT
ENSMUSG00000074625.10	Arhgap40	ENSMUST00000165398.1	ENSMUSP00000130349.1	2019	ENSMUSE00001251327	ENSMUSE00000902575	158549646	158549695	91678101	158550628	14	15	TTG|GTGAA
ENSMUSG00000050730.17	Arhgap42	ENSMUST00000093893.11	ENSMUSP00000091419.4	2526	ENSMUSE00000884838	ENSMUSE00000300590	9007968	9008112	132041858	9006640	18	19	ATA|GTGAC
ENSMUSG00000033389.16	Arhgap44	ENSMUST00000093001.4	ENSMUSP00000090680.4	636	ENSMUSE00000589379	ENSMUSE00000589362	65057297	65057373	43474324	65053216	6	7	CAG|GTGGC
ENSMUSG00000033389.16	Arhgap44	ENSMUST00000047463.14	ENSMUSP00000039139.8	2295	ENSMUSE00000589379	ENSMUSE00000589378	65057297	65057373	97097540	65053216	6	7	CAG|GTGGC
ENSMUSG00000033389.16	Arhgap44	ENSMUST00000093002.11	ENSMUSP00000090681.5	2445	ENSMUSE00000589379	ENSMUSE00000589378	65057297	65057373	21097288	65053216	6	7	CAG|GTGGC
ENSMUSG00000035697.14	Arhgap45	ENSMUST00000043311.6	ENSMUSP00000041019.6	3003	ENSMUSE00001277912	ENSMUSE00001261870	80026156	80026346	111539801	80026557	12	13	CTG|GTCCC
ENSMUSG00000031355.16	Arhgap6	ENSMUST00000112127.1	ENSMUSP00000107755.1	2388	ENSMUSE00000507123	ENSMUSE00000508129	169265423	169265602	71481342	169282058	9	10	ATG|GTTCC
ENSMUSG00000031355.16	Arhgap6	ENSMUST00000112131.8	ENSMUSP00000107759.2	2418	ENSMUSE00000507123	ENSMUSE00000508129	169265423	169265602	84638055	169282058	9	10	ATG|GTTCC
ENSMUSG00000031355.16	Arhgap6	ENSMUST00000033721.12	ENSMUSP00000033721.6	2964	ENSMUSE00000507123	ENSMUSE00000508129	169265423	169265602	85144154	169282058	9	10	ATG|GTTCC
ENSMUSG00000078954.9	Arhgap8	ENSMUST00000172307.8	ENSMUSP00000132008.2	1278	ENSMUSE00000126595	ENSMUSE00000902947	84769997	84770100	95741322	84772207	11	12	GAA|GTGTC
ENSMUSG00000025132.13	Arhgdia	ENSMUST00000106197.9	ENSMUSP00000101803.3	615	ENSMUSE00000148094	ENSMUSE00000148096	120579668	120579744	8770260	120579579	4	5	CGG|GTGAA
ENSMUSG00000030220.13	Arhgdib	ENSMUST00000111892.7	ENSMUSP00000107523.1	603	ENSMUSE00000196480	ENSMUSE00000196481	136929612	136929688	44114441	136926735	4	5	AAA|GTGAA
ENSMUSG00000073433.11	Arhgdig	ENSMUST00000025019.8	ENSMUSP00000025019.2	678	ENSMUSE00001279611	ENSMUSE00001277974	26199752	26199828	44120174	26199676	4	5	AAG|GTCAA
ENSMUSG00000040940.18	Arhgef1	ENSMUST00000206508.1	ENSMUSP00000146314.1	2760	ENSMUSE00001252516	ENSMUSE00001291262	24913399	24913498	96558892	24913716	9	10	AAG|GTGAT
ENSMUSG00000040940.18	Arhgef1	ENSMUST00000117419.7	ENSMUSP00000113366.1	2763	ENSMUSE00001252516	ENSMUSE00001291262	24913399	24913498	115894996	24913716	9	10	AAG|GTGAT
ENSMUSG00000040940.18	Arhgef1	ENSMUST00000098683.10	ENSMUSP00000096280.4	2940	ENSMUSE00001252516	ENSMUSE00001291262	24913399	24913498	103204322	24913716	9	10	AAG|GTGAT
ENSMUSG00000071176.10	Arhgef10	ENSMUST00000110800.8	ENSMUSP00000106424.2	3921	ENSMUSE00000610054	ENSMUSE00000610053	14975570	14975697	13345997	14975988	19	20	CAA|GTCCG
ENSMUSG00000071176.10	Arhgef10	ENSMUST00000084207.11	ENSMUSP00000081225.5	4038	ENSMUSE00000610054	ENSMUSE00000610053	14975570	14975697	75214485	14975988	20	21	CAA|GTCCG
ENSMUSG00000040964.16	Arhgef10l	ENSMUST00000105797.8	ENSMUSP00000101423.2	2967	ENSMUSE00000280333	ENSMUSE00000280326	140542634	140542788	100434695	140536917	14	15	GTG|GTGAC
ENSMUSG00000040964.16	Arhgef10l	ENSMUST00000097820.8	ENSMUSP00000095431.2	3711	ENSMUSE00000280333	ENSMUSE00000280326	140542634	140542788	29342823	140536917	23	24	GTG|GTGAC
ENSMUSG00000040964.16	Arhgef10l	ENSMUST00000069623.11	ENSMUSP00000066249.5	3726	ENSMUSE00000280333	ENSMUSE00000280326	140542634	140542788	180099465	140536917	24	25	GTG|GTGAC
ENSMUSG00000040964.16	Arhgef10l	ENSMUST00000039204.9	ENSMUSP00000040531.3	3828	ENSMUSE00000280333	ENSMUSE00000280326	140542634	140542788	30807205	140536917	24	25	GTG|GTGAC
ENSMUSG00000040964.16	Arhgef10l	ENSMUST00000105799.7	ENSMUSP00000101425.1	3843	ENSMUSE00000280333	ENSMUSE00000280326	140542634	140542788	34313589	140536917	25	26	GTG|GTGAC
ENSMUSG00000059495.14	Arhgef12	ENSMUST00000072767.6	ENSMUSP00000072547.6	4632	ENSMUSE00000536101	ENSMUSE00000536098	42992536	42992571	71851772	42992028	24	25	GAA|GTTTG
ENSMUSG00000052921.13	Arhgef15	ENSMUST00000108671.1	ENSMUSP00000104311.1	2550	ENSMUSE00001268920	ENSMUSE00000677584	68946366	68946470	70748911	68944829	16	17	AAG|GTTGG
ENSMUSG00000029032.12	Arhgef16	ENSMUST00000169623.7	ENSMUSP00000126296.1	2142	ENSMUSE00001286544	ENSMUSE00000908040	154279698	154279799	45373512	154279095	14	15	ACG|GTTGG
ENSMUSG00000032875.8	Arhgef17	ENSMUST00000209041.1	ENSMUSP00000146564.1	3147	ENSMUSE00000224569	ENSMUSE00000224562	100878494	100878580	59240967	100878163	16	17	CCT|GTATC
ENSMUSG00000032875.8	Arhgef17	ENSMUST00000107032.2	ENSMUSP00000102647.1	6174	ENSMUSE00000224569	ENSMUSE00000224562	100878494	100878580	41535570	100878163	16	17	CCT|GTATC
ENSMUSG00000004568.13	Arhgef18	ENSMUST00000004684.12	ENSMUSP00000004684.6	3066	ENSMUSE00001312759	ENSMUSE00001281194	3450781	3450914	35588159	3451538	14	15	GCT|GTGGA
ENSMUSG00000028919.11	Arhgef19	ENSMUST00000006618.8	ENSMUSP00000006618.2	2409	ENSMUSE00000183475	ENSMUSE00000183487	141248987	141249147	24681382	141249379	8	9	GAG|GTTCC
ENSMUSG00000028059.16	Arhgef2	ENSMUST00000175911.7	ENSMUSP00000135428.1	1767	ENSMUSE00000959125	ENSMUSE00000946307	88640283	88640350	71858840	88640708	15	16	AGA|GTTGA
ENSMUSG00000028059.16	Arhgef2	ENSMUST00000170653.8	ENSMUSP00000127843.2	2871	ENSMUSE00000291088	ENSMUSE00000959125	88639323	88639492	5058125	88640350	13	14	CCT|GTGCC
ENSMUSG00000028059.16	Arhgef2	ENSMUST00000107510.9	ENSMUSP00000103134.3	2877	ENSMUSE00000291088	ENSMUSE00000959125	88639323	88639492	128318945	88640350	13	14	CCT|GTGCC
ENSMUSG00000028059.16	Arhgef2	ENSMUST00000029694.13	ENSMUSP00000029694.7	2958	ENSMUSE00000291088	ENSMUSE00000959125	88639323	88639492	21832027	88640350	13	14	CCT|GTGCC
ENSMUSG00000054901.7	Arhgef33	ENSMUST00000223878.1	ENSMUSP00000153224.1	2553	ENSMUSE00000458427	ENSMUSE00000900334	80370271	80370419	20600887	80371435	13	14	AAA|GTCAT
ENSMUSG00000045094.8	Arhgef37	ENSMUST00000236608.1	ENSMUSP00000157463.1	1611	ENSMUSE00000512816	ENSMUSE00001457546	61498092	61498252	102208753	61495049	8	9	CAG|GTGGT
ENSMUSG00000040969.14	Arhgef38	ENSMUST00000147041.9	ENSMUSP00000114238.3	2313	ENSMUSE00001272823	ENSMUSE00000386096	133132389	133132587	11166486	133132282	12	13	GAT|GTGTA
ENSMUSG00000051517.14	Arhgef39	ENSMUST00000054538.12	ENSMUSP00000055293.6	1035	ENSMUSE00001269588	ENSMUSE00001204783	43498586	43498704	125929561	43498029	4	5	ACA|GTACG
ENSMUSG00000004562.16	Arhgef40	ENSMUST00000182061.7	ENSMUSP00000138128.1	4410	ENSMUSE00001282815	ENSMUSE00001265450	51994880	51995006	74200598	51996188	11	12	CAG|GTGTT
ENSMUSG00000004562.16	Arhgef40	ENSMUST00000100639.10	ENSMUSP00000098204.3	4431	ENSMUSE00001282815	ENSMUSE00001265450	51994880	51995006	181820007	51996188	11	12	CAG|GTGTT
ENSMUSG00000004562.16	Arhgef40	ENSMUST00000182909.7	ENSMUSP00000138635.1	4554	ENSMUSE00001282815	ENSMUSE00001265450	51994880	51995006	167319262	51996188	11	12	CAG|GTGTT
ENSMUSG00000033542.13	Arhgef5	ENSMUST00000031750.13	ENSMUSP00000031750.6	4746	ENSMUSE00001218057	ENSMUSE00001275142	43279443	43279603	128326064	43280313	6	7	CAC|GTTCC
ENSMUSG00000031511.16	Arhgef7	ENSMUST00000098938.8	ENSMUSP00000096538.2	2118	ENSMUSE00000210359	ENSMUSE00000210361	11824505	11824681	67217464	11831592	18	19	CCC|GTTCA
ENSMUSG00000031511.16	Arhgef7	ENSMUST00000110909.8	ENSMUSP00000106534.2	2349	ENSMUSE00000638211	ENSMUSE00000210363	11800773	11800868	74564377	11805323	8	9	GAA|GTCTC
ENSMUSG00000025656.17	Arhgef9	ENSMUST00000199920.4	ENSMUSP00000143779.1	1488	ENSMUSE00001238829	ENSMUSE00001356962	95054943	95055011	100931431	95052154	9	10	AAG|GTGTC
ENSMUSG00000025656.17	Arhgef9	ENSMUST00000113883.7	ENSMUSP00000109515.1	1551	ENSMUSE00001238829	ENSMUSE00000697318	95054943	95055011	117114640	95052154	9	10	AAG|GTGTC
ENSMUSG00000007880.16	Arid1a	ENSMUST00000008024.6	ENSMUSP00000008024.6	5709	ENSMUSE00000182721	ENSMUSE00000182717	133691070	133691279	88327672	133689261	11	12	CAG|GTCAA
ENSMUSG00000007880.16	Arid1a	ENSMUST00000105897.9	ENSMUSP00000101517.3	6852	ENSMUSE00000182721	ENSMUSE00000182717	133691070	133691279	58859169	133689261	11	12	CAG|GTCAA
ENSMUSG00000069729.14	Arid1b	ENSMUST00000115797.8	ENSMUSP00000111463.2	6735	ENSMUSE00000614505	ENSMUSE00000614504	5318641	5318850	152318312	5321477	12	13	CAG|GTTAA
ENSMUSG00000033237.19	Arid2	ENSMUST00000096250.4	ENSMUSP00000093969.4	5487	ENSMUSE00001269760	ENSMUSE00001213092	96378814	96378962	87803398	96391014	16	17	AAA|GTGGT
ENSMUSG00000019564.12	Arid3a	ENSMUST00000105376.1	ENSMUSP00000101015.1	1806	ENSMUSE00001206694	ENSMUSE00000666001	79951248	79951346	33462021	79954703	8	9	CAG|GTGTG
ENSMUSG00000004661.15	Arid3b	ENSMUST00000164035.7	ENSMUSP00000131677.1	864	ENSMUSE00001243019	ENSMUSE00000636512	57810165	57810237	75916800	57805539	4	5	GAG|GTGAT
ENSMUSG00000004661.15	Arid3b	ENSMUST00000171444.7	ENSMUSP00000130173.1	1707	ENSMUSE00001208168	ENSMUSE00000886972	57794936	57795034	82554860	57792685	8	9	CAG|GTGTG
ENSMUSG00000066224.14	Arid3c	ENSMUST00000171251.7	ENSMUSP00000127678.1	1230	ENSMUSE00000527816	ENSMUSE00000885601	41724705	41724794	92943052	41724333	7	8	CTG|GTATC
ENSMUSG00000048118.17	Arid4a	ENSMUST00000046305.11	ENSMUSP00000035512.5	3786	ENSMUSE00000301254	ENSMUSE00000301246	71074936	71076069	37370524	71076547	20	21	AGG|GTCAG
ENSMUSG00000039219.18	Arid4b	ENSMUST00000110536.7	ENSMUSP00000106165.1	3684	ENSMUSE00001246128	ENSMUSE00000684306	14195330	14195476	109632535	14199367	22	23	AAA|GTGCT
ENSMUSG00000039219.18	Arid4b	ENSMUST00000110534.7	ENSMUSP00000106163.1	3945	ENSMUSE00001246128	ENSMUSE00000684303	14195330	14195476	109638663	14199362	23	24	AAA|GTGCT
ENSMUSG00000037447.16	Arid5a	ENSMUST00000137906.1	ENSMUSP00000117810.1	1599	ENSMUSE00001288030	ENSMUSE00001224245	36316209	36316327	53535948	36318181	2	3	CAG|GTGAC
ENSMUSG00000037447.16	Arid5a	ENSMUST00000115032.7	ENSMUSP00000110684.1	1773	ENSMUSE00001303380	ENSMUSE00001224245	36317610	36317662	160257443	36318181	4	5	CTG|GTGAC
ENSMUSG00000037447.16	Arid5a	ENSMUST00000115031.7	ENSMUSP00000110683.1	2055	ENSMUSE00000630261	ENSMUSE00001224245	36317204	36317662	160724032	36318181	3	4	CTG|GTGAC
ENSMUSG00000019947.10	Arid5b	ENSMUST00000218532.1	ENSMUSP00000151665.1	2838	ENSMUSE00000099298	ENSMUSE00001407202	68101895	68102093	79950770	68098669	6	7	GAG|GTTTC
ENSMUSG00000019947.10	Arid5b	ENSMUST00000219238.1	ENSMUSP00000151227.1	3567	ENSMUSE00000099298	ENSMUSE00001407321	68101895	68102093	35659027	68098669	9	10	GAG|GTTTC
ENSMUSG00000025234.11	Arih1	ENSMUST00000171975.7	ENSMUSP00000126531.1	1668	ENSMUSE00001232583	ENSMUSE00001293470	59405725	59405855	61643715	59403425	10	11	CTG|GTACA
ENSMUSG00000064145.12	Arih2	ENSMUST00000013338.13	ENSMUSP00000013338.8	1479	ENSMUSE00000221358	ENSMUSE00000221365	108617372	108617435	80967112	108616828	5	6	CAT|GTCCC
ENSMUSG00000060904.14	Arl1	ENSMUST00000116234.8	ENSMUSP00000111942.2	546	ENSMUSE00000462419	ENSMUSE00000705326	88741907	88742085	12093115	88744094	5	6	ATG|GTTAG
ENSMUSG00000042348.10	Arl15	ENSMUST00000091201.6	ENSMUSP00000088740.6	615	ENSMUSE00000568635	ENSMUSE00000307076	113922247	113922391	76476783	113934123	2	3	CAG|GTTTT
ENSMUSG00000036093.7	Arl5a	ENSMUST00000036541.7	ENSMUSP00000041756.7	540	ENSMUSE00001293649	ENSMUSE00000336895	52404906	52405057	108690222	52402432	5	6	GGG|GTTAT
ENSMUSG00000017418.14	Arl5b	ENSMUST00000069870.10	ENSMUSP00000069725.4	540	ENSMUSE00001295651	ENSMUSE00000747964	15074962	15075113	76496836	15082456	5	6	AGG|GTTGT
ENSMUSG00000035199.6	Arl6ip5	ENSMUST00000044681.6	ENSMUSP00000041503.6	567	ENSMUSE00000370845	ENSMUSE00000244773	97210689	97210996	77931352	97229754	1	2	TGG|GTTTC
ENSMUSG00000026426.10	Arl8a	ENSMUST00000027684.10	ENSMUSP00000027684.4	561	ENSMUSE00000158963	ENSMUSE00000158967	135154176	135154269	86716581	135154475	4	5	CCG|GTCTT
ENSMUSG00000030105.8	Arl8b	ENSMUST00000032196.8	ENSMUSP00000032196.6	561	ENSMUSE00000195338	ENSMUSE00000195335	108815258	108815351	79633628	108818312	4	5	CCA|GTACT
ENSMUSG00000038525.16	Armc10	ENSMUST00000148873.7	ENSMUSP00000120269.1	877	ENSMUSE00000498912	ENSMUSE00000759480	21660553	21660624	29354055	21661616	5	6	CAA|GTGGA
ENSMUSG00000038525.16	Armc10	ENSMUST00000072896.12	ENSMUSP00000072669.6	921	ENSMUSE00000498912	ENSMUSE00000356955	21660553	21660624	56264963	21662694	5	6	CAA|GTGGA
ENSMUSG00000024223.3	Armc12	ENSMUST00000233923.1	ENSMUSP00000156794.1	1023	ENSMUSE00000139956	ENSMUSE00001448510	28537881	28537952	84634239	28539110	5	6	CAG|GTGCG
ENSMUSG00000071324.11	Armc2	ENSMUST00000160262.8	ENSMUSP00000125412.2	2565	ENSMUSE00001289672	ENSMUSE00001309893	41922566	41922698	165278241	41922282	16	17	AAA|GTTAG
ENSMUSG00000037683.14	Armc3	ENSMUST00000114640.8	ENSMUSP00000110287.2	2646	ENSMUSE00000700038	ENSMUSE00000700037	19300472	19300669	70211027	19303958	18	19	CAA|GTATG
ENSMUSG00000061802.6	Armc4	ENSMUST00000234788.1	ENSMUSP00000157197.1	3114	ENSMUSE00000477524	ENSMUSE00000472589	7214569	7214723	80387802	7211641	16	17	TAA|GTTTC
ENSMUSG00000042178.6	Armc5	ENSMUST00000044660.5	ENSMUSP00000040568.5	2781	ENSMUSE00000285979	ENSMUSE00000285970	128240083	128240869	78015679	128242676	3	4	CAG|GTTGT
ENSMUSG00000002343.11	Armc6	ENSMUST00000019679.11	ENSMUSP00000019679.5	1407	ENSMUSE00000213913	ENSMUSE00001249453	70222518	70222649	36165870	70222243	6	7	CAG|GTGTG
ENSMUSG00000032468.11	Armc8	ENSMUST00000186049.1	ENSMUSP00000140426.1	1074	ENSMUSE00000219878	ENSMUSE00000219894	99529331	99529411	65436263	99527154	6	7	AAA|GTTCG
ENSMUSG00000032468.11	Armc8	ENSMUST00000185524.6	ENSMUSP00000139973.1	1200	ENSMUSE00000219878	ENSMUSE00000219894	99529331	99529411	75480193	99527154	7	8	AAA|GTTCG
ENSMUSG00000062590.13	Armc9	ENSMUST00000131412.7	ENSMUSP00000117267.1	2001	ENSMUSE00001307984	ENSMUSE00001235803	86194277	86194367	119550606	86196442	13	14	AAG|GTCGC
ENSMUSG00000062590.13	Armc9	ENSMUST00000027434.14	ENSMUSP00000027434.8	2454	ENSMUSE00001307984	ENSMUSE00001235803	86194277	86194367	36509594	86196442	13	14	AAG|GTCGC
ENSMUSG00000062590.13	Armc9	ENSMUST00000113309.8	ENSMUSP00000108934.2	2457	ENSMUSE00001307984	ENSMUSE00001235803	86194277	86194367	27249344	86196442	13	14	AAG|GTCGC
ENSMUSG00000039901.10	Armh3	ENSMUST00000045396.8	ENSMUSP00000048454.7	2070	ENSMUSE00000314304	ENSMUSE00000641247	45820274	45820390	32267164	45818978	25	26	CTG|GTTCG
ENSMUSG00000061759.15	Armt1	ENSMUST00000117489.7	ENSMUSP00000114025.1	411	ENSMUSE00000720079	ENSMUSE00001220047	4432620	4432711	21971867	4434933	1	2	GGG|GTCCT
ENSMUSG00000061759.15	Armt1	ENSMUST00000118544.7	ENSMUSP00000114073.1	627	ENSMUSE00000714910	ENSMUSE00001220047	4432513	4432711	104792565	4434933	1	2	GGG|GTCCT
ENSMUSG00000061759.15	Armt1	ENSMUST00000095893.10	ENSMUSP00000093581.4	1320	ENSMUSE00000819536	ENSMUSE00001220047	4432467	4432711	139834410	4434933	1	2	GGG|GTCCT
ENSMUSG00000015522.18	Arnt	ENSMUST00000102749.10	ENSMUSP00000099810.4	2376	ENSMUSE00001243082	ENSMUSE00001252941	95489881	95489956	53453542	95490378	16	17	CAG|GTTTC
ENSMUSG00000015709.9	Arnt2	ENSMUST00000209133.1	ENSMUSP00000147129.1	2106	ENSMUSE00000530030	ENSMUSE00000530028	84268839	84268911	149360460	84268028	14	15	CAG|GTCCC
ENSMUSG00000015709.9	Arnt2	ENSMUST00000085077.4	ENSMUSP00000082154.3	2139	ENSMUSE00000530030	ENSMUSE00000530028	84268839	84268911	123500131	84268028	13	14	CAG|GTCCC
ENSMUSG00000055116.8	Arntl	ENSMUST00000210074.1	ENSMUSP00000147764.1	1842	ENSMUSE00000588943	ENSMUSE00000513868	113312794	113312896	139458095	113314126	16	17	TTG|GTGAG
ENSMUSG00000055116.8	Arntl	ENSMUST00000210238.1	ENSMUSP00000147989.1	1881	ENSMUSE00000588943	ENSMUSE00000513868	113312794	113312896	139489167	113314126	20	21	TTG|GTGAG
ENSMUSG00000040187.15	Arntl2	ENSMUST00000129788.7	ENSMUSP00000121170.1	600	ENSMUSE00000545414	ENSMUSE00000481875	146805530	146805576	44238376	146806530	1	2	CCA|GTCAG
ENSMUSG00000040187.15	Arntl2	ENSMUST00000111639.7	ENSMUSP00000107266.1	1740	ENSMUSE00001210828	ENSMUSE00000688584	146829693	146829801	89166366	146833529	16	17	CCG|GTGAC
ENSMUSG00000029621.14	Arpc1a	ENSMUST00000031625.14	ENSMUSP00000031625.8	1113	ENSMUSE00001283146	ENSMUSE00001294886	145096052	145096274	72603696	145097323	4	5	CTG|GTGGG
ENSMUSG00000029622.16	Arpc1b	ENSMUST00000085679.12	ENSMUSP00000082822.6	1119	ENSMUSE00001067657	ENSMUSE00001222348	145123569	145123791	29346767	145124694	4	5	CTG|GTGGG
ENSMUSG00000006304.14	Arpc2	ENSMUST00000113820.8	ENSMUSP00000109451.2	903	ENSMUSE00000260049	ENSMUSE00000156618	74254828	74255014	101321792	74256051	6	7	CAT|GTATG
ENSMUSG00000032503.18	Arpp21	ENSMUST00000035085.11	ENSMUSP00000035085.5	2370	ENSMUSE00001239181	ENSMUSE00001016221	112067161	112067309	125854560	112066022	18	19	CAG|GTGCC
ENSMUSG00000032503.18	Arpp21	ENSMUST00000164754.8	ENSMUSP00000125862.2	2424	ENSMUSE00001239181	ENSMUSE00000850406	112067161	112067309	103157617	112066022	18	19	CAG|GTGCC
ENSMUSG00000032503.18	Arpp21	ENSMUST00000162065.7	ENSMUSP00000125684.1	2430	ENSMUSE00001239181	ENSMUSE00000852772	112067161	112067309	114194611	112066022	17	18	CAG|GTGCC
ENSMUSG00000060890.11	Arr3	ENSMUST00000113769.7	ENSMUSP00000109398.1	1146	ENSMUSE00001227637	ENSMUSE00001217095	100613498	100613633	20661816	100613913	9	10	GAG|GTTCA
ENSMUSG00000018909.15	Arrb1	ENSMUST00000032995.14	ENSMUSP00000032995.8	1233	ENSMUSE00001291916	ENSMUSE00001215704	99594621	99594758	30623175	99596106	11	12	GCT|GTTGC
ENSMUSG00000018909.15	Arrb1	ENSMUST00000098266.8	ENSMUSP00000095866.2	1257	ENSMUSE00001291916	ENSMUSE00001215704	99594621	99594758	63534327	99596106	11	12	GCT|GTTGC
ENSMUSG00000026972.15	Arrdc1	ENSMUST00000102935.9	ENSMUSP00000099999.3	1302	ENSMUSE00000660806	ENSMUSE00000164966	24926272	24926445	23423896	24926194	6	7	CAG|GTCTC
ENSMUSG00000026972.15	Arrdc1	ENSMUST00000028349.13	ENSMUSP00000028349.7	1305	ENSMUSE00000859552	ENSMUSE00000164966	24926272	24926448	65957501	24926194	6	7	CAG|GTCTC
ENSMUSG00000110906.1	Arrdc2	ENSMUST00000215203.1	ENSMUSP00000150288.1	1224	ENSMUSE00001401019	ENSMUSE00001396480	70837105	70837361	92201857	70837015	5	6	AAG|GTCTT
ENSMUSG00000074794.10	Arrdc3	ENSMUST00000099356.9	ENSMUSP00000096957.2	1245	ENSMUSE00001225005	ENSMUSE00001229418	80890534	80890790	54957760	80891224	5	6	ATG|GTGTA
ENSMUSG00000042659.15	Arrdc4	ENSMUST00000118110.2	ENSMUSP00000112962.1	891	ENSMUSE00000716448	ENSMUSE00000261470	68748769	68749188	51713467	68745211	1	2	CTG|GTGAA
ENSMUSG00000042659.15	Arrdc4	ENSMUST00000048068.14	ENSMUSP00000044578.7	1248	ENSMUSE00000530694	ENSMUSE00000592656	68739885	68740039	62517520	68739533	7	8	GAG|GTTGA
ENSMUSG00000022620.14	Arsa	ENSMUST00000165199.7	ENSMUSP00000127646.1	1521	ENSMUSE00001207271	ENSMUSE00001228757	89474228	89474352	46068056	89474134	6	7	CTG|GTGTA
ENSMUSG00000020604.13	Arsg	ENSMUST00000106696.1	ENSMUSP00000102307.1	609	ENSMUSE00000106995	ENSMUSE00000365063	109563182	109563272	12755328	109573330	4	5	CTG|GTGGA
ENSMUSG00000020604.13	Arsg	ENSMUST00000106697.7	ENSMUSP00000102308.1	1578	ENSMUSE00000106995	ENSMUSE00000365063	109563182	109563272	12755328	109573330	11	12	CTG|GTGGA
ENSMUSG00000036412.5	Arsi	ENSMUST00000040359.5	ENSMUSP00000043966.5	1722	ENSMUSE00000295709	ENSMUSE00000295690	60911780	60912550	21821456	60918561	1	2	CAG|GTACC
ENSMUSG00000046561.9	Arsj	ENSMUST00000093976.3	ENSMUSP00000091511.2	1797	ENSMUSE00000896439	ENSMUSE00000586952	126363684	126365165	127397507	126440375	1	2	AAA|GTATC
ENSMUSG00000021592.18	Arsk	ENSMUST00000239063.1	ENSMUSP00000158928.1	1662	ENSMUSE00000119265	ENSMUSE00000119268	76072100	76072271	90372787	76066859	5	6	TAG|GTGAA
ENSMUSG00000030996.8	Art1	ENSMUST00000209809.1	ENSMUSP00000147911.1	978	ENSMUSE00000372140	ENSMUSE00000330142	102106260	102106365	46943337	102107432	2	3	CAG|GTTCA
ENSMUSG00000030651.5	Art2b	ENSMUST00000063920.2	ENSMUSP00000065658.2	870	ENSMUSE00000455795	ENSMUSE00000455537	101581111	101581161	107930274	101580639	1	2	CAG|GTGAC
ENSMUSG00000034842.16	Art3	ENSMUST00000119587.7	ENSMUSP00000112648.1	1053	ENSMUSE00001271170	ENSMUSE00001229653	92401996	92402028	84959776	92409302	3	4	CAG|GTAGG
ENSMUSG00000034842.16	Art3	ENSMUST00000113083.8	ENSMUSP00000108706.2	1086	ENSMUSE00001206083	ENSMUSE00001229653	92404837	92404866	83994795	92409302	7	8	CTG|GTAGG
ENSMUSG00000070424.12	Art5	ENSMUST00000106935.7	ENSMUSP00000102548.1	495	ENSMUSE00000633200	ENSMUSE00000671608	102099434	102099493	7873840	102098510	1	2	AAG|GTTCG
ENSMUSG00000070424.12	Art5	ENSMUST00000106934.1	ENSMUSP00000102547.1	636	ENSMUSE00000671604	ENSMUSE00000671618	102099434	102099591	7874233	102098510	2	3	AAG|GTTCG
ENSMUSG00000070424.12	Art5	ENSMUST00000106937.7	ENSMUSP00000102550.1	930	ENSMUSE00000589868	ENSMUSE00000589867	102099434	102099643	7874233	102098510	2	3	AAG|GTTCG
ENSMUSG00000000325.16	Arvcf	ENSMUST00000150253.2	ENSMUSP00000118505.2	2679	ENSMUSE00000129825	ENSMUSE00000339372	18396959	18397117	120620957	18398326	2	3	AAG|GTCAC
ENSMUSG00000000325.16	Arvcf	ENSMUST00000232025.1	ENSMUSP00000155883.1	2697	ENSMUSE00000129825	ENSMUSE00000339372	18396959	18397117	81143962	18398326	2	3	AAG|GTCAC
ENSMUSG00000000325.16	Arvcf	ENSMUST00000115614.8	ENSMUSP00000111278.2	2871	ENSMUSE00000129825	ENSMUSE00000339372	18396959	18397117	29139043	18398326	4	5	AAG|GTCAC
ENSMUSG00000098615.4	Arvcf	ENSMUST00000230969.1	ENSMUSP00000155564.1	2889	ENSMUSE00001313979	ENSMUSE00001317255	18396960	18397118	55964486	18397827	4	5	AAG|GTCAC
ENSMUSG00000035277.15	Arx	ENSMUST00000113947.5	ENSMUSP00000109580.2	1695	ENSMUSE00000513134	ENSMUSE00000301649	93291862	93291907	110724727	93294938	4	5	CAG|GTGTG
ENSMUSG00000003559.8	As3mt	ENSMUST00000003655.8	ENSMUSP00000003655.7	1131	ENSMUSE00000147454	ENSMUSE00000379474	46724904	46725038	84228920	46741095	10	11	AAG|GTTCT
ENSMUSG00000031591.14	Asah1	ENSMUST00000034000.14	ENSMUSP00000034000.8	1185	ENSMUSE00001309046	ENSMUSE00001262567	41346296	41346350	47633669	41346188	9	10	TGG|GTATC
ENSMUSG00000024887.10	Asah2	ENSMUST00000237104.1	ENSMUSP00000157424.1	2271	ENSMUSE00000145855	ENSMUSE00001456000	31992002	31992090	21066024	31986947	23	24	GAG|GTTTT
ENSMUSG00000022377.16	Asap1	ENSMUST00000176384.7	ENSMUSP00000135190.1	3273	ENSMUSE00000126038	ENSMUSE00000126037	64119958	64120186	69675699	64102472	25	26	AAG|GTAAT
ENSMUSG00000022377.16	Asap1	ENSMUST00000110115.8	ENSMUSP00000105742.2	3399	ENSMUSE00000126042	ENSMUSE00000126037	64110906	64111076	68494782	64102472	25	26	GGG|GTAAT
ENSMUSG00000022377.16	Asap1	ENSMUST00000175793.7	ENSMUSP00000135718.1	3408	ENSMUSE00000126042	ENSMUSE00000126037	64110906	64111076	71858484	64102472	25	26	GGG|GTAAT
ENSMUSG00000022377.16	Asap1	ENSMUST00000177374.7	ENSMUSP00000134825.1	3444	ENSMUSE00000126042	ENSMUSE00000126037	64110906	64111076	56855970	64102472	26	27	GGG|GTAAT
ENSMUSG00000036995.7	Asap3	ENSMUST00000047526.7	ENSMUSP00000041899.7	2715	ENSMUSE00000260734	ENSMUSE00000340950	136243448	136243541	75015844	136245216	24	25	CCG|GTTGG
ENSMUSG00000026311.16	Asb1	ENSMUST00000086843.10	ENSMUSP00000084054.5	1011	ENSMUSE00001319652	ENSMUSE00001326253	91552054	91552439	104461401	91556088	4	5	GAA|GTATT
ENSMUSG00000038204.13	Asb10	ENSMUST00000048302.12	ENSMUSP00000041539.6	1404	ENSMUSE00000261682	ENSMUSE00000261679	24537630	24538149	55268175	24534220	3	4	AAG|GTGCT
ENSMUSG00000031382.14	Asb11	ENSMUST00000033755.5	ENSMUSP00000033755.5	885	ENSMUSE00000237153	ENSMUSE00000845118	164455797	164455988	113079760	164459164	6	7	AAG|GTCCA
ENSMUSG00000031382.14	Asb11	ENSMUST00000036858.10	ENSMUSP00000044637.4	972	ENSMUSE00000237153	ENSMUSE00000732527	164455797	164455988	86828920	164459170	6	7	AAG|GTCCA
ENSMUSG00000033781.7	Asb13	ENSMUST00000042288.7	ENSMUSP00000046476.6	837	ENSMUSE00000256019	ENSMUSE00000256013	3642065	3642252	81179544	3643625	2	3	CAG|GTGGA
ENSMUSG00000029685.15	Asb15	ENSMUST00000117688.1	ENSMUSP00000112965.1	1752	ENSMUSE00000191491	ENSMUSE00000191495	24562492	24562737	39843411	24564417	6	7	AAG|GTGGT
ENSMUSG00000034768.4	Asb16	ENSMUST00000036467.4	ENSMUSP00000038450.4	1362	ENSMUSE00000236716	ENSMUSE00000236710	102272487	102272754	123456671	102276871	2	3	GCA|GTGCG
ENSMUSG00000067081.13	Asb18	ENSMUST00000154228.7	ENSMUSP00000117767.1	480	ENSMUSE00000541986	ENSMUSE00001310353	89992958	89993225	102748469	89954502	2	3	TGG|GTTCT
ENSMUSG00000067081.13	Asb18	ENSMUST00000086882.7	ENSMUSP00000084095.1	1404	ENSMUSE00000541984	ENSMUSE00001294999	89968213	89968720	7524471	89954502	4	5	AAG|GTTCT
ENSMUSG00000021200.14	Asb2	ENSMUST00000149431.1	ENSMUSP00000117595.1	1761	ENSMUSE00001238390	ENSMUSE00001273617	103333292	103333537	63331745	103330516	4	5	ATG|GTGCA
ENSMUSG00000021200.14	Asb2	ENSMUST00000021617.13	ENSMUSP00000021617.7	1905	ENSMUSE00001238390	ENSMUSE00001273617	103333292	103333537	134758446	103330516	6	7	ATG|GTGCA
ENSMUSG00000020305.13	Asb3	ENSMUST00000020551.12	ENSMUSP00000020551.6	1578	ENSMUSE00001215992	ENSMUSE00001205336	31056102	31056237	7987733	31058999	5	6	CTG|GTGCA
ENSMUSG00000042607.15	Asb4	ENSMUST00000043294.11	ENSMUSP00000040331.5	1281	ENSMUSE00000243269	ENSMUSE00000243262	5423342	5423832	111544529	5429853	4	5	AAG|GTGAT
ENSMUSG00000031519.4	Asb5	ENSMUST00000033918.3	ENSMUSP00000033918.2	990	ENSMUSE00000210408	ENSMUSE00000210410	54584979	54585113	118114366	54585962	5	6	CTG|GTGCT
ENSMUSG00000031384.2	Asb9	ENSMUST00000033756.2	ENSMUSP00000033756.2	873	ENSMUSE00000208897	ENSMUSE00000208898	164529408	164529515	113078383	164531732	3	4	CAG|GTGAA
ENSMUSG00000020412.16	Ascc2	ENSMUST00000109930.2	ENSMUSP00000105556.2	2130	ENSMUSE00000104307	ENSMUSE00000758851	4681439	4681518	90191156	4685699	18	19	GGG|GTATC
ENSMUSG00000020412.16	Ascc2	ENSMUST00000070257.13	ENSMUSP00000063272.7	2250	ENSMUSE00000104307	ENSMUSE00000442270	4681439	4681518	55081660	4683385	19	20	GGG|GTATC
ENSMUSG00000038774.9	Ascc3	ENSMUST00000035606.9	ENSMUSP00000036726.8	6597	ENSMUSE00000304895	ENSMUSE00000304885	50748806	50748943	86813677	50749155	31	32	CAG|GTTCT
ENSMUSG00000028053.13	Ash1l	ENSMUST00000186583.6	ENSMUSP00000140251.1	8877	ENSMUSE00000566998	ENSMUSE00000566997	89068987	89069077	38224581	89070366	22	23	AGG|GTGAT
ENSMUSG00000031575.18	Ash2l	ENSMUST00000068892.14	ENSMUSP00000070957.7	1872	ENSMUSE00001210629	ENSMUSE00001287013	25818546	25818644	58394076	25817663	14	15	ACG|GTTTC
ENSMUSG00000023017.10	Asic1	ENSMUST00000023758.8	ENSMUSP00000023758.7	1581	ENSMUSE00000550667	ENSMUSE00000295155	99698630	99698709	59321990	99698899	10	11	GAG|GTCAT
ENSMUSG00000023017.10	Asic1	ENSMUST00000228185.1	ENSMUSP00000154379.1	1680	ENSMUSE00000550667	ENSMUSE00000295155	99698630	99698709	119969237	99698899	8	9	GAG|GTCAT
ENSMUSG00000020704.13	Asic2	ENSMUST00000066197.6	ENSMUSP00000067095.6	1539	ENSMUSE00000281262	ENSMUSE00000578118	80886596	80886687	78805947	80883501	7	8	TTG|GTGAC
ENSMUSG00000020704.13	Asic2	ENSMUST00000021045.12	ENSMUSP00000021045.6	1692	ENSMUSE00000281262	ENSMUSE00000578118	80886596	80886687	32258902	80883501	7	8	TTG|GTGAC
ENSMUSG00000038276.12	Asic3	ENSMUST00000049346.9	ENSMUSP00000039914.6	1323	ENSMUSE00001349190	ENSMUSE00001347659	24417123	24417202	6998958	24417369	7	8	GAG|GTTTT
ENSMUSG00000038276.12	Asic3	ENSMUST00000196296.1	ENSMUSP00000143083.1	1593	ENSMUSE00001001717	ENSMUSE00001008237	24417123	24417202	150449732	24417369	8	9	GAG|GTTTT
ENSMUSG00000033007.15	Asic4	ENSMUST00000037708.9	ENSMUSP00000045598.9	1620	ENSMUSE00000543427	ENSMUSE00000265179	75472992	75473071	80245675	75473347	8	9	GAG|GTCTC
ENSMUSG00000025533.15	Asl	ENSMUST00000161094.7	ENSMUSP00000124274.1	1395	ENSMUSE00001250524	ENSMUSE00001279251	130018548	130018604	131846550	130018407	5	6	CAG|GTGGT
ENSMUSG00000029752.12	Asns	ENSMUST00000115542.7	ENSMUSP00000111204.1	1686	ENSMUSE00001302525	ENSMUSE00000703338	7675993	7676148	49978408	7675524	11	12	CAG|GTTGA
ENSMUSG00000026095.15	Asnsd1	ENSMUST00000027264.9	ENSMUSP00000027264.3	1884	ENSMUSE00001238914	ENSMUSE00001305213	53347015	53348558	24111810	53346761	4	5	AAG|GTGAT
ENSMUSG00000020774.9	Aspa	ENSMUST00000184572.7	ENSMUSP00000139318.1	939	ENSMUSE00000109045	ENSMUSE00000109042	73319795	73319888	30727987	73313617	4	5	TTG|GTATA
ENSMUSG00000038704.12	Aspdh	ENSMUST00000035929.10	ENSMUSP00000039202.4	864	ENSMUSE00001312987	ENSMUSE00001232525	44466471	44466555	98803777	44466813	3	4	CTG|GTGGG
ENSMUSG00000037686.6	Aspg	ENSMUST00000079400.5	ENSMUSP00000078369.4	1695	ENSMUSE00000116481	ENSMUSE00000505252	112119954	112120066	112179143	112121047	7	8	CTG|GTCCG
ENSMUSG00000028207.18	Asph	ENSMUST00000078139.12	ENSMUSP00000077273.6	2226	ENSMUSE00001011011	ENSMUSE00001088768	9529886	9530022	71589037	9517734	17	18	GAG|GTGCT
ENSMUSG00000029348.11	Asphd2	ENSMUST00000031291.8	ENSMUSP00000031291.7	1032	ENSMUSE00000188113	ENSMUSE00001352208	112386759	112386872	71831205	112385861	2	3	AAG|GTTCC
ENSMUSG00000033952.14	Aspm	ENSMUST00000200083.4	ENSMUSP00000142880.1	5574	ENSMUSE00000340643	ENSMUSE00000382766	139487207	139487416	70281833	139488537	20	21	AGG|GTTTC
ENSMUSG00000033952.14	Aspm	ENSMUST00000053364.11	ENSMUSP00000059159.8	9369	ENSMUSE00000340643	ENSMUSE00000382766	139487207	139487416	80392884	139488537	21	22	AGG|GTTTC
ENSMUSG00000021388.14	Aspn	ENSMUST00000177948.1	ENSMUSP00000136728.1	1122	ENSMUSE00000985683	ENSMUSE00000117507	49551658	49551916	42377494	49554032	2	3	TAG|GTCTG
ENSMUSG00000025142.18	Aspscr1	ENSMUST00000106160.8	ENSMUSP00000101766.2	1359	ENSMUSE00001245691	ENSMUSE00001235231	120708930	120708999	60240774	120709246	12	13	CAG|GTGTA
ENSMUSG00000025142.18	Aspscr1	ENSMUST00000106159.9	ENSMUSP00000101765.3	1422	ENSMUSE00001245691	ENSMUSE00001235231	120708930	120708999	70943879	120709246	13	14	CAG|GTGTA
ENSMUSG00000025142.18	Aspscr1	ENSMUST00000026135.14	ENSMUSP00000026135.8	1653	ENSMUSE00001245691	ENSMUSE00001235231	120708930	120708999	30103664	120709246	14	15	CAG|GTGTA
ENSMUSG00000024654.8	Asrgl1	ENSMUST00000049948.5	ENSMUSP00000051709.4	981	ENSMUSE00000229366	ENSMUSE00000144190	9134787	9134987	84457186	9119330	2	3	CAG|GTTAT
ENSMUSG00000076441.9	Ass1	ENSMUST00000102840.4	ENSMUSP00000099904.4	1239	ENSMUSE00000662772	ENSMUSE00000662771	31510110	31510241	8307565	31514835	13	14	CAG|GTTTC
ENSMUSG00000032567.16	Aste1	ENSMUST00000123807.7	ENSMUSP00000149596.1	1836	ENSMUSE00001239913	ENSMUSE00000265849	105403396	105403591	44607531	105405467	5	6	TTG|GTTGT
ENSMUSG00000032567.16	Aste1	ENSMUST00000035181.9	ENSMUSP00000035181.3	2019	ENSMUSE00001239913	ENSMUSE00000812579	105403396	105403591	35727426	105405758	4	5	TTG|GTTGT
ENSMUSG00000050468.12	Astl	ENSMUST00000179618.7	ENSMUSP00000135987.1	1245	ENSMUSE00000375714	ENSMUSE00000384116	127345941	127346058	66683637	127347329	5	6	GGG|GTGTT
ENSMUSG00000050468.12	Astl	ENSMUST00000089673.9	ENSMUSP00000087102.3	1308	ENSMUSE00000375714	ENSMUSE00000384116	127345941	127346058	17026358	127347329	5	6	GGG|GTGTT
ENSMUSG00000026587.15	Astn1	ENSMUST00000046110.15	ENSMUSP00000039711.10	3885	ENSMUSE00000273105	ENSMUSE00000273096	158668628	158668763	20709405	158674680	20	21	CAT|GTTCA
ENSMUSG00000026587.15	Astn1	ENSMUST00000193042.5	ENSMUSP00000142322.1	3909	ENSMUSE00000273105	ENSMUSE00000273096	158668628	158668763	60270318	158674680	20	21	CAT|GTTCA
ENSMUSG00000028373.16	Astn2	ENSMUST00000084496.2	ENSMUSP00000081540.2	3903	ENSMUSE00000632299	ENSMUSE00000632298	65435152	65435293	101735560	65397058	19	20	CAA|GTTCA
ENSMUSG00000028373.16	Astn2	ENSMUST00000068214.10	ENSMUSP00000065786.4	4059	ENSMUSE00000632299	ENSMUSE00000632298	65435152	65435293	31336507	65397058	20	21	CAA|GTTCA
ENSMUSG00000042548.14	Asxl1	ENSMUST00000109790.1	ENSMUSP00000105413.1	4545	ENSMUSE00001206964	ENSMUSE00001271297	153393882	153393978	109909033	153396837	10	11	ATG|GTGAA
ENSMUSG00000013662.6	Atad1	ENSMUST00000236985.1	ENSMUSP00000158237.1	1086	ENSMUSE00000145945	ENSMUSE00000145943	32684002	32684052	83554943	32676850	9	10	AAT|GTGGA
ENSMUSG00000116053.1	Atad2	ENSMUST00000230970.1	ENSMUSP00000155138.1	3123	ENSMUSE00001442412	ENSMUSE00001438251	58099967	58100089	85049944	58099854	16	17	GAG|GTTGT
ENSMUSG00000029036.18	Atad3a	ENSMUST00000030903.11	ENSMUSP00000030903.5	1776	ENSMUSE00001249082	ENSMUSE00001255597	155748671	155748741	91858211	155747481	13	14	TAA|GTTCA
ENSMUSG00000017550.14	Atad5	ENSMUST00000017694.6	ENSMUSP00000017694.5	5481	ENSMUSE00001283406	ENSMUSE00000578145	80134029	80134187	20629054	80135791	22	23	AAG|GTTTC
ENSMUSG00000024426.17	Atat1	ENSMUST00000056034.12	ENSMUSP00000053853.6	933	ENSMUSE00001225973	ENSMUSE00001253388	35908563	35908664	142631993	35904335	6	7	CAG|GTGAA
ENSMUSG00000024426.17	Atat1	ENSMUST00000141662.7	ENSMUSP00000115004.1	1002	ENSMUSE00001225973	ENSMUSE00001253388	35908563	35908664	30810296	35904335	6	7	CAG|GTGAA
ENSMUSG00000024426.17	Atat1	ENSMUST00000149277.7	ENSMUSP00000122715.1	1062	ENSMUSE00001280397	ENSMUSE00001046241	35901368	35901611	63323967	35898350	10	11	CAG|GTCAC
ENSMUSG00000024426.17	Atat1	ENSMUST00000077494.12	ENSMUSP00000076703.6	1197	ENSMUSE00001216490	ENSMUSE00000837966	35898257	35898299	95295591	35897915	11	12	TAG|GTCGG
ENSMUSG00000024426.17	Atat1	ENSMUST00000061052.11	ENSMUSP00000056383.5	1266	ENSMUSE00001216490	ENSMUSE00000763073	35898257	35898299	57355760	35897915	12	13	TAG|GTCGG
ENSMUSG00000034958.11	Atcay	ENSMUST00000047408.5	ENSMUSP00000036721.4	1119	ENSMUSE00001259122	ENSMUSE00001236118	81212849	81212951	63441913	81212603	6	7	CCT|GTACG
ENSMUSG00000030850.17	Ate1	ENSMUST00000035458.14	ENSMUSP00000043365.7	1551	ENSMUSE00000368332	ENSMUSE00000304959	130507482	130507699	45706606	130503850	6	7	GAG|GTGAG
ENSMUSG00000023027.13	Atf1	ENSMUST00000023769.10	ENSMUSP00000023769.4	810	ENSMUSE00001206550	ENSMUSE00000132818	100232733	100232831	36602829	100245345	2	3	CAG|GTGTC
ENSMUSG00000038539.15	Atf5	ENSMUST00000107893.8	ENSMUSP00000103525.1	852	ENSMUSE00000274405	ENSMUSE00000274398	44814989	44815282	122129501	44813520	2	3	CAG|GTGAC
ENSMUSG00000026663.6	Atf6	ENSMUST00000027974.6	ENSMUSP00000027974.5	1971	ENSMUSE00000301626	ENSMUSE00000301618	170794657	170794770	92661533	170794056	11	12	CAG|GTTGA
ENSMUSG00000099083.7	Atf7	ENSMUST00000169033.7	ENSMUSP00000130130.1	1242	ENSMUSE00000415836	ENSMUSE00000415833	102546405	102546557	126125083	102540937	9	10	CAG|GTCTC
ENSMUSG00000030213.12	Atf7ip	ENSMUST00000032335.12	ENSMUSP00000032335.6	3921	ENSMUSE00000196404	ENSMUSE00000196402	136603285	136603467	47656183	136605494	13	14	ATA|GTGTT
ENSMUSG00000039200.16	Atf7ip2	ENSMUST00000100191.3	ENSMUSP00000097766.3	678	ENSMUSE00001208722	ENSMUSE00000622016	10211005	10211103	75658352	10212764	5	6	AAG|GTTAC
ENSMUSG00000039200.16	Atf7ip2	ENSMUST00000119023.7	ENSMUSP00000113480.1	903	ENSMUSE00001208722	ENSMUSE00000285266	10211005	10211103	38045273	10212813	5	6	AAG|GTTAC
ENSMUSG00000039200.16	Atf7ip2	ENSMUST00000117220.7	ENSMUSP00000113573.1	960	ENSMUSE00001208722	ENSMUSE00000285266	10211005	10211103	80316596	10212813	5	6	AAG|GTTAC
ENSMUSG00000039200.16	Atf7ip2	ENSMUST00000044005.13	ENSMUSP00000036731.7	1359	ENSMUSE00001208722	ENSMUSE00000285266	10211005	10211103	45918031	10212813	5	6	AAG|GTTAC
ENSMUSG00000027244.14	Atg13	ENSMUST00000076803.11	ENSMUSP00000076081.5	1440	ENSMUSE00001284969	ENSMUSE00001275602	91679920	91679997	34227027	91679429	13	14	ATG|GTGAA
ENSMUSG00000027244.14	Atg13	ENSMUST00000028678.8	ENSMUSP00000028678.8	1551	ENSMUSE00001284969	ENSMUSE00001275602	91679920	91679997	128912675	91679429	14	15	ATG|GTGAA
ENSMUSG00000037526.7	Atg14	ENSMUST00000226299.1	ENSMUSP00000153718.1	1479	ENSMUSE00000312288	ENSMUSE00001432777	47545628	47545713	63760571	47543143	10	11	CAG|GTCAG
ENSMUSG00000026289.15	Atg16l1	ENSMUST00000113186.7	ENSMUSP00000108811.1	1767	ENSMUSE00000373002	ENSMUSE00001291403	87786241	87786346	122568134	87789480	13	14	CCG|GTCAG
ENSMUSG00000026289.15	Atg16l1	ENSMUST00000027512.12	ENSMUSP00000027512.6	1824	ENSMUSE00000373002	ENSMUSE00001291403	87786241	87786346	29198113	87789480	14	15	CCG|GTCAG
ENSMUSG00000026289.15	Atg16l1	ENSMUST00000113190.2	ENSMUSP00000108815.2	1872	ENSMUSE00000373002	ENSMUSE00001291403	87786241	87786346	30602033	87789480	15	16	CCG|GTCAG
ENSMUSG00000047767.17	Atg16l2	ENSMUST00000143630.7	ENSMUSP00000117029.1	1212	ENSMUSE00001292033	ENSMUSE00000528960	101293373	101293478	81049782	101292424	10	11	GAG|GTCGC
ENSMUSG00000047767.17	Atg16l2	ENSMUST00000120267.8	ENSMUSP00000112500.1	1872	ENSMUSE00001241252	ENSMUSE00001230233	101291879	101291999	49654191	101291592	13	14	ACT|GTTCC
ENSMUSG00000106907.4	Atg2a	ENSMUST00000201269.3	ENSMUSP00000144551.1	5745	ENSMUSE00001363920	ENSMUSE00001360379	6256552	6256687	25870997	6257642	30	31	AAA|GTGAG
ENSMUSG00000041341.10	Atg2b	ENSMUST00000041055.8	ENSMUSP00000037441.7	6228	ENSMUSE00000376939	ENSMUSE00000339137	105636447	105636552	120680202	105635879	32	33	AAG|GTGAA
ENSMUSG00000022663.3	Atg3	ENSMUST00000023343.3	ENSMUSP00000023343.3	945	ENSMUSE00001220340	ENSMUSE00000729295	45186166	45186234	105845497	45188538	11	12	TAT|GTATC
ENSMUSG00000028550.15	Atg4c	ENSMUST00000180278.1	ENSMUSP00000137035.1	1377	ENSMUSE00000362411	ENSMUSE00000180055	99212577	99212711	3512847	99215961	2	3	ATA|GTTGG
ENSMUSG00000002820.6	Atg4d	ENSMUST00000065005.4	ENSMUSP00000068450.3	1425	ENSMUSE00000381023	ENSMUSE00000332819	21266739	21266822	152689844	21267080	2	3	AGG|GTGAC
ENSMUSG00000030314.16	Atg7	ENSMUST00000182902.7	ENSMUSP00000138651.1	2097	ENSMUSE00001247397	ENSMUSE00001233126	114724894	114724974	167319262	114777079	19	20	AAA|GTTCT
ENSMUSG00000033124.16	Atg9a	ENSMUST00000239085.1	ENSMUSP00000159170.1	1656	ENSMUSE00001465744	ENSMUSE00001465430	75186010	75186104	42351475	75185845	9	10	AGG|GTGTT
ENSMUSG00000038295.14	Atg9b	ENSMUST00000059401.6	ENSMUSP00000051864.6	2769	ENSMUSE00001277944	ENSMUSE00001294945	24387387	24387543	75438251	24387127	7	8	GCA|GTCTC
ENSMUSG00000026192.13	Atic	ENSMUST00000027384.5	ENSMUSP00000027384.5	1779	ENSMUSE00000463575	ENSMUSE00000156682	71576041	71576133	42280346	71576799	13	14	CAG|GTTAT
ENSMUSG00000021066.9	Atl1	ENSMUST00000021466.9	ENSMUSP00000021466.8	1677	ENSMUSE00000114308	ENSMUSE00000114296	69955316	69955387	14126451	69959472	12	13	GAG|GTTTG
ENSMUSG00000059811.13	Atl2	ENSMUST00000068282.6	ENSMUSP00000064758.5	1752	ENSMUSE00000253624	ENSMUSE00001421404	79852525	79852956	71559098	79850278	12	13	CAG|GTATT
ENSMUSG00000024759.14	Atl3	ENSMUST00000025668.8	ENSMUSP00000025668.7	1626	ENSMUSE00000144784	ENSMUSE00000144788	7521110	7521202	108760299	7522207	7	8	CAT|GTGAA
ENSMUSG00000034218.16	Atm	ENSMUST00000232179.1	ENSMUSP00000156344.1	9201	ENSMUSE00001217297	ENSMUSE00000277088	53441674	53441737	75839256	53440167	62	63	GAG|GTTCT
ENSMUSG00000004263.15	Atn1	ENSMUST00000088357.11	ENSMUSP00000085695.5	3528	ENSMUSE00001364828	ENSMUSE00001369656	124746020	124747989	166205853	124745861	5	6	CAG|GTTCA
ENSMUSG00000037621.8	Atoh8	ENSMUST00000042646.7	ENSMUSP00000036981.7	969	ENSMUSE00000424653	ENSMUSE00000424647	72234394	72235577	102841170	72223933	1	2	CAG|GTGCC
ENSMUSG00000025324.8	Atp10a	ENSMUST00000168747.2	ENSMUSP00000129811.1	4527	ENSMUSE00000149799	ENSMUSE00000364750	58813526	58813850	75533560	58816233	14	15	TAG|GTGAT
ENSMUSG00000031441.15	Atp11a	ENSMUST00000091237.11	ENSMUSP00000088779.5	3564	ENSMUSE00001287248	ENSMUSE00001304134	12847473	12847575	75109700	12847885	21	22	TAG|GTGTC
ENSMUSG00000108408.1	Atp11c	ENSMUST00000206006.1	ENSMUSP00000146015.1	3390	ENSMUSE00001374438	ENSMUSE00001374932	60261652	60261754	72700609	60260306	21	22	TAG|GTATT
ENSMUSG00000022229.3	Atp12a	ENSMUST00000007340.3	ENSMUSP00000007340.2	3108	ENSMUSE00000124783	ENSMUSE00000124784	56385793	56385916	165503948	56386257	18	19	TTG|GTCTC
ENSMUSG00000031862.11	Atp13a1	ENSMUST00000034326.6	ENSMUSP00000034326.6	3603	ENSMUSE00000214022	ENSMUSE00000214023	69803740	69803836	120552880	69805377	19	20	TGG|GTGTA
ENSMUSG00000036622.15	Atp13a2	ENSMUST00000037055.13	ENSMUSP00000039648.7	3510	ENSMUSE00001311059	ENSMUSE00000275962	141006043	141006266	32893375	141006503	26	27	CTG|GTTTG
ENSMUSG00000022533.14	Atp13a3	ENSMUST00000061350.12	ENSMUSP00000051645.6	3660	ENSMUSE00000393476	ENSMUSE00000409268	30357205	30357274	118153877	30355887	8	9	GAG|GTTCT
ENSMUSG00000022533.14	Atp13a3	ENSMUST00000100013.8	ENSMUSP00000128224.1	3750	ENSMUSE00000393476	ENSMUSE00000409268	30357205	30357274	77832394	30355887	8	9	GAG|GTTCT
ENSMUSG00000048939.13	Atp13a5	ENSMUST00000075806.10	ENSMUSP00000075204.4	3651	ENSMUSE00000387882	ENSMUSE00000334597	29281944	29282068	146415321	29281090	18	19	CAG|GTGAC
ENSMUSG00000033161.10	Atp1a1	ENSMUST00000036493.7	ENSMUSP00000039657.6	3072	ENSMUSE00000565862	ENSMUSE00000565861	101581147	101581270	63048228	101579919	18	19	TCG|GTATG
ENSMUSG00000007097.14	Atp1a2	ENSMUST00000085913.10	ENSMUSP00000083077.4	3063	ENSMUSE00001298543	ENSMUSE00001025153	172279313	172279467	144188632	172278994	17	18	ATG|GTTCC
ENSMUSG00000040907.15	Atp1a3	ENSMUST00000080882.10	ENSMUSP00000079691.6	3042	ENSMUSE00000636482	ENSMUSE00000676681	24978914	24979005	69089908	24978576	22	23	GGG|GTTGG
ENSMUSG00000007107.6	Atp1a4	ENSMUST00000111243.1	ENSMUSP00000106874.1	3099	ENSMUSE00001077292	ENSMUSE00000993460	172232186	172232340	100643899	172232048	17	18	ATG|GTCCC
ENSMUSG00000041329.13	Atp1b2	ENSMUST00000047889.12	ENSMUSP00000047353.6	873	ENSMUSE00001287663	ENSMUSE00000797030	69601525	69601623	58424197	69601412	6	7	CAT|GTAAA
ENSMUSG00000032412.8	Atp1b3	ENSMUST00000034983.6	ENSMUSP00000034983.5	837	ENSMUSE00000521185	ENSMUSE00000352841	96335379	96335462	115328926	96333694	6	7	CAT|GTTGG
ENSMUSG00000016327.9	Atp1b4	ENSMUST00000115134.1	ENSMUSP00000110787.1	1059	ENSMUSE00000206225	ENSMUSE00000701785	38332754	38332849	87395266	38336769	7	8	CAT|GTTAA
ENSMUSG00000016327.9	Atp1b4	ENSMUST00000016471.8	ENSMUSP00000016471.2	1071	ENSMUSE00000206225	ENSMUSE00000701785	38332754	38332849	61909848	38336769	7	8	CAT|GTTAA
ENSMUSG00000030730.12	Atp2a1	ENSMUST00000032974.12	ENSMUSP00000032974.6	2985	ENSMUSE00000296166	ENSMUSE00000202443	126452655	126452786	30616861	126450550	12	13	TCG|GTGAT
ENSMUSG00000029467.15	Atp2a2	ENSMUST00000177974.7	ENSMUSP00000136104.1	2997	ENSMUSE00000189126	ENSMUSE00000189130	122459448	122459650	72345586	122458533	16	17	GCT|GTTAT
ENSMUSG00000029467.15	Atp2a2	ENSMUST00000179939.7	ENSMUSP00000135935.2	3135	ENSMUSE00000189126	ENSMUSE00000189130	122459448	122459650	151983635	122458533	16	17	GCT|GTTAT
ENSMUSG00000020788.15	Atp2a3	ENSMUST00000108485.8	ENSMUSP00000104125.2	3000	ENSMUSE00000312895	ENSMUSE00000312891	72978216	72978347	106442329	72978805	11	12	TCA|GTCAT
ENSMUSG00000020788.15	Atp2a3	ENSMUST00000021142.7	ENSMUSP00000021142.7	3117	ENSMUSE00000109289	ENSMUSE00000109288	72988970	72989087	84771781	72989547	20	21	ATG|GTGTT
ENSMUSG00000019943.10	Atp2b1	ENSMUST00000020107.7	ENSMUSP00000020107.7	3663	ENSMUSE00000574059	ENSMUSE00000574058	99010202	99010289	88960582	99010780	14	15	AAG|GTATA
ENSMUSG00000030302.16	Atp2b2	ENSMUST00000101045.9	ENSMUSP00000098606.3	3597	ENSMUSE00001227255	ENSMUSE00001266856	113758919	113759026	9085725	113757014	20	21	CAG|GTCAT
ENSMUSG00000026463.17	Atp2b4	ENSMUST00000112264.1	ENSMUSP00000107883.1	3324	ENSMUSE00000159417	ENSMUSE00000514756	133716505	133716612	54385208	133715230	18	19	CAG|GTCAT
ENSMUSG00000026463.17	Atp2b4	ENSMUST00000165602.8	ENSMUSP00000133187.2	3618	ENSMUSE00000159417	ENSMUSE00000514756	133716505	133716612	80459922	133715230	18	19	CAG|GTCAT
ENSMUSG00000032570.17	Atp2c1	ENSMUST00000112558.9	ENSMUSP00000108177.2	2757	ENSMUSE00001309734	ENSMUSE00001226202	105422943	105423109	134896343	105421642	22	23	CAT|GTCTG
ENSMUSG00000034112.9	Atp2c2	ENSMUST00000095171.4	ENSMUSP00000092794.3	2835	ENSMUSE00000634067	ENSMUSE00000634065	119749773	119749870	87791853	119750011	19	20	CAG|GTGTC
ENSMUSG00000116276.1	Atp5a1	ENSMUST00000231086.1	ENSMUSP00000154864.1	1662	ENSMUSE00001437865	ENSMUSE00001441814	77781799	77781949	86820633	77782869	11	12	CAG|GTCTG
ENSMUSG00000025393.12	Atp5b	ENSMUST00000026459.5	ENSMUSP00000026459.5	1590	ENSMUSE00001310830	ENSMUSE00000804519	128088957	128089158	31071865	128090391	9	10	CAG|GTGAA
ENSMUSG00000025781.14	Atp5c1	ENSMUST00000114897.8	ENSMUSP00000110547.2	897	ENSMUSE00000153156	ENSMUSE00001373021	10063443	10063586	85347780	10063350	5	6	CAA|GTCTG
ENSMUSG00000003072.15	Atp5d	ENSMUST00000105367.7	ENSMUSP00000101006.1	507	ENSMUSE00000665976	ENSMUSE00000100963	80142041	80142606	33463378	80143985	2	3	CAG|GTGTT
ENSMUSG00000034566.10	Atp5h	ENSMUST00000180072.7	ENSMUSP00000137071.1	486	ENSMUSE00001253560	ENSMUSE00001295344	115416853	115416924	129760269	115416077	3	4	GAT|GTGAA
ENSMUSG00000050856.16	Atp5k	ENSMUST00000049628.15	ENSMUSP00000051222.9	216	ENSMUSE00000365706	ENSMUSE00001227820	108434026	108434080	25560720	108433829	2	3	ACA|GTTAC
ENSMUSG00000021290.6	Atp5mpl	ENSMUST00000222874.1	ENSMUSP00000152618.1	177	ENSMUSE00000116464	ENSMUSE00000652087	111962433	111962456	21504398	111961538	3	4	AAG|GTCCT
ENSMUSG00000022956.11	Atp5o	ENSMUST00000023677.9	ENSMUSP00000023677.3	642	ENSMUSE00000793912	ENSMUSE00001257591	91931520	91931687	121974427	91930404	1	2	CAG|GTTCG
ENSMUSG00000019087.13	Atp6ap1	ENSMUST00000019231.11	ENSMUSP00000019231.5	1392	ENSMUSE00001288582	ENSMUSE00000209161	74303222	74303269	126955870	74303586	8	9	CAA|GTTCA
ENSMUSG00000031007.2	Atp6ap2	ENSMUST00000033313.2	ENSMUSP00000033313.2	1053	ENSMUSE00000205377	ENSMUSE00000256933	12605118	12605255	76597810	12606334	5	6	GAG|GTTGA
ENSMUSG00000019302.16	Atp6v0a1	ENSMUST00000092663.3	ENSMUSP00000090333.3	2499	ENSMUSE00001213308	ENSMUSE00001311768	101030410	101030503	64691795	101034113	8	9	ATG|GTTCT
ENSMUSG00000019302.16	Atp6v0a1	ENSMUST00000044721.12	ENSMUSP00000044838.6	2517	ENSMUSE00001213308	ENSMUSE00001311768	101030410	101030503	77988440	101034113	9	10	ATG|GTTCT
ENSMUSG00000019302.16	Atp6v0a1	ENSMUST00000103110.9	ENSMUSP00000099399.3	2520	ENSMUSE00001213308	ENSMUSE00001311768	101030410	101030503	85427957	101034113	9	10	ATG|GTTCT
ENSMUSG00000038023.12	Atp6v0a2	ENSMUST00000037865.12	ENSMUSP00000039737.8	2571	ENSMUSE00000496848	ENSMUSE00000497758	124645945	124646038	100155034	124646816	8	9	ACG|GTGCT
ENSMUSG00000038600.12	Atp6v0a4	ENSMUST00000114908.4	ENSMUSP00000110558.1	2502	ENSMUSE00001293502	ENSMUSE00000281406	38082031	38082124	115294871	38078958	10	11	ACC|GTCAT
ENSMUSG00000033379.13	Atp6v0b	ENSMUST00000036380.13	ENSMUSP00000047682.7	618	ENSMUSE00001295959	ENSMUSE00001258867	117885629	117885680	135021449	117885294	6	7	CAG|GTTAC
ENSMUSG00000013160.7	Atp6v0d1	ENSMUST00000013304.7	ENSMUSP00000013304.6	1056	ENSMUSE00000214385	ENSMUSE00000377686	105525157	105525234	180174309	105525064	7	8	GAG|GTGAA
ENSMUSG00000028238.6	Atp6v0d2	ENSMUST00000029900.5	ENSMUSP00000029900.5	1053	ENSMUSE00000177501	ENSMUSE00000384252	19880005	19880079	155914716	19878380	7	8	GAG|GTACA
ENSMUSG00000052459.13	Atp6v1a	ENSMUST00000114666.8	ENSMUSP00000110314.2	1854	ENSMUSE00000432574	ENSMUSE00000432566	44091171	44091265	6397578	44089077	13	14	CAG|GTTCT
ENSMUSG00000006273.14	Atp6v1b2	ENSMUST00000006435.7	ENSMUSP00000006435.7	1536	ENSMUSE00000468523	ENSMUSE00000446333	69109880	69110009	8116545	69113711	13	14	AGG|GTCCC
ENSMUSG00000116394.1	Atp6v1c1	ENSMUST00000229037.1	ENSMUSP00000155467.1	1149	ENSMUSE00001441985	ENSMUSE00001438088	38689125	38689222	151286260	38690659	11	12	AAG|GTATG
ENSMUSG00000020566.19	Atp6v1c2	ENSMUST00000221129.1	ENSMUSP00000152515.1	1146	ENSMUSE00001308519	ENSMUSE00001276246	17288083	17288180	67852491	17285245	11	12	CAG|GTATG
ENSMUSG00000020566.19	Atp6v1c2	ENSMUST00000095820.11	ENSMUSP00000093500.5	1284	ENSMUSE00001308519	ENSMUSE00001276246	17288083	17288180	123014941	17285245	12	13	CAG|GTATG
ENSMUSG00000020566.19	Atp6v1c2	ENSMUST00000020884.15	ENSMUSP00000020884.9	1314	ENSMUSE00001308519	ENSMUSE00001276246	17288083	17288180	166860525	17285245	13	14	CAG|GTATG
ENSMUSG00000021114.9	Atp6v1d	ENSMUST00000021536.8	ENSMUSP00000021536.7	744	ENSMUSE00000114754	ENSMUSE00001405739	78845226	78845304	108818245	78843610	8	9	TAG|GTTAA
ENSMUSG00000033792.12	Atp7a	ENSMUST00000113557.7	ENSMUSP00000109186.1	4476	ENSMUSE00000281335	ENSMUSE00001312727	106118252	106118394	75500766	106120438	19	20	CAG|GTTGG
ENSMUSG00000006567.11	Atp7b	ENSMUST00000006742.10	ENSMUSP00000006742.4	4389	ENSMUSE00000209836	ENSMUSE00000209825	21997286	21997403	24962914	21995656	19	20	CAG|GTGTC
ENSMUSG00000037685.15	Atp8a1	ENSMUST00000135930.7	ENSMUSP00000118379.2	3450	ENSMUSE00000463304	ENSMUSE00001206315	67659870	67659992	95170751	67655984	28	29	AAG|GTTTT
ENSMUSG00000037685.15	Atp8a1	ENSMUST00000037380.14	ENSMUSP00000042215.8	3495	ENSMUSE00000463304	ENSMUSE00001206315	67659870	67659992	100829599	67655984	29	30	AAG|GTTTT
ENSMUSG00000021983.16	Atp8a2	ENSMUST00000080368.12	ENSMUSP00000079238.5	3447	ENSMUSE00000558171	ENSMUSE00000558170	59793867	59793989	19949450	59791259	28	29	AAG|GTTTT
ENSMUSG00000039529.9	Atp8b1	ENSMUST00000025482.9	ENSMUSP00000025482.8	3756	ENSMUSE00000285963	ENSMUSE00000499880	64538551	64538689	34608418	64533724	26	27	CAG|GTACA
ENSMUSG00000060671.12	Atp8b2	ENSMUST00000069805.13	ENSMUSP00000063384.7	3630	ENSMUSE00001225473	ENSMUSE00000589305	89941675	89941805	98805504	89941431	26	27	ACG|GTCCG
ENSMUSG00000003341.9	Atp8b3	ENSMUST00000020383.5	ENSMUSP00000020383.4	4008	ENSMUSE00000482560	ENSMUSE00001055737	80523652	80523891	83341274	80522149	25	26	GAG|GTCAT
ENSMUSG00000028457.18	Atp8b5	ENSMUST00000107942.8	ENSMUSP00000103575.2	3552	ENSMUSE00001244333	ENSMUSE00000674896	43372597	43372727	105684887	43373831	28	29	AAG|GTTCT
ENSMUSG00000027546.15	Atp9a	ENSMUST00000178504.7	ENSMUSP00000136793.1	3144	ENSMUSE00000232326	ENSMUSE00000232318	168640631	168640695	104452625	168639990	24	25	TGG|GTATT
ENSMUSG00000028710.18	Atpaf1	ENSMUST00000239030.1	ENSMUSP00000158943.1	975	ENSMUSE00001465017	ENSMUSE00001308321	115784984	115785304	49074905	115788370	1	2	CAG|GTCTG
ENSMUSG00000042709.15	Atpaf2	ENSMUST00000108721.8	ENSMUSP00000104361.2	870	ENSMUSE00001277353	ENSMUSE00001276867	60405776	60405856	122774553	60404492	5	6	AAG|GTACG
ENSMUSG00000039065.11	Atpsckmt	ENSMUST00000042702.6	ENSMUSP00000039094.6	744	ENSMUSE00001248585	ENSMUSE00001238240	31608096	31608233	7316399	31609616	3	4	AAG|GTCAC
ENSMUSG00000025646.9	Atrip	ENSMUST00000045011.8	ENSMUSP00000044831.2	2358	ENSMUSE00001240285	ENSMUSE00001291964	109061110	109061201	109373223	109060709	10	11	GAG|GTAGT
ENSMUSG00000027312.14	Atrn	ENSMUST00000028781.8	ENSMUSP00000028781.8	4287	ENSMUSE00000257702	ENSMUSE00000596428	131023002	131023116	104512901	131030333	28	29	CAG|GTCTC
ENSMUSG00000054843.9	Atrnl1	ENSMUST00000077282.6	ENSMUSP00000076514.5	4137	ENSMUSE00000640429	ENSMUSE00000640428	57753225	57753303	127924796	57755618	23	24	CAG|GTGGA
ENSMUSG00000031229.16	Atrx	ENSMUST00000113573.7	ENSMUSP00000109203.1	7431	ENSMUSE00001260585	ENSMUSE00001228968	105823709	105823815	101199934	105820884	27	28	AAG|GTGAA
ENSMUSG00000046876.16	Atxn1	ENSMUST00000167708.3	ENSMUSP00000129890.2	2376	ENSMUSE00000401149	ENSMUSE00001415408	45566573	45568580	4936908	45557585	6	7	CAG|GTCAG
ENSMUSG00000016541.10	Atxn10	ENSMUST00000163242.2	ENSMUSP00000132450.1	1428	ENSMUSE00000126085	ENSMUSE00000126081	85393337	85393506	141812674	85438165	9	10	AAA|GTGAA
ENSMUSG00000032637.15	Atxn2l	ENSMUST00000040202.14	ENSMUSP00000035415.8	3150	ENSMUSE00000369383	ENSMUSE00000400390	126497493	126497668	3896578	126497364	9	10	GAG|GTCCT
ENSMUSG00000021189.11	Atxn3	ENSMUST00000021606.11	ENSMUSP00000021606.5	1068	ENSMUSE00001051776	ENSMUSE00001039284	101934248	101934414	134718920	101933064	8	9	AAG|GTAGT
ENSMUSG00000059995.12	Atxn7l3	ENSMUST00000107134.7	ENSMUSP00000102752.1	1044	ENSMUSE00001255598	ENSMUSE00001272042	102291898	102292055	54897121	102291803	11	12	TAG|GTACC
ENSMUSG00000059995.12	Atxn7l3	ENSMUST00000107132.2	ENSMUSP00000102750.2	1065	ENSMUSE00001255598	ENSMUSE00000672187	102291898	102292055	54895817	102291803	12	13	TAG|GTACC
ENSMUSG00000078584.9	AU022252	ENSMUST00000141112.1	ENSMUSP00000115729.1	600	ENSMUSE00001231284	ENSMUSE00001231632	119228027	119228113	3132216	119226932	3	4	AAG|GTGCT
ENSMUSG00000028830.14	AU040320	ENSMUST00000047431.10	ENSMUSP00000037802.4	3147	ENSMUSE00000331250	ENSMUSE00000233523	126791775	126792295	100812920	126814502	3	4	GAG|GTCCG
ENSMUSG00000027496.15	Aurka	ENSMUST00000109140.9	ENSMUSP00000104768.3	1188	ENSMUSE00000170098	ENSMUSE00000772449	172357081	172357255	120662837	172356981	8	9	CGG|GTTGA
ENSMUSG00000027496.15	Aurka	ENSMUST00000028997.7	ENSMUSP00000028997.7	1254	ENSMUSE00000170098	ENSMUSE00000378839	172357081	172357255	60597616	172356981	8	9	CGG|GTTGA
ENSMUSG00000065990.12	Aurkaip1	ENSMUST00000105592.7	ENSMUSP00000101217.1	603	ENSMUSE00000666831	ENSMUSE00000523684	155831659	155832070	33879058	155832797	1	2	CAG|GTTTC
ENSMUSG00000020897.12	Aurkb	ENSMUST00000108666.7	ENSMUSP00000104306.1	1038	ENSMUSE00000111995	ENSMUSE00000677562	69050302	69050476	70749841	69051664	8	9	AAG|GTGGA
ENSMUSG00000029673.17	Auts2	ENSMUST00000161374.7	ENSMUSP00000124730.1	2370	ENSMUSE00001223965	ENSMUSE00001293907	131451884	131452025	62190740	131446884	10	11	CTG|GTGCT
ENSMUSG00000003604.14	Aven	ENSMUST00000003705.11	ENSMUSP00000003705.5	1029	ENSMUSE00001310589	ENSMUSE00000818954	112629740	112630076	84346705	112634573	5	6	CAG|GTCCT
ENSMUSG00000025432.11	Avil	ENSMUST00000129173.1	ENSMUSP00000123405.1	2460	ENSMUSE00000150791	ENSMUSE00000150815	127014099	127014243	3177093	127016498	15	16	CAG|GTGTT
ENSMUSG00000029787.10	Avl9	ENSMUST00000031805.10	ENSMUSP00000031805.8	1950	ENSMUSE00000192825	ENSMUSE00001211101	56741369	56741503	92216316	56743551	11	12	GAA|GTGGA
ENSMUSG00000033632.16	AW554918	ENSMUST00000097643.9	ENSMUSP00000095248.3	1839	ENSMUSE00001278241	ENSMUSE00000903079	25419967	25420075	110924535	25467321	10	11	AAG|GTATG
ENSMUSG00000015665.8	Awat1	ENSMUST00000096361.4	ENSMUSP00000094088.4	987	ENSMUSE00000696933	ENSMUSE00000512261	100573469	100573576	106864655	100573900	2	3	AAG|GTGGC
ENSMUSG00000031220.14	Awat2	ENSMUST00000147103.1	ENSMUSP00000128516.1	849	ENSMUSE00001213278	ENSMUSE00000207389	100405586	100405696	11178734	100405029	3	4	GAG|GTGGC
ENSMUSG00000031220.14	Awat2	ENSMUST00000033567.14	ENSMUSP00000033567.8	1002	ENSMUSE00001224283	ENSMUSE00000207389	100405586	100405696	113153775	100405029	2	3	GAG|GTGGC
ENSMUSG00000000142.15	Axin2	ENSMUST00000052915.13	ENSMUSP00000051331.7	2523	ENSMUSE00001301000	ENSMUSE00001239780	108945880	108946047	4603377	108950783	10	11	CAG|GTATT
ENSMUSG00000002602.16	Axl	ENSMUST00000002677.10	ENSMUSP00000002677.4	2667	ENSMUSE00000199462	ENSMUSE00000463018	25760751	25760887	8914956	25759013	19	20	CCT|GTATG
ENSMUSG00000037458.15	Azin1	ENSMUST00000110329.7	ENSMUSP00000105958.1	1347	ENSMUSE00001298254	ENSMUSE00000683547	38491476	38491690	124130207	38490472	12	13	TTG|GTATG
ENSMUSG00000027165.16	B230118H07Rik	ENSMUST00000160722.7	ENSMUSP00000124783.1	735	ENSMUSE00000166467	ENSMUSE00000166470	101585244	101585315	120132677	101583587	4	5	AAG|GTAGA
ENSMUSG00000045994.17	B3gat1	ENSMUST00000160899.7	ENSMUSP00000124067.1	1044	ENSMUSE00001019818	ENSMUSE00001022493	26751505	26751599	113247720	26751890	2	3	TGG|GTAAT
ENSMUSG00000026156.8	B3gat2	ENSMUST00000063663.5	ENSMUSP00000066582.5	975	ENSMUSE00000156391	ENSMUSE00000415496	23844873	23845021	120568161	23849158	3	4	AAG|GTTCT
ENSMUSG00000071649.6	B3gat3	ENSMUST00000096243.6	ENSMUSP00000093962.5	1008	ENSMUSE00000621558	ENSMUSE00000621557	8926082	8926372	81282657	8927236	4	5	CAG|GTACT
ENSMUSG00000051950.10	B3glct	ENSMUST00000100404.5	ENSMUSP00000097972.3	1470	ENSMUSE00001218330	ENSMUSE00001219403	149745426	149745539	37974858	149746604	11	12	GGG|GTCAT
ENSMUSG00000031803.8	B3gnt3	ENSMUST00000034260.8	ENSMUSP00000034260.7	1119	ENSMUSE00000213212	ENSMUSE00000395302	71693317	71693899	120951267	71693155	2	3	CAG|GTCCT
ENSMUSG00000046605.14	B3gntl1	ENSMUST00000062654.7	ENSMUSP00000049890.7	783	ENSMUSE00000645428	ENSMUSE00000645427	121639752	121639847	143380100	121630867	6	7	CAG|GTGTT
ENSMUSG00000046605.14	B3gntl1	ENSMUST00000067399.13	ENSMUSP00000068590.7	1074	ENSMUSE00000585177	ENSMUSE00000585176	121624092	121624227	106856877	121623990	9	10	AAG|GTGGT
ENSMUSG00000006731.10	B4galnt1	ENSMUST00000006914.10	ENSMUSP00000006914.9	1602	ENSMUSE00000150659	ENSMUSE00000150661	127170591	127170731	85868026	127171159	9	10	CTG|GTAGG
ENSMUSG00000013418.8	B4galnt2	ENSMUST00000038343.6	ENSMUSP00000037239.6	1533	ENSMUSE00000110894	ENSMUSE00000110896	95868350	95868490	70039484	95866969	9	10	GTG|GTGGG
ENSMUSG00000041372.10	B4galnt3	ENSMUST00000057283.7	ENSMUSP00000058253.7	2961	ENSMUSE00001258858	ENSMUSE00001312970	120216556	120216656	72437139	120216335	12	13	CAG|GTCCA
ENSMUSG00000055629.5	B4galnt4	ENSMUST00000048002.6	ENSMUSP00000039758.5	3105	ENSMUSE00000234113	ENSMUSE00000526242	141071208	141071361	113566810	141071763	18	19	ATG|GTTAC
ENSMUSG00000028413.13	B4galt1	ENSMUST00000030121.12	ENSMUSP00000030121.6	1200	ENSMUSE00000178955	ENSMUSE00000297378	40807733	40807837	105141937	40807317	5	6	GAG|GTTTG
ENSMUSG00000028541.14	B4galt2	ENSMUST00000106421.8	ENSMUSP00000102029.2	1110	ENSMUSE00001290497	ENSMUSE00000896750	117876880	117876984	45767394	117874003	7	8	GAG|GTTTA
ENSMUSG00000022793.17	B4galt4	ENSMUST00000114712.7	ENSMUSP00000110360.1	1035	ENSMUSE00000130474	ENSMUSE00001272796	38757679	38757866	10213359	38763191	4	5	CAG|GTTGC
ENSMUSG00000017929.13	B4galt5	ENSMUST00000109221.8	ENSMUSP00000104844.2	1167	ENSMUSE00000172336	ENSMUSE00000679500	167302010	167302111	87751110	167301483	8	9	CAG|GTACG
ENSMUSG00000056124.5	B4galt6	ENSMUST00000070080.5	ENSMUSP00000066515.5	1149	ENSMUSE00000426177	ENSMUSE00000459662	20688935	20689036	110690605	20688468	8	9	ACG|GTATA
ENSMUSG00000021504.14	B4galt7	ENSMUST00000100764.9	ENSMUSP00000098327.3	879	ENSMUSE00000247102	ENSMUSE00000118421	55604020	55604382	59634418	55607422	2	3	CAG|GTTCA
ENSMUSG00000021504.14	B4galt7	ENSMUST00000064701.7	ENSMUSP00000068532.6	984	ENSMUSE00000247102	ENSMUSE00000118421	55604020	55604382	82101984	55607422	2	3	CAG|GTTCA
ENSMUSG00000063439.7	B9d2	ENSMUST00000205658.1	ENSMUSP00000146289.1	528	ENSMUSE00000474425	ENSMUSE00000676625	25683291	25683416	94628197	25686558	3	4	AAG|GTTGG
ENSMUSG00000107249.3	Baalc	ENSMUST00000202657.3	ENSMUSP00000144590.1	372	ENSMUSE00001361589	ENSMUSE00001359379	38796295	38796472	143069936	38797227	1	2	CAG|GTGTG
ENSMUSG00000039653.9	Baat	ENSMUST00000166036.1	ENSMUSP00000129603.1	1263	ENSMUSE00000229562	ENSMUSE00000873362	49499636	49499838	55401951	49490413	2	3	AAG|GTCCT
ENSMUSG00000052139.18	Babam2	ENSMUST00000131995.6	ENSMUSP00000128351.1	738	ENSMUSE00000913559	ENSMUSE00001272504	32001361	32001460	163950568	32004780	8	9	AAG|GTACA
ENSMUSG00000052139.18	Babam2	ENSMUST00000114507.9	ENSMUSP00000110152.3	960	ENSMUSE00000913559	ENSMUSE00001272504	32001361	32001460	110773668	32004780	7	8	AAG|GTACA
ENSMUSG00000052139.18	Babam2	ENSMUST00000071531.11	ENSMUSP00000071462.5	1125	ENSMUSE00000913559	ENSMUSE00001272504	32001361	32001460	115864365	32004780	9	10	AAG|GTACA
ENSMUSG00000052139.18	Babam2	ENSMUST00000201352.3	ENSMUSP00000144205.1	1152	ENSMUSE00000913559	ENSMUSE00001272504	32001361	32001460	14905923	32004780	8	9	AAG|GTACA
ENSMUSG00000052139.18	Babam2	ENSMUST00000063813.10	ENSMUSP00000069133.4	1263	ENSMUSE00000913559	ENSMUSE00001272504	32001361	32001460	78332087	32004780	10	11	AAG|GTACA
ENSMUSG00000032086.12	Bace1	ENSMUST00000034591.10	ENSMUSP00000034591.4	1506	ENSMUSE00001215331	ENSMUSE00000216336	45852888	45852976	121868445	45854843	2	3	GCT|GTCCA
ENSMUSG00000025612.5	Bach1	ENSMUST00000026703.5	ENSMUSP00000026703.5	2220	ENSMUSE00001312067	ENSMUSE00000152086	87718807	87720150	85394602	87722608	3	4	GAG|GTGAA
ENSMUSG00000040270.16	Bach2	ENSMUST00000037416.12	ENSMUSP00000043693.6	2151	ENSMUSE00000237660	ENSMUSE00000392503	32575240	32575446	133991279	32581199	7	8	CTG|GTGTG
ENSMUSG00000040270.16	Bach2	ENSMUST00000171600.1	ENSMUSP00000131592.1	2520	ENSMUSE00000237660	ENSMUSE00000913104	32575240	32575446	124009689	32586108	4	5	CTG|GTGTG
ENSMUSG00000028416.13	Bag1	ENSMUST00000191273.6	ENSMUSP00000139864.1	660	ENSMUSE00000297199	ENSMUSE00001320567	40937132	40937194	135810613	40936676	6	7	CAG|GTGTT
ENSMUSG00000039741.15	Bahcc1	ENSMUST00000122148.7	ENSMUSP00000112827.1	7932	ENSMUSE00000476172	ENSMUSE00000473004	120286301	120286417	103953637	120286769	24	25	AGT|GTACA
ENSMUSG00000025372.16	Baiap2	ENSMUST00000103021.9	ENSMUSP00000099310.3	1449	ENSMUSE00001284508	ENSMUSE00001284563	119957102	119957177	54947949	119960243	2	3	CAG|GTGTC
ENSMUSG00000025372.16	Baiap2	ENSMUST00000106231.7	ENSMUSP00000101838.1	1542	ENSMUSE00001284508	ENSMUSE00001284563	119957102	119957177	65737839	119960243	2	3	CAG|GTGTC
ENSMUSG00000025372.16	Baiap2	ENSMUST00000075180.11	ENSMUSP00000074674.5	1569	ENSMUSE00001284508	ENSMUSE00001284563	119957102	119957177	102466257	119960243	2	3	CAG|GTGTC
ENSMUSG00000025372.16	Baiap2	ENSMUST00000026436.9	ENSMUSP00000026436.3	1608	ENSMUSE00001284508	ENSMUSE00001284563	119957102	119957177	160206096	119960243	2	3	CAG|GTGTC
ENSMUSG00000018126.15	Baiap2l2	ENSMUST00000170955.1	ENSMUSP00000125946.1	717	ENSMUSE00000126561	ENSMUSE00000126559	79283426	79283487	88462236	79271596	4	5	GTG|GTGCA
ENSMUSG00000018126.15	Baiap2l2	ENSMUST00000165408.7	ENSMUSP00000127816.1	1569	ENSMUSE00001304577	ENSMUSE00001265689	79259652	79259774	45772534	79259395	11	12	CAG|GTCCT
ENSMUSG00000057789.14	Bak1	ENSMUST00000078691.11	ENSMUSP00000077757.5	630	ENSMUSE00001313286	ENSMUSE00000726971	27021167	27021347	73102830	27021035	5	6	TGG|GTGGC
ENSMUSG00000037922.13	Bank1	ENSMUST00000041577.12	ENSMUSP00000035484.8	2352	ENSMUSE00000379206	ENSMUSE00000399015	136057396	136057425	94691581	136055802	14	15	GTG|GTAAT
ENSMUSG00000025316.16	Banp	ENSMUST00000173254.7	ENSMUSP00000133783.1	1521	ENSMUSE00001215255	ENSMUSE00000149658	122007753	122007791	56151766	122024146	10	11	CAG|GTACT
ENSMUSG00000025316.16	Banp	ENSMUST00000026354.14	ENSMUSP00000026354.8	1530	ENSMUSE00000149654	ENSMUSE00000149658	122020519	122020644	107526485	122024146	11	12	CAG|GTACT
ENSMUSG00000025316.16	Banp	ENSMUST00000170857.7	ENSMUSP00000132095.1	1647	ENSMUSE00000149654	ENSMUSE00000149658	122020519	122020644	178354917	122024146	12	13	CAG|GTACT
ENSMUSG00000021901.10	Bap1	ENSMUST00000022458.10	ENSMUSP00000022458.4	2187	ENSMUSE00000121805	ENSMUSE00000121809	31251750	31251779	35904290	31251954	2	3	TCG|GTGTC
ENSMUSG00000026196.7	Bard1	ENSMUST00000027393.7	ENSMUSP00000027393.7	2298	ENSMUSE00000156793	ENSMUSE00000156802	71053613	71053721	46637919	71047772	7	8	ATC|GTGAA
ENSMUSG00000021381.4	Barx1	ENSMUST00000021813.4	ENSMUSP00000021813.4	765	ENSMUSE00000117474	ENSMUSE00000514488	48665401	48665485	76066635	48666507	3	4	ATA|GTGCT
ENSMUSG00000032033.11	Barx2	ENSMUST00000116615.4	ENSMUSP00000112314.3	852	ENSMUSE00000215959	ENSMUSE00000707325	31854113	31854197	160929964	31847055	3	4	ATG|GTCCT
ENSMUSG00000035021.13	Baz1a	ENSMUST00000038926.12	ENSMUSP00000039757.6	4668	ENSMUSE00000308269	ENSMUSE00000308263	54896030	54896172	69454328	54895045	25	26	CAG|GTCCC
ENSMUSG00000002748.7	Baz1b	ENSMUST00000002825.5	ENSMUSP00000002825.5	4440	ENSMUSE00000245179	ENSMUSE00000245170	135242412	135242542	24403073	135243912	17	18	CTG|GTACT
ENSMUSG00000002083.13	Bbc3	ENSMUST00000002152.12	ENSMUSP00000002152.6	582	ENSMUSE00000241136	ENSMUSE00000198025	16312126	16312414	80000712	16313817	2	3	ACG|GTCCT
ENSMUSG00000041660.8	Bbox1	ENSMUST00000046233.8	ENSMUSP00000046302.2	1164	ENSMUSE00000315172	ENSMUSE00000409958	110268228	110268394	87535511	110265614	6	7	CAG|GTGAT
ENSMUSG00000006464.9	Bbs1	ENSMUST00000053506.7	ENSMUSP00000055321.6	1782	ENSMUSE00000146176	ENSMUSE00000553616	4890990	4891076	34061828	4890758	16	17	AAG|GTGCT
ENSMUSG00000031755.6	Bbs2	ENSMUST00000034206.5	ENSMUSP00000034206.4	2166	ENSMUSE00000212712	ENSMUSE00000212731	94075123	94075260	35154345	94074404	14	15	AAG|GTGGA
ENSMUSG00000025235.8	Bbs4	ENSMUST00000026265.7	ENSMUSP00000026265.6	1563	ENSMUSE00000149132	ENSMUSE00000636380	59323388	59323589	107513054	59322982	15	16	CAG|GTGCT
ENSMUSG00000063145.10	Bbs5	ENSMUST00000074963.8	ENSMUSP00000074494.2	1026	ENSMUSE00001245499	ENSMUSE00001267110	69649022	69649104	73268226	69652847	2	3	GAG|GTAGA
ENSMUSG00000037325.10	Bbs7	ENSMUST00000108156.8	ENSMUSP00000103791.2	2148	ENSMUSE00000388381	ENSMUSE00000675790	36575294	36575417	74643364	36573622	18	19	ATG|GTATG
ENSMUSG00000035919.16	Bbs9	ENSMUST00000150395.7	ENSMUSP00000116629.1	2643	ENSMUSE00001262181	ENSMUSE00001254862	22812321	22812543	112010673	22887688	21	22	CAG|GTGGC
ENSMUSG00000035919.16	Bbs9	ENSMUST00000147405.7	ENSMUSP00000120927.1	2658	ENSMUSE00001262181	ENSMUSE00001254862	22812321	22812543	45942685	22887688	20	21	CAG|GTGGC
ENSMUSG00000022641.15	Bbx	ENSMUST00000089399.10	ENSMUSP00000086821.4	2251	ENSMUSE00001010091	ENSMUSE00000799198	50220445	50220593	109999772	50210534	13	14	AAG|GTCCT
ENSMUSG00000022641.15	Bbx	ENSMUST00000066037.12	ENSMUSP00000066384.6	2490	ENSMUSE00001010091	ENSMUSE00000558031	50220445	50220593	76954978	50210534	11	12	AAG|GTCCT
ENSMUSG00000022641.15	Bbx	ENSMUST00000089404.9	ENSMUSP00000086826.3	2664	ENSMUSE00001269368	ENSMUSE00001230724	50280369	50280539	109999772	50274789	5	6	AAA|GTTCA
ENSMUSG00000022641.15	Bbx	ENSMUST00000138166.7	ENSMUSP00000119238.1	2724	ENSMUSE00001269368	ENSMUSE00001230724	50280369	50280539	83102625	50274789	4	5	AAA|GTTCA
ENSMUSG00000052712.17	BC004004	ENSMUST00000235023.1	ENSMUSP00000157274.1	1047	ENSMUSE00000421688	ENSMUSE00000421682	29282060	29282267	48558269	29282891	3	4	AAG|GTCCT
ENSMUSG00000049694.13	BC048671	ENSMUST00000167550.3	ENSMUSP00000132052.2	414	ENSMUSE00000401443	ENSMUSE00000386384	90302760	90302885	80949720	90303318	2	3	CAG|GTTAC
ENSMUSG00000091996.8	BC049352	ENSMUST00000171799.3	ENSMUSP00000132091.1	258	ENSMUSE00000909233	ENSMUSE00001276264	45195766	45195993	59817485	45241509	1	2	CAG|GTGAC
ENSMUSG00000031022.15	BC051019	ENSMUST00000106735.8	ENSMUSP00000102346.2	1209	ENSMUSE00000589335	ENSMUSE00001229394	109723119	109723303	76586114	109720687	2	3	CAG|GTGCA
ENSMUSG00000040282.13	BC052040	ENSMUST00000110918.2	ENSMUSP00000106543.2	846	ENSMUSE00000296948	ENSMUSE00000685896	115687064	115687169	74561842	115778768	10	11	TAG|GTTTG
ENSMUSG00000041406.14	BC055324	ENSMUST00000045876.7	ENSMUSP00000043143.6	2712	ENSMUSE00001263082	ENSMUSE00001235384	163960577	163960672	11359738	163959401	19	20	CAG|GTTGT
ENSMUSG00000041406.14	BC055324	ENSMUST00000097493.9	ENSMUSP00000095101.3	2784	ENSMUSE00001263082	ENSMUSE00001235384	163960577	163960672	129716727	163959401	19	20	CAG|GTTGT
ENSMUSG00000002980.14	Bcam	ENSMUST00000003061.13	ENSMUSP00000003061.7	1869	ENSMUSE00001205501	ENSMUSE00001242104	19768452	19768573	142652527	19767061	2	3	CTC|GTTGA
ENSMUSG00000004892.13	Bcan	ENSMUST00000090971.10	ENSMUSP00000088491.5	2652	ENSMUSE00000294773	ENSMUSE00000175764	87993055	87993642	93924425	87990782	8	9	CAG|GTGAC
ENSMUSG00000031955.10	Bcar1	ENSMUST00000212349.1	ENSMUSP00000148364.1	2625	ENSMUSE00000214941	ENSMUSE00000214936	111715283	111715399	31008560	111714436	4	5	TCG|GTGTA
ENSMUSG00000028121.8	Bcar3	ENSMUST00000029766.8	ENSMUSP00000029766.4	2463	ENSMUSE00000176429	ENSMUSE00000176427	122512351	122513003	153989124	122519378	7	8	AAG|GTTGC
ENSMUSG00000013523.13	Bcas1	ENSMUST00000013667.2	ENSMUSP00000013667.2	1902	ENSMUSE00000592273	ENSMUSE00000592272	170387797	170387952	5870076	170387207	5	6	CTG|GTTTC
ENSMUSG00000059439.15	Bcas3	ENSMUST00000108056.7	ENSMUSP00000103691.1	1584	ENSMUSE00000586587	ENSMUSE00000675399	85495828	85495961	34594801	85510991	15	16	AAA|GTTCA
ENSMUSG00000059439.15	Bcas3	ENSMUST00000074875.10	ENSMUSP00000074416.4	2787	ENSMUSE00001281045	ENSMUSE00001205353	85583897	85583994	30763527	85801952	23	24	CAG|GTACC
ENSMUSG00000030826.19	Bcat2	ENSMUST00000033098.15	ENSMUSP00000033098.7	1182	ENSMUSE00000768284	ENSMUSE00001284070	45570153	45570399	8262928	45575505	1	2	CAG|GTCTG
ENSMUSG00000032263.14	Bckdhb	ENSMUST00000190166.6	ENSMUSP00000140598.1	969	ENSMUSE00000218219	ENSMUSE00000218218	84010254	84010351	78522850	84012619	7	8	CAG|GTTCA
ENSMUSG00000032263.14	Bckdhb	ENSMUST00000190637.6	ENSMUSP00000139684.1	1173	ENSMUSE00000218219	ENSMUSE00000218218	84010254	84010351	143643276	84012619	7	8	CAG|GTTCA
ENSMUSG00000000861.15	Bcl11a	ENSMUST00000118955.1	ENSMUSP00000112948.1	576	ENSMUSE00000680610	ENSMUSE00000709282	24163146	24163288	39535872	24173558	4	5	CGG|GTCCT
ENSMUSG00000000861.15	Bcl11a	ENSMUST00000109516.7	ENSMUSP00000105142.1	732	ENSMUSE00000680610	ENSMUSE00000680608	24163146	24163288	90727899	24174123	4	5	CGG|GTCCT
ENSMUSG00000000861.15	Bcl11a	ENSMUST00000000881.12	ENSMUSP00000000881.6	2322	ENSMUSE00000102909	ENSMUSE00000373745	24163146	24164888	4849018	24173194	4	5	CTT|GTCCT
ENSMUSG00000048251.15	Bcl11b	ENSMUST00000109891.2	ENSMUSP00000105517.2	2439	ENSMUSE00000439799	ENSMUSE00000439784	107989465	107989830	124999235	107917414	2	3	CAG|GTAAA
ENSMUSG00000048251.15	Bcl11b	ENSMUST00000066060.10	ENSMUSP00000068258.4	2655	ENSMUSE00000439778	ENSMUSE00000439774	107965672	107965887	93428148	107917414	3	4	CAG|GTAAA
ENSMUSG00000027381.16	Bcl2l11	ENSMUST00000103211.7	ENSMUSP00000099500.1	333	ENSMUSE00000168961	ENSMUSE00000661598	128147085	128147194	132885756	128158442	3	4	AGG|GTGTT
ENSMUSG00000027381.16	Bcl2l11	ENSMUST00000103210.1	ENSMUSP00000099499.1	423	ENSMUSE00000168961	ENSMUSE00000661596	128147085	128147194	132890764	128161228	4	5	AGG|GTGTT
ENSMUSG00000027381.16	Bcl2l11	ENSMUST00000110341.8	ENSMUSP00000105970.2	591	ENSMUSE00000168961	ENSMUSE00000316938	128147085	128147194	124123543	128162547	3	4	AGG|GTGTT
ENSMUSG00000053175.17	Bcl3	ENSMUST00000120537.7	ENSMUSP00000113851.1	1347	ENSMUSE00000456729	ENSMUSE00000456724	19809496	19809663	68321318	19809259	7	8	AGG|GTCAT
ENSMUSG00000022508.5	Bcl6	ENSMUST00000023151.5	ENSMUSP00000023151.5	2124	ENSMUSE00000127714	ENSMUSE00000127711	23968307	23968437	38673897	23968197	8	9	CAG|GTGGC
ENSMUSG00000000317.11	Bcl6b	ENSMUST00000000326.11	ENSMUSP00000000326.5	1425	ENSMUSE00000110064	ENSMUSE00000110068	70226709	70226839	85172834	70226624	7	8	CAG|GTGGC
ENSMUSG00000038256.15	Bcl9	ENSMUST00000166341.1	ENSMUSP00000131692.1	4278	ENSMUSE00000334476	ENSMUSE00000246345	97208478	97210716	75401463	97207407	5	6	CAG|GTGGC
ENSMUSG00000063382.6	Bcl9l	ENSMUST00000220303.1	ENSMUSP00000151342.1	4374	ENSMUSE00000535875	ENSMUSE00001408608	44508153	44508434	116136109	44510422	7	8	CAG|GTATC
ENSMUSG00000063382.6	Bcl9l	ENSMUST00000218183.1	ENSMUSP00000151837.1	4485	ENSMUSE00000535875	ENSMUSE00001411089	44508153	44508434	122964255	44511896	9	10	CAG|GTATC
ENSMUSG00000037608.16	Bclaf1	ENSMUST00000190156.6	ENSMUSP00000140428.1	2247	ENSMUSE00001333781	ENSMUSE00000615778	20322969	20323868	63961987	20325805	4	5	AAG|GTTCA
ENSMUSG00000037608.16	Bclaf1	ENSMUST00000185800.6	ENSMUSP00000140623.1	2754	ENSMUSE00001333781	ENSMUSE00000615778	20322969	20323868	10551773	20325805	4	5	AAG|GTTCA
ENSMUSG00000037608.16	Bclaf1	ENSMUST00000043881.11	ENSMUSP00000043583.5	2760	ENSMUSE00000412631	ENSMUSE00000615778	20322963	20323868	124704939	20325805	4	5	AAG|GTTCA
ENSMUSG00000044150.12	Bclaf3	ENSMUST00000057180.12	ENSMUSP00000051031.6	2025	ENSMUSE00000372666	ENSMUSE00000410616	159553244	159553894	84858440	159555650	4	5	TAG|GTCTA
ENSMUSG00000044150.12	Bclaf3	ENSMUST00000112464.7	ENSMUSP00000108083.1	2259	ENSMUSE00000372666	ENSMUSE00000410616	159553244	159553894	97728918	159555650	4	5	TAG|GTCTA
ENSMUSG00000031845.15	Bco1	ENSMUST00000034308.14	ENSMUSP00000034308.8	1701	ENSMUSE00000323310	ENSMUSE00000213678	117108635	117108782	84608329	117111020	4	5	AAG|GTTGA
ENSMUSG00000032066.9	Bco2	ENSMUST00000119103.1	ENSMUSP00000112727.1	1599	ENSMUSE00000216233	ENSMUSE00000216242	50535478	50535660	24671755	50534720	10	11	AGG|GTTTG
ENSMUSG00000040363.15	Bcor	ENSMUST00000124033.7	ENSMUSP00000116258.1	5124	ENSMUSE00000416508	ENSMUSE00000416504	12054969	12055155	89089000	12049252	5	6	GAT|GTGAG
ENSMUSG00000040363.15	Bcor	ENSMUST00000065143.13	ENSMUSP00000068618.7	5178	ENSMUSE00000416508	ENSMUSE00000416504	12054969	12055155	30123608	12049252	6	7	GAT|GTGAG
ENSMUSG00000040363.15	Bcor	ENSMUST00000115512.8	ENSMUSP00000111174.2	5226	ENSMUSE00000416508	ENSMUSE00000416504	12054969	12055155	120675390	12049252	5	6	GAT|GTGAG
ENSMUSG00000040363.15	Bcor	ENSMUST00000115513.8	ENSMUSP00000111175.2	5280	ENSMUSE00000416508	ENSMUSE00000416504	12054969	12055155	120662919	12049252	6	7	GAT|GTGAG
ENSMUSG00000036959.15	Bcorl1	ENSMUST00000136348.7	ENSMUSP00000122000.1	5346	ENSMUSE00001267318	ENSMUSE00000701313	48376997	48377077	124664021	48379330	7	8	CTG|GTAGC
ENSMUSG00000009681.10	Bcr	ENSMUST00000164107.2	ENSMUSP00000126377.1	3813	ENSMUSE00000575606	ENSMUSE00000909135	75181569	75181731	52462803	75184921	22	23	CAG|GTCCA
ENSMUSG00000026172.12	Bcs1l	ENSMUST00000113733.9	ENSMUSP00000109362.3	1257	ENSMUSE00000156500	ENSMUSE00000156497	74589486	74589878	14726504	74590099	2	3	TTG|GTATC
ENSMUSG00000046598.15	Bdh1	ENSMUST00000115227.9	ENSMUSP00000110882.3	1032	ENSMUSE00000559893	ENSMUSE00000702105	31455028	31455180	10599720	31458901	6	7	AAG|GTCGC
ENSMUSG00000028167.15	Bdh2	ENSMUST00000029817.10	ENSMUSP00000029817.7	738	ENSMUSE00001338674	ENSMUSE00001342480	135288261	135288339	91230795	135289651	3	4	GAG|GTATT
ENSMUSG00000049658.13	Bdp1	ENSMUST00000038104.11	ENSMUSP00000038321.5	7404	ENSMUSE00001311095	ENSMUSE00000908667	100023600	100023855	183202952	100020410	38	39	CAG|GTTTC
ENSMUSG00000049658.13	Bdp1	ENSMUST00000109379.8	ENSMUSP00000105005.2	7416	ENSMUSE00001268164	ENSMUSE00001251843	100030785	100030989	68992180	100027471	35	36	GAG|GTATG
ENSMUSG00000035086.13	Becn1	ENSMUST00000130916.7	ENSMUSP00000119369.1	1347	ENSMUSE00001209532	ENSMUSE00001258393	101291383	101291532	65717388	101290499	9	10	GAG|GTACC
ENSMUSG00000028545.13	Bend5	ENSMUST00000030274.6	ENSMUSP00000030274.6	1266	ENSMUSE00001277388	ENSMUSE00001291597	111448506	111448654	54858817	111454298	4	5	AAG|GTCCA
ENSMUSG00000042182.16	Bend6	ENSMUST00000115161.7	ENSMUSP00000110814.1	660	ENSMUSE00000383776	ENSMUSE00001260564	33862654	33862773	116099338	33853367	5	6	ATG|GTATC
ENSMUSG00000042182.16	Bend6	ENSMUST00000062289.10	ENSMUSP00000052919.8	846	ENSMUSE00000383776	ENSMUSE00001260564	33862654	33862773	16674610	33853367	6	7	ATG|GTATC
ENSMUSG00000048186.14	Bend7	ENSMUST00000184139.7	ENSMUSP00000139220.1	1302	ENSMUSE00001314750	ENSMUSE00001315662	4796533	4796583	83960687	4800563	8	9	CAG|GTCAT
ENSMUSG00000048186.14	Bend7	ENSMUST00000056914.6	ENSMUSP00000052458.6	1305	ENSMUSE00001266624	ENSMUSE00000605462	4796530	4796583	34704481	4800925	8	9	CAG|GTCAT
ENSMUSG00000037418.6	Best1	ENSMUST00000117346.1	ENSMUSP00000113053.1	1656	ENSMUSE00000397283	ENSMUSE00000343868	9986651	9986994	52064860	9986371	10	11	CAG|GTGAT
ENSMUSG00000020169.4	Best3	ENSMUST00000020378.4	ENSMUSP00000020378.4	2010	ENSMUSE00000573820	ENSMUSE00000374949	117007588	117007668	83342600	117009041	8	9	CAG|GTCTC
ENSMUSG00000032757.6	Bet1	ENSMUST00000049166.4	ENSMUSP00000044877.4	357	ENSMUSE00001237259	ENSMUSE00001270627	4086777	4086972	37964314	4082582	1	2	TGG|GTGAT
ENSMUSG00000022684.15	Bfar	ENSMUST00000069281.7	ENSMUSP00000063371.7	978	ENSMUSE00000129476	ENSMUSE00001243081	13685062	13685398	95585140	13692577	2	3	CAG|GTTGC
ENSMUSG00000032556.11	Bfsp2	ENSMUST00000124310.4	ENSMUSP00000116249.2	1251	ENSMUSE00000795645	ENSMUSE00000468747	103479735	103480420	79670847	103453144	1	2	CAG|GTGGG
ENSMUSG00000031375.17	Bgn	ENSMUST00000169489.1	ENSMUSP00000126768.1	1110	ENSMUSE00001287419	ENSMUSE00001258718	73493200	73493338	32821835	73495016	7	8	CAG|GTTGT
ENSMUSG00000030103.11	Bhlhe40	ENSMUST00000032194.10	ENSMUSP00000032194.4	1236	ENSMUSE00000195317	ENSMUSE00000333646	108662521	108662644	79641449	108666925	4	5	CTG|GTGAT
ENSMUSG00000014329.14	Bicc1	ENSMUST00000131445.7	ENSMUSP00000119137.1	2610	ENSMUSE00000099171	ENSMUSE00001295200	70947772	70947933	66501613	70947001	11	12	CAG|GTTTC
ENSMUSG00000014329.14	Bicc1	ENSMUST00000143791.7	ENSMUSP00000123201.1	2934	ENSMUSE00000099171	ENSMUSE00001295200	70947772	70947933	121818465	70947001	11	12	CAG|GTTTC
ENSMUSG00000003452.15	Bicd1	ENSMUST00000111513.8	ENSMUSP00000107138.2	2481	ENSMUSE00000339717	ENSMUSE00000315637	149511692	149512117	69846908	149513890	4	5	CAG|GTAGA
ENSMUSG00000003452.15	Bicd1	ENSMUST00000086829.10	ENSMUSP00000084039.4	2508	ENSMUSE00000339717	ENSMUSE00000315637	149511692	149512117	94607292	149513890	4	5	CAG|GTAGA
ENSMUSG00000037933.16	Bicd2	ENSMUST00000110085.10	ENSMUSP00000105712.3	2463	ENSMUSE00000275315	ENSMUSE00000682706	49380571	49380722	105644196	49383253	6	7	CAG|GTGTG
ENSMUSG00000037933.16	Bicd2	ENSMUST00000048544.13	ENSMUSP00000039394.6	2556	ENSMUSE00000275315	ENSMUSE00000491158	49380571	49380722	103092304	49387019	6	7	CAG|GTGTG
ENSMUSG00000041609.16	Bicdl1	ENSMUST00000055408.12	ENSMUSP00000053547.6	1734	ENSMUSE00001294419	ENSMUSE00000389061	115662700	115662918	91635994	115656031	6	7	ACG|GTGAC
ENSMUSG00000070808.4	Bicra	ENSMUST00000210781.1	ENSMUSP00000148012.1	4737	ENSMUSE00000599921	ENSMUSE00000599920	15979351	15979986	8875160	15979195	8	9	CAG|GTGCC
ENSMUSG00000036568.7	Bicral	ENSMUST00000233537.1	ENSMUSP00000156590.1	3225	ENSMUSE00000323501	ENSMUSE00000323481	46811924	46812024	55298695	46809626	7	8	CAG|GTGGA
ENSMUSG00000004446.12	Bid	ENSMUST00000160684.7	ENSMUSP00000125731.1	588	ENSMUSE00000411252	ENSMUSE00000352488	120901723	120901788	120138986	120900366	2	3	GAG|GTCAG
ENSMUSG00000016758.4	Bik	ENSMUST00000230912.1	ENSMUSP00000155083.1	453	ENSMUSE00000126820	ENSMUSE00001436561	83543580	83543697	69888987	83544632	4	5	TGG|GTGTC
ENSMUSG00000024381.16	Bin1	ENSMUST00000234857.1	ENSMUSP00000157259.1	1305	ENSMUSE00000141662	ENSMUSE00000141675	32431983	32432093	52006086	32432425	12	13	AAG|GTTCA
ENSMUSG00000024381.16	Bin1	ENSMUST00000025239.8	ENSMUSP00000025239.7	1767	ENSMUSE00000141662	ENSMUSE00000141675	32431983	32432093	41798038	32432425	17	18	AAG|GTTCA
ENSMUSG00000022089.9	Bin3	ENSMUST00000022680.8	ENSMUSP00000022680.7	762	ENSMUSE00000123449	ENSMUSE00000380405	70134736	70134870	53531631	70138206	8	9	CAG|GTTAT
ENSMUSG00000057367.12	Birc2	ENSMUST00000190341.6	ENSMUSP00000140049.1	1839	ENSMUSE00000638659	ENSMUSE00000638658	7820974	7821219	60974590	7819561	5	6	CAG|GTGAC
ENSMUSG00000024073.16	Birc6	ENSMUST00000182133.7	ENSMUSP00000138693.1	14604	ENSMUSE00001248145	ENSMUSE00001298262	74696237	74696425	105253291	74697519	71	72	GAA|GTTAT
ENSMUSG00000024073.16	Birc6	ENSMUST00000180037.7	ENSMUSP00000136329.1	14622	ENSMUSE00001248145	ENSMUSE00001298262	74696237	74696425	28761155	74697519	71	72	GAA|GTTAT
ENSMUSG00000024073.16	Birc6	ENSMUST00000182597.7	ENSMUSP00000138333.1	14649	ENSMUSE00001248145	ENSMUSE00001298262	74696237	74696425	66480340	74697519	71	72	GAA|GTTAT
ENSMUSG00000038840.7	Birc7	ENSMUST00000108875.1	ENSMUSP00000104503.1	858	ENSMUSE00000223934	ENSMUSE00000546090	180930805	180930904	121422449	180931337	2	3	CAG|GTGTC
ENSMUSG00000041684.11	Bivm	ENSMUST00000114709.2	ENSMUSP00000110357.2	1509	ENSMUSE00000305424	ENSMUSE00000700325	44141778	44141874	45444647	44144770	9	10	AAG|GTTGG
ENSMUSG00000014453.4	Blk	ENSMUST00000014597.4	ENSMUSP00000014597.3	1500	ENSMUSE00000122368	ENSMUSE00000279101	63378468	63378544	30890599	63376046	10	11	CAG|GTTGC
ENSMUSG00000030528.12	Blm	ENSMUST00000081314.10	ENSMUSP00000080062.4	4251	ENSMUSE00000200149	ENSMUSE00000200148	80464738	80464937	101890482	80463965	18	19	AAG|GTGGA
ENSMUSG00000020840.10	Blmh	ENSMUST00000021197.9	ENSMUSP00000021197.3	1368	ENSMUSE00001207848	ENSMUSE00001229419	76949960	76950069	14925050	76951185	3	4	AAG|GTTGA
ENSMUSG00000061132.13	Blnk	ENSMUST00000054769.6	ENSMUSP00000057844.6	1374	ENSMUSE00000514310	ENSMUSE00000544050	40950954	40951025	55098563	40945556	8	9	CAG|GTCGA
ENSMUSG00000038982.10	Bloc1s5	ENSMUST00000035899.7	ENSMUSP00000036614.6	558	ENSMUSE00000291416	ENSMUSE00000642441	38612643	38612701	11876245	38604028	4	5	AAG|GTGAT
ENSMUSG00000040466.16	Blvrb	ENSMUST00000037399.15	ENSMUSP00000043092.9	621	ENSMUSE00001278150	ENSMUSE00001271673	27459256	27459420	100867104	27459652	2	3	TCA|GTCCC
ENSMUSG00000026577.13	Blzf1	ENSMUST00000120447.7	ENSMUSP00000113479.1	1212	ENSMUSE00000160684	ENSMUSE00000715965	164295710	164295929	54683595	164292411	6	7	AAG|GTTCT
ENSMUSG00000026577.13	Blzf1	ENSMUST00000027866.10	ENSMUSP00000027866.4	1233	ENSMUSE00000160684	ENSMUSE00000341399	164295710	164295929	62747344	164292411	8	9	AAG|GTTCT
ENSMUSG00000026739.13	Bmi1	ENSMUST00000051929.12	ENSMUSP00000110300.1	975	ENSMUSE00000162308	ENSMUSE00000291043	18683369	18683408	108889093	18683763	7	8	GAG|GTGAA
ENSMUSG00000022098.10	Bmp1	ENSMUST00000022693.8	ENSMUSP00000022693.7	2976	ENSMUSE00001073825	ENSMUSE00001053547	70490547	70490707	58807375	70490200	14	15	GAT|GTGTG
ENSMUSG00000023279.7	Bmp15	ENSMUST00000024049.7	ENSMUSP00000024049.7	1179	ENSMUSE00000259102	ENSMUSE00000134283	6320042	6320721	111715615	6316486	1	2	GAG|GTTCC
ENSMUSG00000034663.13	Bmp2k	ENSMUST00000112974.5	ENSMUSP00000108598.1	1950	ENSMUSE00000318509	ENSMUSE00000693804	97064829	97065013	65901774	97069649	13	14	CAG|GTCAG
ENSMUSG00000034663.13	Bmp2k	ENSMUST00000035635.9	ENSMUSP00000037970.7	3417	ENSMUSE00000318493	ENSMUSE00000393848	97074633	97074743	86813677	97091867	15	16	CAG|GTTCT
ENSMUSG00000032179.7	Bmp5	ENSMUST00000012281.7	ENSMUSP00000012281.7	1365	ENSMUSE00000531746	ENSMUSE00000333475	75893694	75893804	134424751	75900310	6	7	CTG|GTACA
ENSMUSG00000039004.6	Bmp6	ENSMUST00000171970.2	ENSMUSP00000126999.1	1533	ENSMUSE00000571159	ENSMUSE00000915566	38498717	38498827	106850179	38500302	6	7	TTG|GTCCA
ENSMUSG00000008999.7	Bmp7	ENSMUST00000009143.7	ENSMUSP00000009143.7	1293	ENSMUSE00000549035	ENSMUSE00000341757	172872872	172872982	53232124	172870286	6	7	CTG|GTTCA
ENSMUSG00000032726.12	Bmp8a	ENSMUST00000102641.9	ENSMUSP00000099701.3	1200	ENSMUSE00000995845	ENSMUSE00000379559	123315844	123315954	50279518	123313416	6	7	CTG|GTGCA
ENSMUSG00000032726.12	Bmp8a	ENSMUST00000040496.5	ENSMUSP00000037779.5	1239	ENSMUSE00000525168	ENSMUSE00000379559	123315805	123315954	114516420	123313416	6	7	GGG|GTGCA
ENSMUSG00000002384.2	Bmp8b	ENSMUST00000002457.1	ENSMUSP00000002457.1	1200	ENSMUSE00001293846	ENSMUSE00000241274	123122947	123123057	110144743	123126091	6	7	CTG|GTACA
ENSMUSG00000031963.8	Bmper	ENSMUST00000071982.6	ENSMUSP00000071872.5	2058	ENSMUSE00000215175	ENSMUSE00000215178	23406495	23406831	172494406	23473576	13	14	CCG|GTCCT
ENSMUSG00000021796.15	Bmpr1a	ENSMUST00000049005.14	ENSMUSP00000035900.8	1599	ENSMUSE00000561696	ENSMUSE00000561695	34424946	34425138	32738362	34422857	9	10	TTG|GTTTT
ENSMUSG00000052430.15	Bmpr1b	ENSMUST00000106232.7	ENSMUSP00000101839.1	1509	ENSMUSE00001281460	ENSMUSE00001271851	141845077	141845252	43221235	141843015	9	10	GAG|GTATA
ENSMUSG00000067336.6	Bmpr2	ENSMUST00000087435.6	ENSMUSP00000084701.5	3117	ENSMUSE00000545704	ENSMUSE00000601640	59852294	59852441	119324201	59859309	9	10	CAG|GTGAA
ENSMUSG00000042742.7	Bmt2	ENSMUST00000045235.7	ENSMUSP00000040578.5	1212	ENSMUSE00000245268	ENSMUSE00000245263	13641687	13641857	74660270	13630704	3	4	TGA|GTTGC
ENSMUSG00000028487.18	Bnc2	ENSMUST00000102820.8	ENSMUSP00000099884.2	3384	ENSMUSE00001250734	ENSMUSE00000468368	84546205	84546405	70038539	84506611	3	4	CAG|GTTCC
ENSMUSG00000011958.17	Bnip2	ENSMUST00000034754.11	ENSMUSP00000034754.5	981	ENSMUSE00000217929	ENSMUSE00000217920	70003569	70003667	55904189	70004341	9	10	ACA|GTATG
ENSMUSG00000022051.15	Bnip3l	ENSMUST00000022634.8	ENSMUSP00000022634.8	657	ENSMUSE00000686713	ENSMUSE00001282739	67008688	67008877	24391204	66999704	1	2	ACA|GTTCC
ENSMUSG00000028115.16	Bnipl	ENSMUST00000137250.8	ENSMUSP00000115197.2	987	ENSMUSE00000176348	ENSMUSE00000953587	95244985	95245087	93156851	95244273	7	8	CAG|GTATA
ENSMUSG00000044502.16	Bod1	ENSMUST00000109415.1	ENSMUSP00000105042.1	522	ENSMUSE00000385764	ENSMUSE00000680197	31669244	31669368	4774392	31666933	2	3	TCA|GTCAG
ENSMUSG00000061755.10	Bod1l	ENSMUST00000202908.1	ENSMUSP00000144359.1	8958	ENSMUSE00000545947	ENSMUSE00000545944	41799772	41799806	49455861	41798083	21	22	ACA|GTAGA
ENSMUSG00000061755.10	Bod1l	ENSMUST00000050556.10	ENSMUSP00000058618.7	9099	ENSMUSE00000545947	ENSMUSE00000545944	41799772	41799806	89402667	41798083	21	22	ACA|GTAGA
ENSMUSG00000026278.14	Bok	ENSMUST00000201863.3	ENSMUSP00000144347.1	642	ENSMUSE00000157500	ENSMUSE00000157503	93689157	93689285	18856155	93694223	3	4	CAG|GTATC
ENSMUSG00000025977.15	Boll	ENSMUST00000159398.1	ENSMUSP00000123814.1	399	ENSMUSE00001253888	ENSMUSE00001301656	55355648	55355739	45399241	55348935	3	4	AGG|GTATG
ENSMUSG00000022557.11	Bop1	ENSMUST00000023217.10	ENSMUSP00000023217.9	2199	ENSMUSE00000242902	ENSMUSE00000242897	76453817	76454105	67761114	76453728	13	14	CAG|GTGAC
ENSMUSG00000022070.7	Bora	ENSMUST00000227744.1	ENSMUSP00000154660.1	822	ENSMUSE00000380375	ENSMUSE00001434321	99062269	99062404	36966104	99065541	9	10	CAG|GTCAA
ENSMUSG00000038871.5	Bpgm	ENSMUST00000045372.5	ENSMUSP00000047393.5	780	ENSMUSE00000286626	ENSMUSE00000391292	34487290	34487950	27966396	34505613	2	3	AAG|GTATC
ENSMUSG00000038286.11	Bphl	ENSMUST00000040656.7	ENSMUSP00000046168.6	876	ENSMUSE00000571244	ENSMUSE00000571243	34063910	34064033	119195069	34074074	6	7	ACG|GTTGC
ENSMUSG00000052922.9	Bpi	ENSMUST00000109500.7	ENSMUSP00000105126.1	1449	ENSMUSE00000680551	ENSMUSE00000433848	158276961	158277003	46274590	158281518	12	13	AAG|GTGGA
ENSMUSG00000052922.9	Bpi	ENSMUST00000109499.7	ENSMUSP00000105125.1	1452	ENSMUSE00000433853	ENSMUSE00000433848	158276958	158277003	140946331	158281518	12	13	AAG|GTGGA
ENSMUSG00000052922.9	Bpi	ENSMUST00000065039.2	ENSMUSP00000067837.2	1461	ENSMUSE00000433853	ENSMUSE00000433848	158276958	158277003	34027016	158281518	12	13	AAG|GTGGA
ENSMUSG00000027483.7	Bpifa1	ENSMUST00000028985.7	ENSMUSP00000028985.7	837	ENSMUSE00001290792	ENSMUSE00000999829	154147245	154147323	60391722	154147688	6	7	AAG|GTATG
ENSMUSG00000042459.8	Bpifa2	ENSMUST00000048103.8	ENSMUSP00000046080.2	708	ENSMUSE00000274952	ENSMUSE00000274947	154009767	154009908	121282310	154010576	3	4	ATT|GTTGA
ENSMUSG00000027482.12	Bpifa3	ENSMUST00000109746.7	ENSMUSP00000105368.1	699	ENSMUSE00000274792	ENSMUSE00000681402	154137578	154137641	102636543	154138356	6	7	TAG|GTGCC
ENSMUSG00000027484.2	Bpifa5	ENSMUST00000028986.2	ENSMUSP00000028986.2	813	ENSMUSE00000169994	ENSMUSE00001017260	154166910	154166988	60386928	154167311	6	7	GTG|GTGTG
ENSMUSG00000027481.2	Bpifb2	ENSMUST00000028983.2	ENSMUSP00000028983.2	1389	ENSMUSE00000169961	ENSMUSE00000169972	153889796	153889849	60410705	153890574	10	11	GAG|GTGGC
ENSMUSG00000068008.8	Bpifb3	ENSMUST00000109760.1	ENSMUSP00000105382.1	1422	ENSMUSE00000555337	ENSMUSE00000555336	153928654	153928824	160552713	153929377	11	12	GGG|GTTAT
ENSMUSG00000074665.11	Bpifb4	ENSMUST00000099181.1	ENSMUSP00000096786.1	1212	ENSMUSE00000639837	ENSMUSE00000639836	153957719	153957761	67097879	153959713	10	11	GAT|GTGTT
ENSMUSG00000074665.11	Bpifb4	ENSMUST00000109759.8	ENSMUSP00000105381.2	1854	ENSMUSE00000639837	ENSMUSE00000639836	153957719	153957761	160528847	153959713	13	14	GAT|GTGTT
ENSMUSG00000068009.11	Bpifb6	ENSMUST00000088955.11	ENSMUSP00000086347.5	1350	ENSMUSE00000555379	ENSMUSE00000555377	153908087	153908137	57140635	153908652	11	12	CAG|GTGGC
ENSMUSG00000067998.11	Bpifb9a	ENSMUST00000088924.6	ENSMUSP00000086314.5	1776	ENSMUSE00001215117	ENSMUSE00000976533	154267855	154267922	85092832	154268198	11	12	AAG|GTCTG
ENSMUSG00000026617.16	Bpnt1	ENSMUST00000027916.12	ENSMUSP00000027916.6	927	ENSMUSE00000161060	ENSMUSE00000161058	185346675	185346723	34695591	185348835	5	6	AAG|GTCTT
ENSMUSG00000002413.15	Braf	ENSMUST00000002487.14	ENSMUSP00000002487.8	2415	ENSMUSE00000277767	ENSMUSE00000193817	39643100	39643217	110113192	39640535	14	15	ATG|GTGAT
ENSMUSG00000029458.14	Brap	ENSMUST00000111765.7	ENSMUSP00000107395.1	1686	ENSMUSE00001233054	ENSMUSE00000463925	121684371	121684474	74347385	121687245	11	12	GAA|GTGTA
ENSMUSG00000029458.14	Brap	ENSMUST00000031414.14	ENSMUSP00000031414.8	1776	ENSMUSE00001233054	ENSMUSE00001355190	121684371	121684474	149631728	121687256	11	12	GAA|GTGTA
ENSMUSG00000000148.17	Brat1	ENSMUST00000110806.7	ENSMUSP00000106429.1	1794	ENSMUSE00001253836	ENSMUSE00001259851	140715139	140715212	120271036	140716794	10	11	ATG|GTCCT
ENSMUSG00000000148.17	Brat1	ENSMUST00000041588.12	ENSMUSP00000036016.6	2469	ENSMUSE00001253836	ENSMUSE00001259851	140715139	140715212	28182579	140716794	10	11	ATG|GTCCT
ENSMUSG00000041147.10	Brca2	ENSMUST00000202313.1	ENSMUSP00000144150.1	9990	ENSMUSE00000258134	ENSMUSE00000463230	150560685	150560823	28678162	150567129	24	25	TAG|GTCTT
ENSMUSG00000031201.17	Brcc3	ENSMUST00000114074.7	ENSMUSP00000109708.1	876	ENSMUSE00001375711	ENSMUSE00001225207	75437936	75437991	103911976	75447287	7	8	AGA|GTATG
ENSMUSG00000026918.16	Brd3	ENSMUST00000164296.7	ENSMUSP00000128812.1	2181	ENSMUSE00001283892	ENSMUSE00001268447	27462421	27462568	32273713	27461743	3	4	CAG|GTTCC
ENSMUSG00000026918.16	Brd3	ENSMUST00000113941.8	ENSMUSP00000109574.2	2232	ENSMUSE00001283892	ENSMUSE00001268447	27462421	27462568	110725113	27461743	4	5	CAG|GTTCC
ENSMUSG00000024002.18	Brd4	ENSMUST00000120276.8	ENSMUSP00000112474.2	2172	ENSMUSE00000547571	ENSMUSE00000713464	32211167	32211277	108770551	32206993	12	13	CAG|GTCCT
ENSMUSG00000024002.18	Brd4	ENSMUST00000121285.7	ENSMUSP00000113070.1	4203	ENSMUSE00000137070	ENSMUSE00000310779	32201002	32201592	109519918	32199270	15	16	CTG|GTCAT
ENSMUSG00000003778.14	Brd8	ENSMUST00000097626.9	ENSMUSP00000095229.3	2637	ENSMUSE00001274986	ENSMUSE00001237113	34604831	34604923	81016231	34604666	16	17	TAG|GTATG
ENSMUSG00000003778.14	Brd8	ENSMUST00000003876.9	ENSMUSP00000003876.3	2856	ENSMUSE00001274986	ENSMUSE00001237113	34604831	34604923	121626048	34604666	17	18	TAG|GTATG
ENSMUSG00000057649.6	Brd9	ENSMUST00000222399.1	ENSMUSP00000152390.1	1791	ENSMUSE00000641200	ENSMUSE00000641199	73954545	73954583	3519217	73955524	13	14	AAG|GTTGG
ENSMUSG00000029279.15	Brdt	ENSMUST00000031215.14	ENSMUSP00000031215.8	2871	ENSMUSE00000187677	ENSMUSE00001301966	107370155	107370329	128893616	107376362	15	16	CAG|GTGAT
ENSMUSG00000028351.5	Brinp1	ENSMUST00000030036.5	ENSMUSP00000030036.5	2283	ENSMUSE00001237414	ENSMUSE00000225588	68826816	68826921	93189462	68798924	5	6	AAG|GTCTT
ENSMUSG00000004031.13	Brinp2	ENSMUST00000004133.10	ENSMUSP00000004133.8	2352	ENSMUSE00000160786	ENSMUSE00000160790	158266462	158266670	155601454	158255079	4	5	AAG|GTCAC
ENSMUSG00000035131.14	Brinp3	ENSMUST00000166814.7	ENSMUSP00000126074.1	2301	ENSMUSE00001258359	ENSMUSE00001286903	146701656	146701846	80863180	146746585	4	5	AAG|GTGAC
ENSMUSG00000034329.16	Brip1	ENSMUST00000044423.3	ENSMUSP00000043108.3	3525	ENSMUSE00001023821	ENSMUSE00000271740	86064778	86065101	44429560	86062045	19	20	AAA|GTGAT
ENSMUSG00000022247.12	Brix1	ENSMUST00000022855.11	ENSMUSP00000022855.5	1062	ENSMUSE00001285420	ENSMUSE00000124962	10481716	10481759	172250886	10479651	3	4	GAG|GTCTG
ENSMUSG00000033940.8	Brk1	ENSMUST00000035725.6	ENSMUSP00000041644.5	228	ENSMUSE00000222782	ENSMUSE00000373930	113615776	113615858	97517461	113616951	2	3	AGG|GTGAC
ENSMUSG00000080268.4	Brms1	ENSMUST00000116567.3	ENSMUSP00000112266.2	741	ENSMUSE00000145832	ENSMUSE00000145826	5047392	5047484	33866327	5048573	7	8	CTG|GTCCA
ENSMUSG00000012076.8	Brms1l	ENSMUST00000219419.1	ENSMUSP00000151316.1	537	ENSMUSE00001407777	ENSMUSE00001410096	55861088	55861171	27271775	55861454	5	6	CAG|GTCCA
ENSMUSG00000012076.8	Brms1l	ENSMUST00000059250.7	ENSMUSP00000082500.4	972	ENSMUSE00000992059	ENSMUSE00001092945	55861088	55861171	32227215	55861454	6	7	CAG|GTCCA
ENSMUSG00000046836.13	Brox	ENSMUST00000163528.7	ENSMUSP00000132333.3	1236	ENSMUSE00001275492	ENSMUSE00001337159	183279470	183279629	77066600	183278438	13	14	AGT|GTCAA
ENSMUSG00000001632.16	Brpf1	ENSMUST00000113122.7	ENSMUSP00000108747.1	3639	ENSMUSE00000196940	ENSMUSE00000196937	113317548	113317676	98812797	113318721	6	7	GAG|GTACC
ENSMUSG00000035390.16	Brsk1	ENSMUST00000205666.1	ENSMUSP00000145845.1	924	ENSMUSE00000538494	ENSMUSE00000538492	4698700	4698816	94635409	4698952	5	6	CGG|GTCCC
ENSMUSG00000035390.16	Brsk1	ENSMUST00000206024.1	ENSMUSP00000145970.1	1032	ENSMUSE00000538494	ENSMUSE00000538492	4698700	4698816	77924543	4698952	5	6	CGG|GTCCC
ENSMUSG00000035390.16	Brsk1	ENSMUST00000048248.8	ENSMUSP00000039517.7	2337	ENSMUSE00000303375	ENSMUSE00000990289	4708818	4709016	68585178	4710511	17	18	CCG|GTCCC
ENSMUSG00000053046.16	Brsk2	ENSMUST00000018971.14	ENSMUSP00000018971.8	1962	ENSMUSE00001250303	ENSMUSE00001209081	141992240	141992300	128624858	141993319	13	14	CGG|GTGAC
ENSMUSG00000053046.16	Brsk2	ENSMUST00000105989.8	ENSMUSP00000101610.2	2028	ENSMUSE00001250303	ENSMUSE00001209081	141992240	141992300	52286338	141993319	13	14	CGG|GTGAC
ENSMUSG00000053046.16	Brsk2	ENSMUST00000075528.11	ENSMUSP00000074969.5	2160	ENSMUSE00001250303	ENSMUSE00001209081	141992240	141992300	104643576	141993319	13	14	CGG|GTGAC
ENSMUSG00000053046.16	Brsk2	ENSMUST00000174499.7	ENSMUSP00000134201.1	2208	ENSMUSE00001250303	ENSMUSE00001209081	141992240	141992300	39083693	141993319	13	14	CGG|GTGAC
ENSMUSG00000022914.17	Brwd1	ENSMUST00000232755.1	ENSMUSP00000156497.1	6780	ENSMUSE00001247361	ENSMUSE00001222779	96004963	96005130	110947299	96004708	39	40	CTG|GTTCT
ENSMUSG00000022914.17	Brwd1	ENSMUST00000099502.8	ENSMUSP00000097101.2	6915	ENSMUSE00001030482	ENSMUSE00001058995	96009820	96009987	155625851	96009568	39	40	CTG|GTTCT
ENSMUSG00000063663.11	Brwd3	ENSMUST00000101283.3	ENSMUSP00000098841.3	546	ENSMUSE00001278984	ENSMUSE00001225943	108833214	108833273	103743264	108825495	4	5	CTG|GTGGC
ENSMUSG00000063663.11	Brwd3	ENSMUST00000150434.7	ENSMUSP00000123588.1	5400	ENSMUSE00001276006	ENSMUSE00001299852	108755416	108755556	112645400	108754311	35	36	CCA|GTTCA
ENSMUSG00000071657.12	Bscl2	ENSMUST00000160556.7	ENSMUSP00000123976.1	1152	ENSMUSE00001258380	ENSMUSE00001228112	8847667	8847733	55146146	8847982	8	9	CAG|GTCAG
ENSMUSG00000040859.14	Bsdc1	ENSMUST00000048162.9	ENSMUSP00000048742.8	1284	ENSMUSE00000317006	ENSMUSE00001235676	129471927	129472042	120813654	129472492	6	7	ATG|GTTCC
ENSMUSG00000032589.14	Bsn	ENSMUST00000035208.13	ENSMUSP00000035208.6	11829	ENSMUSE00000469753	ENSMUSE00001316477	108109885	108116526	113724245	108108186	5	6	CAG|GTGTC
ENSMUSG00000028392.15	Bspry	ENSMUST00000107449.3	ENSMUSP00000103073.3	1422	ENSMUSE00001258949	ENSMUSE00000375391	62482618	62482716	128318163	62486643	2	3	GTG|GTCAT
ENSMUSG00000028392.15	Bspry	ENSMUST00000030088.11	ENSMUSP00000030088.5	1461	ENSMUSE00001258949	ENSMUSE00000375391	62482618	62482716	104928728	62486643	2	3	GTG|GTCAT
ENSMUSG00000046718.8	Bst2	ENSMUST00000051672.8	ENSMUSP00000051921.7	519	ENSMUSE00000475972	ENSMUSE00000469896	71537128	71537456	162963880	71536434	1	2	GTG|GTGAC
ENSMUSG00000054360.4	Bsx	ENSMUST00000067375.4	ENSMUSP00000068057.3	699	ENSMUSE00000457882	ENSMUSE00000457891	40876294	40876490	106853118	40880057	2	3	CAG|GTGAA
ENSMUSG00000025103.8	Btbd1	ENSMUST00000026093.8	ENSMUSP00000026093.7	1467	ENSMUSE00000530136	ENSMUSE00000530135	81800958	81801150	118757368	81797083	5	6	CAG|GTTCA
ENSMUSG00000038187.14	Btbd10	ENSMUST00000047091.13	ENSMUSP00000048530.7	1428	ENSMUSE00001229140	ENSMUSE00001247690	113328339	113328459	99510582	113325975	8	9	TCA|GTGCC
ENSMUSG00000020042.15	Btbd11	ENSMUST00000105307.7	ENSMUSP00000100944.1	3330	ENSMUSE00001292162	ENSMUSE00001287055	85645488	85645590	31244166	85647793	13	14	CAG|GTTCA
ENSMUSG00000040298.6	Btbd16	ENSMUST00000048453.6	ENSMUSP00000035433.5	1569	ENSMUSE00000668957	ENSMUSE00000668956	130823154	130823342	25817680	130825899	15	16	CAC|GTCTT
ENSMUSG00000000202.9	Btbd17	ENSMUST00000000206.3	ENSMUSP00000000206.3	1437	ENSMUSE00001220189	ENSMUSE00000258911	114793850	114794126	177752916	114792522	2	3	CAG|GTATT
ENSMUSG00000086598.9	Btbd18	ENSMUST00000133437.2	ENSMUSP00000142247.1	2172	ENSMUSE00000939673	ENSMUSE00000792123	84661431	84661600	121685523	84668780	4	5	AGG|GTGAG
ENSMUSG00000002803.14	Btbd6	ENSMUST00000221104.1	ENSMUSP00000152889.1	1467	ENSMUSE00000528949	ENSMUSE00001420254	112977253	112977371	35905272	112978945	3	4	AAA|GTACA
ENSMUSG00000062202.14	Btbd9	ENSMUST00000237048.1	ENSMUSP00000157449.1	1839	ENSMUSE00000233117	ENSMUSE00001457787	30228800	30228878	79276243	30220570	10	11	GAG|GTGTT
ENSMUSG00000082361.6	Btc	ENSMUST00000121044.5	ENSMUSP00000112765.2	534	ENSMUSE00000713196	ENSMUSE00000721802	91376914	91377012	159615551	91366238	2	3	CAG|GTACC
ENSMUSG00000021660.14	Btf3	ENSMUST00000152704.7	ENSMUSP00000118093.1	489	ENSMUSE00001296257	ENSMUSE00000495846	98313639	98313752	107298836	98313293	3	4	GAG|GTGAA
ENSMUSG00000021660.14	Btf3	ENSMUST00000022163.14	ENSMUSP00000022163.8	615	ENSMUSE00001296257	ENSMUSE00000495846	98313639	98313752	130018833	98313293	3	4	GAG|GTGAA
ENSMUSG00000028568.16	Btf3l4	ENSMUST00000102742.10	ENSMUSP00000099803.4	477	ENSMUSE00000525636	ENSMUSE00000662464	108826100	108826213	87487799	108819337	3	4	GAG|GTGAA
ENSMUSG00000022863.15	Btg3	ENSMUST00000023570.13	ENSMUSP00000023570.7	759	ENSMUSE00000482894	ENSMUSE00000476530	78369113	78369250	32417435	78365009	3	4	CCG|GTATG
ENSMUSG00000032056.10	Btg4	ENSMUST00000213680.1	ENSMUSP00000149181.1	753	ENSMUSE00000216123	ENSMUSE00000887730	51117828	51118026	25230207	51119583	6	7	CAG|GTTGA
ENSMUSG00000031264.13	Btk	ENSMUST00000033617.12	ENSMUSP00000033617.6	1980	ENSMUSE00000207753	ENSMUSE00000207742	134547562	134547626	120015274	134546830	16	17	TAG|GTATG
ENSMUSG00000062638.11	Btnl1	ENSMUST00000080254.6	ENSMUSP00000079140.5	1530	ENSMUSE00000490907	ENSMUSE00000141093	34379494	34379847	5084294	34381242	3	4	TAG|GTTTA
ENSMUSG00000040283.14	Btnl9	ENSMUST00000066531.12	ENSMUSP00000066598.6	1866	ENSMUSE00000246316	ENSMUSE00000417626	49178715	49178996	107665999	49176056	4	5	CAG|GTCTG
ENSMUSG00000025217.15	Btrc	ENSMUST00000111936.3	ENSMUSP00000107567.2	1710	ENSMUSE00000148921	ENSMUSE00000542751	45515858	45516107	110297733	45517133	9	10	AAG|GTGTG
ENSMUSG00000025217.15	Btrc	ENSMUST00000065601.12	ENSMUSP00000070728.5	1818	ENSMUSE00000148921	ENSMUSE00000542751	45515858	45516107	82738279	45517133	10	11	AAG|GTGTG
ENSMUSG00000040084.9	Bub1b	ENSMUST00000038341.7	ENSMUSP00000037126.7	3159	ENSMUSE00000293677	ENSMUSE00000293667	118638401	118638575	70042057	118639739	21	22	CAT|GTAGA
ENSMUSG00000066979.6	Bub3	ENSMUST00000084502.6	ENSMUSP00000081547.5	981	ENSMUSE00000415279	ENSMUSE00000668867	131568505	131568721	100475023	131571892	7	8	CAA|GTCCA
ENSMUSG00000032077.5	Bud13	ENSMUST00000074957.4	ENSMUSP00000074490.3	1914	ENSMUSE00001278336	ENSMUSE00001239628	46287662	46288435	73267504	46290343	4	5	AAG|GTGTC
ENSMUSG00000005378.17	Bud23	ENSMUST00000085984.10	ENSMUSP00000083146.4	846	ENSMUSE00001208361	ENSMUSE00001219837	135056842	135056927	167846601	135056384	9	10	GAA|GTTCT
ENSMUSG00000071317.4	Bves	ENSMUST00000095715.4	ENSMUSP00000093382.3	1077	ENSMUSE00000643784	ENSMUSE00000614199	45347785	45347893	24497838	45353917	5	6	CAG|GTCAC
ENSMUSG00000023988.8	Bysl	ENSMUST00000024783.8	ENSMUSP00000024783.8	1311	ENSMUSE00000136963	ENSMUSE00000136967	47604255	47604393	4799954	47603989	3	4	GAG|GTGTT
ENSMUSG00000051223.14	Bzw1	ENSMUST00000050552.14	ENSMUSP00000051935.8	1260	ENSMUSE00000482008	ENSMUSE00000546267	58399004	58399098	53748369	58400144	4	5	CAG|GTTTT
ENSMUSG00000020547.5	Bzw2	ENSMUST00000020856.5	ENSMUSP00000020856.4	1260	ENSMUSE00000106405	ENSMUSE00000106400	36109705	36109875	10180870	36107642	8	9	GAG|GTGGT
ENSMUSG00000045532.5	C1ql1	ENSMUST00000057849.5	ENSMUSP00000050469.5	777	ENSMUSE00000365349	ENSMUSE00000585785	102945865	102946688	114459594	102939912	1	2	CAG|GTGCG
ENSMUSG00000036907.9	C1ql2	ENSMUST00000037286.9	ENSMUSP00000037257.8	864	ENSMUSE00000224002	ENSMUSE00000489076	120340582	120341801	38114533	120343174	1	2	CAG|GTGCG
ENSMUSG00000049630.6	C1ql3	ENSMUST00000061545.6	ENSMUSP00000056188.5	768	ENSMUSE00000335434	ENSMUSE00000374616	13010260	13011806	135798748	13004444	1	2	CAG|GTGCG
ENSMUSG00000001076.7	C1ql4	ENSMUST00000064462.4	ENSMUSP00000068402.3	717	ENSMUSE00000438810	ENSMUSE00000551116	99087192	99087817	134196422	99084933	1	2	CAG|GTCCG
ENSMUSG00000023571.4	C1qtnf12	ENSMUST00000024338.4	ENSMUSP00000024338.4	927	ENSMUSE00001300996	ENSMUSE00001303000	155965866	155965956	84012509	155966160	6	7	TAC|GTCCC
ENSMUSG00000046491.10	C1qtnf2	ENSMUST00000057679.9	ENSMUSP00000051652.3	885	ENSMUSE00000389008	ENSMUSE00000351380	43485821	43486073	14715623	43491525	3	4	AAG|GTCCA
ENSMUSG00000058914.12	C1qtnf3	ENSMUST00000022853.14	ENSMUSP00000022853.8	741	ENSMUSE00000124941	ENSMUSE00000124940	10971981	10972110	24978167	10975690	4	5	CAG|GTGTG
ENSMUSG00000022440.9	C1qtnf6	ENSMUST00000023075.8	ENSMUSP00000023075.8	795	ENSMUSE00001213813	ENSMUSE00000647975	78527228	78527468	101033901	78525398	2	3	AGG|GTGAC
ENSMUSG00000061535.11	C1qtnf7	ENSMUST00000121872.2	ENSMUSP00000113520.1	870	ENSMUSE00001292950	ENSMUSE00000718152	43609053	43609298	28630854	43616586	2	3	CAG|GTCTA
ENSMUSG00000055172.10	C1ra	ENSMUST00000068593.8	ENSMUSP00000063707.7	2124	ENSMUSE00000878782	ENSMUSE00001088716	124512405	124512800	75661671	124513877	1	2	CAT|GTGGC
ENSMUSG00000098470.1	C1rb	ENSMUST00000184647.1	ENSMUSP00000139376.1	2121	ENSMUSE00001317337	ENSMUSE00001315447	124570294	124570458	72358579	124571581	1	2	CAT|GTGGC
ENSMUSG00000038527.9	C1rl	ENSMUST00000049124.9	ENSMUSP00000042883.9	1449	ENSMUSE00000482100	ENSMUSE00000249028	124493113	124493230	71713975	124494043	1	2	GAT|GTGCT
ENSMUSG00000079343.4	C1s2	ENSMUST00000068797.2	ENSMUSP00000066999.3	2067	ENSMUSE00000466655	ENSMUSE00000995347	124636027	124636085	51604659	124635689	1	2	GTG|GTATT
ENSMUSG00000024371.14	C2	ENSMUST00000025230.14	ENSMUSP00000025230.8	2283	ENSMUSE00000141462	ENSMUSE00000737671	34863179	34863228	41798038	34863031	17	18	CAG|GTGGG
ENSMUSG00000045975.8	C2cd2	ENSMUST00000170757.2	ENSMUSP00000127368.1	2091	ENSMUSE00000131987	ENSMUSE00000554342	97879610	97879674	151384317	97877232	8	9	AAG|GTCTG
ENSMUSG00000032120.11	C2cd2l	ENSMUST00000065080.9	ENSMUSP00000065233.8	2121	ENSMUSE00000444338	ENSMUSE00000216724	44313878	44314011	3259709	44313791	12	13	AAG|GTGCC
ENSMUSG00000047248.20	C2cd3	ENSMUST00000051777.14	ENSMUSP00000062637.7	6972	ENSMUSE00001007562	ENSMUSE00000977418	100425977	100426149	31033030	100427296	19	20	CAG|GTTTC
ENSMUSG00000030279.15	C2cd5	ENSMUST00000111758.8	ENSMUSP00000107388.3	2973	ENSMUSE00000294769	ENSMUSE00000197014	143030122	143030211	21756980	143029660	19	20	CAG|GTCAC
ENSMUSG00000030279.15	C2cd5	ENSMUST00000203187.2	ENSMUSP00000145373.1	3051	ENSMUSE00000294769	ENSMUSE00000197014	143030122	143030211	111278476	143029660	20	21	CAG|GTCAC
ENSMUSG00000024164.15	C3	ENSMUST00000024988.14	ENSMUSP00000024988.8	4992	ENSMUSE00000657101	ENSMUSE00000138963	57209239	57209290	74658178	57207619	33	34	CAA|GTACT
ENSMUSG00000006423.15	C330007P06Rik	ENSMUST00000115248.9	ENSMUSP00000110903.3	669	ENSMUSE00000206171	ENSMUSE00001233523	36854283	36854421	55640584	36853419	4	5	AAG|GTTAT
ENSMUSG00000073418.4	C4b	ENSMUST00000069507.8	ENSMUSP00000069418.8	5217	ENSMUSE00001080684	ENSMUSE00001054693	34730420	34730494	112346594	34729906	35	36	TCG|GTCCC
ENSMUSG00000046679.16	C87436	ENSMUST00000141972.7	ENSMUSP00000115916.1	1164	ENSMUSE00000558764	ENSMUSE00000558763	86447311	86447421	94971241	86449865	4	5	CTG|GTGCA
ENSMUSG00000046679.16	C87436	ENSMUST00000113698.7	ENSMUSP00000109328.1	1695	ENSMUSE00001207882	ENSMUSE00001235525	86465801	86465963	24397211	86470388	9	10	TTG|GTAAC
ENSMUSG00000046679.16	C87436	ENSMUST00000113700.7	ENSMUSP00000109330.1	1725	ENSMUSE00001207882	ENSMUSE00001235525	86465801	86465963	30562324	86470388	9	10	TTG|GTAAC
ENSMUSG00000035031.15	C8a	ENSMUST00000064873.8	ENSMUSP00000067541.8	1764	ENSMUSE00000365400	ENSMUSE00000275883	104845895	104846135	142160164	104828080	7	8	AAG|GTACT
ENSMUSG00000015083.11	C8g	ENSMUST00000040042.10	ENSMUSP00000041855.4	609	ENSMUSE00001290945	ENSMUSE00000164533	25499014	25499115	16321584	25498943	5	6	ATG|GTTTC
ENSMUSG00000022149.18	C9	ENSMUST00000022749.16	ENSMUSP00000022749.10	1647	ENSMUSE00000123964	ENSMUSE00000123965	6486621	6486861	141000685	6489968	7	8	AAG|GTGTT
ENSMUSG00000028300.14	C9orf72	ENSMUST00000084724.9	ENSMUSP00000081775.3	1263	ENSMUSE00000177975	ENSMUSE00000675638	35194137	35194194	78971317	35193294	9	10	CAG|GTCTT
ENSMUSG00000028300.14	C9orf72	ENSMUST00000108127.3	ENSMUSP00000103762.3	1446	ENSMUSE00000177975	ENSMUSE00000233691	35194137	35194194	76800760	35193294	9	10	CAG|GTCTT
ENSMUSG00000028578.8	Caap1	ENSMUST00000030313.8	ENSMUSP00000030313.8	1071	ENSMUSE00000386603	ENSMUSE00000360598	94550422	94550506	34905078	94549194	3	4	AGG|GTGAC
ENSMUSG00000036707.16	Cab39	ENSMUST00000113360.7	ENSMUSP00000108987.1	1026	ENSMUSE00000330328	ENSMUSE00000629324	85848277	85848420	78204840	85851576	8	9	AAG|GTGTT
ENSMUSG00000021981.10	Cab39l	ENSMUST00000022553.5	ENSMUSP00000022553.5	1014	ENSMUSE00000494461	ENSMUSE00000376253	59539062	59539205	10209134	59548903	10	11	AAG|GTGTT
ENSMUSG00000019945.10	Cabcoco1	ENSMUST00000166919.3	ENSMUSP00000128895.2	627	ENSMUSE00000364686	ENSMUSE00001371836	68436843	68436965	24887780	68436420	4	5	AAG|GTGCT
ENSMUSG00000038990.14	Cables2	ENSMUST00000108891.1	ENSMUSP00000104519.1	1431	ENSMUSE00000225363	ENSMUSE00000225358	180262117	180262225	35429893	180261681	5	6	AAG|GTCGT
ENSMUSG00000009075.2	Cabp7	ENSMUST00000009219.2	ENSMUSP00000009219.2	648	ENSMUSE00000309131	ENSMUSE00000309124	4740369	4740512	53233825	4739666	2	3	ATG|GTGAC
ENSMUSG00000028532.14	Cachd1	ENSMUST00000030257.14	ENSMUSP00000030257.8	3867	ENSMUSE00000525789	ENSMUSE00000525788	100990824	100990975	34859936	100992890	23	24	TCG|GTGAT
ENSMUSG00000034656.18	Cacna1a	ENSMUST00000121390.7	ENSMUSP00000112436.1	7107	ENSMUSE00000381176	ENSMUSE00000408999	84636512	84636698	107907897	84638865	45	46	CAG|GTTTG
ENSMUSG00000004113.18	Cacna1b	ENSMUST00000041342.11	ENSMUSP00000037416.5	6984	ENSMUSE00000569609	ENSMUSE00000165027	24638672	24638737	110658899	24637517	34	35	CAG|GTTTT
ENSMUSG00000051331.16	Cacna1c	ENSMUST00000112825.8	ENSMUSP00000108444.2	5610	ENSMUSE00000508387	ENSMUSE00000884241	118595856	118596191	34617229	118594194	41	42	GCG|GTCTT
ENSMUSG00000051331.16	Cacna1c	ENSMUST00000078320.13	ENSMUSP00000077433.8	6420	ENSMUSE00000508387	ENSMUSE00001319170	118595856	118596191	74306965	118594194	46	47	GCG|GTCTT
ENSMUSG00000015968.18	Cacna1d	ENSMUST00000224198.2	ENSMUSP00000153250.2	6435	ENSMUSE00000619046	ENSMUSE00001423453	30042766	30043086	133176441	30042366	46	47	GCA|GTCCT
ENSMUSG00000015968.18	Cacna1d	ENSMUST00000112250.5	ENSMUSP00000107869.3	6501	ENSMUSE00000619046	ENSMUSE00001426998	30042766	30043086	8201444	30042366	46	47	GCA|GTCCT
ENSMUSG00000015968.18	Cacna1d	ENSMUST00000238504.1	ENSMUSP00000158632.1	6540	ENSMUSE00000619046	ENSMUSE00001423339	30042766	30043086	138124978	30042366	48	49	GCA|GTCCT
ENSMUSG00000040118.15	Cacna2d1	ENSMUST00000199704.4	ENSMUSP00000142881.1	3240	ENSMUSE00000294689	ENSMUSE00000294682	16359184	16359236	105610650	16361875	33	34	CTG|GTCTA
ENSMUSG00000040118.15	Cacna2d1	ENSMUST00000078272.12	ENSMUSP00000077391.6	3255	ENSMUSE00000294689	ENSMUSE00000294682	16359184	16359236	118175554	16361875	33	34	CTG|GTCTA
ENSMUSG00000040118.15	Cacna2d1	ENSMUST00000180204.7	ENSMUSP00000136260.1	3261	ENSMUSE00000294689	ENSMUSE00000294682	16359184	16359236	27006801	16361875	34	35	CTG|GTCTA
ENSMUSG00000040118.15	Cacna2d1	ENSMUST00000101581.9	ENSMUSP00000099117.3	3276	ENSMUSE00000294689	ENSMUSE00000294682	16359184	16359236	127123537	16361875	34	35	CTG|GTCTA
ENSMUSG00000040118.15	Cacna2d1	ENSMUST00000039370.13	ENSMUSP00000049457.7	3312	ENSMUSE00000294689	ENSMUSE00000294682	16359184	16359236	30851628	16361875	34	35	CTG|GTCTA
ENSMUSG00000010066.15	Cacna2d2	ENSMUST00000010210.12	ENSMUSP00000010210.6	3447	ENSMUSE00000583300	ENSMUSE00000583299	107526343	107526395	57480920	107526540	33	34	CTG|GTCCT
ENSMUSG00000010066.15	Cacna2d2	ENSMUST00000170737.2	ENSMUSP00000125943.1	3453	ENSMUSE00000583300	ENSMUSE00000583299	107526343	107526395	110279180	107526540	33	34	CTG|GTCCT
ENSMUSG00000010066.15	Cacna2d2	ENSMUST00000085092.11	ENSMUSP00000082173.5	3465	ENSMUSE00000583300	ENSMUSE00000583299	107526343	107526395	3352291	107526540	34	35	CTG|GTCCT
ENSMUSG00000010066.15	Cacna2d2	ENSMUST00000168532.7	ENSMUSP00000132512.1	3471	ENSMUSE00000583300	ENSMUSE00000583299	107526343	107526395	16389821	107526540	34	35	CTG|GTCCT
ENSMUSG00000010066.15	Cacna2d2	ENSMUST00000166799.7	ENSMUSP00000126029.1	3474	ENSMUSE00000583300	ENSMUSE00000583299	107526343	107526395	88418387	107526540	34	35	CTG|GTCCT
ENSMUSG00000021991.9	Cacna2d3	ENSMUST00000022567.8	ENSMUSP00000022567.7	3276	ENSMUSE00000247282	ENSMUSE00000407692	28943557	28943668	47560621	28908398	35	36	CAA|GTCCT
ENSMUSG00000041460.16	Cacna2d4	ENSMUST00000186622.2	ENSMUSP00000140197.2	3276	ENSMUSE00000292262	ENSMUSE00000292251	119300328	119300425	38196573	119302119	21	22	AGT|GTGAC
ENSMUSG00000041460.16	Cacna2d4	ENSMUST00000238905.1	ENSMUSP00000158949.1	3351	ENSMUSE00000292262	ENSMUSE00000292251	119300328	119300425	107748184	119302119	22	23	AGT|GTGAC
ENSMUSG00000020882.17	Cacnb1	ENSMUST00000107562.1	ENSMUSP00000103187.1	1440	ENSMUSE00000111223	ENSMUSE00000390523	98009281	98009432	154970447	98005783	11	12	AAG|GTACT
ENSMUSG00000057914.15	Cacnb2	ENSMUST00000114719.6	ENSMUSP00000110367.1	1836	ENSMUSE00000988611	ENSMUSE00000293285	14981306	14981457	10213359	14982883	10	11	AAG|GTTTT
ENSMUSG00000057914.15	Cacnb2	ENSMUST00000114723.8	ENSMUSP00000110371.2	1968	ENSMUSE00000988611	ENSMUSE00000293285	14981306	14981457	36189452	14982883	11	12	AAG|GTTTT
ENSMUSG00000003352.14	Cacnb3	ENSMUST00000230490.1	ENSMUSP00000155514.1	1455	ENSMUSE00000551429	ENSMUSE00000132495	98641939	98642090	17148156	98642404	10	11	AAG|GTACT
ENSMUSG00000017412.15	Cacnb4	ENSMUST00000102761.8	ENSMUSP00000099822.2	1422	ENSMUSE00000995248	ENSMUSE00000491049	52451869	52452020	19752241	52450045	11	12	AAG|GTTTT
ENSMUSG00000017412.15	Cacnb4	ENSMUST00000102760.9	ENSMUSP00000099821.3	1461	ENSMUSE00000995248	ENSMUSE00000491049	52451869	52452020	13463722	52450045	10	11	AAG|GTTTT
ENSMUSG00000017412.15	Cacnb4	ENSMUST00000078324.6	ENSMUSP00000077438.6	1560	ENSMUSE00000995248	ENSMUSE00000491049	52451869	52452020	74399347	52450045	11	12	AAG|GTTTT
ENSMUSG00000019146.2	Cacng2	ENSMUST00000019290.2	ENSMUSP00000019290.2	972	ENSMUSE00000558154	ENSMUSE00000364280	77996851	77996991	69927695	77995684	3	4	CAG|GTCTT
ENSMUSG00000040373.12	Cacng5	ENSMUST00000106742.7	ENSMUSP00000102353.1	828	ENSMUSE00000368924	ENSMUSE00000322037	107884346	107884581	76586715	107882975	2	3	CTG|GTGAG
ENSMUSG00000096998.3	Cacng7	ENSMUST00000181686.3	ENSMUSP00000137710.1	828	ENSMUSE00001124841	ENSMUSE00001137665	3337402	3337542	65312555	3364608	4	5	CAG|GTCTC
ENSMUSG00000034889.8	Cactin	ENSMUST00000050867.7	ENSMUSP00000059533.6	2319	ENSMUSE00000300392	ENSMUSE00000505412	81325090	81325376	7873345	81326242	8	9	CAG|GTGAT
ENSMUSG00000014226.10	Cacybp	ENSMUST00000014370.10	ENSMUSP00000014370.5	690	ENSMUSE00000162139	ENSMUSE00000162138	160206096	160206195	90545387	160205065	4	5	AAA|GTCAA
ENSMUSG00000013629.16	Cad	ENSMUST00000201182.3	ENSMUSP00000144684.1	6465	ENSMUSE00000186364	ENSMUSE00000271405	31074270	31074410	106777918	31074695	33	34	CAG|GTGCT
ENSMUSG00000013629.16	Cad	ENSMUST00000013773.11	ENSMUSP00000013773.5	6678	ENSMUSE00000186364	ENSMUSE00000271405	31074270	31074410	78907144	31074695	33	34	CAG|GTGCT
ENSMUSG00000032076.20	Cadm1	ENSMUST00000034581.3	ENSMUSP00000034581.3	1254	ENSMUSE00000216275	ENSMUSE00000488995	47848167	47848298	121856366	47850390	8	9	AAG|GTACA
ENSMUSG00000032076.20	Cadm1	ENSMUST00000114548.7	ENSMUSP00000110195.1	1287	ENSMUSE00000216275	ENSMUSE00000699727	47848167	47848298	155888862	47853385	9	10	AAG|GTACA
ENSMUSG00000032076.20	Cadm1	ENSMUST00000114547.7	ENSMUSP00000110194.1	1338	ENSMUSE00000216275	ENSMUSE00000699720	47848167	47848298	155890499	47853380	9	10	AAG|GTACA
ENSMUSG00000032076.20	Cadm1	ENSMUST00000085909.8	ENSMUSP00000083073.2	1371	ENSMUSE00000216275	ENSMUSE00000699718	47848167	47848298	138488909	47851029	10	11	AAG|GTACA
ENSMUSG00000064115.13	Cadm2	ENSMUST00000120898.7	ENSMUSP00000113178.1	1188	ENSMUSE00001286748	ENSMUSE00000505199	66815309	66815461	20404049	66812867	3	4	TGG|GTGTT
ENSMUSG00000064115.13	Cadm2	ENSMUST00000114292.7	ENSMUSP00000109931.1	1215	ENSMUSE00001286748	ENSMUSE00000505199	66815309	66815461	107580203	66812867	4	5	TGG|GTGTT
ENSMUSG00000064115.13	Cadm2	ENSMUST00000120594.7	ENSMUSP00000113500.1	1308	ENSMUSE00001286748	ENSMUSE00000505199	66815309	66815461	113621109	66812867	3	4	TGG|GTGTT
ENSMUSG00000054423.14	Cadps	ENSMUST00000112658.7	ENSMUSP00000108277.1	4068	ENSMUSE00000457420	ENSMUSE00000457417	12439871	12439954	110561298	12418037	27	28	ACG|GTGAA
ENSMUSG00000054423.14	Cadps	ENSMUST00000067491.13	ENSMUSP00000064706.6	4086	ENSMUSE00000457420	ENSMUSE00000457417	12439871	12439954	80045051	12418037	25	26	ACG|GTGAA
ENSMUSG00000017978.18	Cadps2	ENSMUST00000115356.2	ENSMUSP00000111013.2	2307	ENSMUSE00001255635	ENSMUSE00001296887	23443972	23444038	129022774	23429218	9	10	CAG|GTTAG
ENSMUSG00000017978.18	Cadps2	ENSMUST00000115361.8	ENSMUSP00000111018.2	3780	ENSMUSE00001274854	ENSMUSE00001260043	23302431	23302514	33211795	23302326	24	25	ACT|GTGAA
ENSMUSG00000017978.18	Cadps2	ENSMUST00000115358.8	ENSMUSP00000111015.2	3795	ENSMUSE00001274854	ENSMUSE00001260043	23302431	23302514	105774287	23302326	25	26	ACT|GTGAA
ENSMUSG00000017978.18	Cadps2	ENSMUST00000018122.13	ENSMUSP00000018122.7	3915	ENSMUSE00001274854	ENSMUSE00001260043	23302431	23302514	78324909	23302326	26	27	ACT|GTGAA
ENSMUSG00000044566.15	Cage1	ENSMUST00000110233.7	ENSMUSP00000105862.1	2550	ENSMUSE00000469348	ENSMUSE00000507073	38012392	38012496	81304684	38011418	10	11	AAG|GTAAC
ENSMUSG00000028222.2	Calb1	ENSMUST00000029876.1	ENSMUSP00000029876.1	786	ENSMUSE00000177339	ENSMUSE00000177345	15900769	15900824	112743670	15900959	7	8	CAG|GTTAC
ENSMUSG00000030669.13	Calca	ENSMUST00000032906.10	ENSMUSP00000032906.4	387	ENSMUSE00000201838	ENSMUSE00000201833	114635127	114635221	126701518	114634608	2	3	GAG|GTCAA
ENSMUSG00000030669.13	Calca	ENSMUST00000206853.1	ENSMUSP00000146328.1	411	ENSMUSE00000201838	ENSMUSE00000201833	114635127	114635221	82887173	114634608	2	3	GAG|GTCAA
ENSMUSG00000023055.10	Calcoco1	ENSMUST00000023818.10	ENSMUSP00000023818.3	2076	ENSMUSE00000133257	ENSMUSE00000133263	102710405	102710530	22578637	102709966	10	11	CTG|GTGCA
ENSMUSG00000006056.13	Calcoco2	ENSMUST00000068686.12	ENSMUSP00000087407.4	996	ENSMUSE00000110948	ENSMUSE00000390101	96102648	96102752	75661671	96100402	5	6	CAG|GTGGC
ENSMUSG00000023964.15	Calcr	ENSMUST00000171613.7	ENSMUSP00000130083.1	1491	ENSMUSE00000249316	ENSMUSE00000905392	3691532	3691573	138178617	3687643	14	15	GAG|GTGCA
ENSMUSG00000023964.15	Calcr	ENSMUST00000170266.2	ENSMUSP00000132124.2	1602	ENSMUSE00000249316	ENSMUSE00000904778	3691532	3691573	54706860	3687643	13	14	GAG|GTGCA
ENSMUSG00000059588.13	Calcrl	ENSMUST00000099944.3	ENSMUSP00000097527.3	1392	ENSMUSE00000165906	ENSMUSE00000884512	84338503	84338544	60494926	84333678	11	12	GAG|GTTCA
ENSMUSG00000046031.7	Calhm6	ENSMUST00000062784.7	ENSMUSP00000051575.6	942	ENSMUSE00000331612	ENSMUSE00000336690	34127391	34127984	49240579	34126566	1	2	CAG|GTGTT
ENSMUSG00000036438.14	Calm2	ENSMUST00000040440.6	ENSMUSP00000048857.6	450	ENSMUSE00001305500	ENSMUSE00001302316	87435791	87435934	93752124	87435710	3	4	ATG|GTAAT
ENSMUSG00000003814.8	Calr	ENSMUST00000003912.6	ENSMUSP00000003912.6	1251	ENSMUSE00001222077	ENSMUSE00001311454	84844065	84844208	131443469	84843036	7	8	CAG|GTCAA
ENSMUSG00000019732.14	Calr3	ENSMUST00000019876.11	ENSMUSP00000019876.5	1143	ENSMUSE00001045135	ENSMUSE00001025808	72427162	72427293	90250375	72425859	7	8	CAG|GTGAG
ENSMUSG00000029767.16	Calu	ENSMUST00000031779.16	ENSMUSP00000031779.10	948	ENSMUSE00001245014	ENSMUSE00001253153	29366917	29366977	12763660	29372670	5	6	TTG|GTGAC
ENSMUSG00000025468.15	Caly	ENSMUST00000211283.1	ENSMUSP00000148173.1	681	ENSMUSE00000150978	ENSMUSE00000150976	140073941	140074100	18825753	140072698	2	3	CAG|GTGGT
ENSMUSG00000039145.16	Camk1d	ENSMUST00000114987.3	ENSMUSP00000110638.3	1134	ENSMUSE00000398917	ENSMUSE00000701337	5301496	5301613	70920852	5299101	10	11	ATT|GTCTG
ENSMUSG00000039145.16	Camk1d	ENSMUST00000044009.13	ENSMUSP00000037028.7	1158	ENSMUSE00000398917	ENSMUSE00000430604	5301496	5301613	98630131	5299101	10	11	ATT|GTCTG
ENSMUSG00000053819.16	Camk2d	ENSMUST00000106400.8	ENSMUSP00000102008.2	1437	ENSMUSE00001257168	ENSMUSE00001265498	126783955	126784038	29921004	126795458	8	9	GCG|GTGTC
ENSMUSG00000053819.16	Camk2d	ENSMUST00000066466.12	ENSMUSP00000063359.7	1479	ENSMUSE00001257168	ENSMUSE00001265498	126783955	126784038	53830642	126795458	8	9	GCG|GTGTC
ENSMUSG00000053819.16	Camk2d	ENSMUST00000199300.4	ENSMUSP00000143504.1	1500	ENSMUSE00001257168	ENSMUSE00001265498	126783955	126784038	37945521	126795458	8	9	GCG|GTGTC
ENSMUSG00000053819.16	Camk2d	ENSMUST00000106402.7	ENSMUSP00000102010.1	1539	ENSMUSE00001257168	ENSMUSE00001265498	126783955	126784038	145144312	126795458	8	9	GCG|GTGTC
ENSMUSG00000021820.18	Camk2g	ENSMUST00000100837.10	ENSMUSP00000098398.3	1488	ENSMUSE00000619772	ENSMUSE00000619771	20765912	20766014	51472329	20765479	7	8	TTG|GTTTT
ENSMUSG00000021820.18	Camk2g	ENSMUST00000080440.13	ENSMUSP00000079298.6	1557	ENSMUSE00000619772	ENSMUSE00000619771	20765912	20766014	130226439	20765479	7	8	TTG|GTTTT
ENSMUSG00000021820.18	Camk2g	ENSMUST00000071816.6	ENSMUSP00000071720.6	1590	ENSMUSE00000619772	ENSMUSE00000619771	20765912	20766014	65177866	20765479	7	8	TTG|GTTTT
ENSMUSG00000020785.17	Camkk1	ENSMUST00000092937.12	ENSMUSP00000090613.6	1518	ENSMUSE00001235709	ENSMUSE00001300502	73027692	73027825	44350942	73028265	6	7	GAG|GTCCT
ENSMUSG00000029471.13	Camkk2	ENSMUST00000200109.4	ENSMUSP00000143732.1	1626	ENSMUSE00000189191	ENSMUSE00000189202	122753699	122753832	27912620	122750051	6	7	GAG|GTCCT
ENSMUSG00000029471.13	Camkk2	ENSMUST00000111668.7	ENSMUSP00000107297.4	1767	ENSMUSE00000189191	ENSMUSE00000189202	122753699	122753832	89158236	122750051	6	7	GAG|GTCCT
ENSMUSG00000071037.6	Camkmt	ENSMUST00000095188.6	ENSMUSP00000092811.5	972	ENSMUSE00000606006	ENSMUSE00000606005	85393458	85393512	24477863	85394665	5	6	ATG|GTTGC
ENSMUSG00000038357.10	Camp	ENSMUST00000112022.4	ENSMUSP00000107653.2	519	ENSMUSE00000312398	ENSMUSE00000312372	109848601	109848708	37071573	109848463	2	3	GGG|GTGGT
ENSMUSG00000026933.17	Camsap1	ENSMUST00000183461.7	ENSMUSP00000139028.1	4746	ENSMUSE00001273569	ENSMUSE00001290062	25934220	25934335	135736918	25933709	15	16	CAG|GTCCT
ENSMUSG00000041570.14	Camsap2	ENSMUST00000192001.5	ENSMUSP00000142166.1	4386	ENSMUSE00000234331	ENSMUSE00000234327	136274801	136274873	99070402	136273865	14	15	AAG|GTCGG
ENSMUSG00000044433.16	Camsap3	ENSMUST00000207712.1	ENSMUSP00000146565.1	2514	ENSMUSE00000210025	ENSMUSE00000210021	3608189	3608301	90023431	3608512	15	16	CAG|GTCCC
ENSMUSG00000044433.16	Camsap3	ENSMUST00000208240.1	ENSMUSP00000146359.1	2547	ENSMUSE00000210025	ENSMUSE00000210021	3608189	3608301	25265119	3608512	16	17	CAG|GTCCC
ENSMUSG00000044433.16	Camsap3	ENSMUST00000207533.1	ENSMUSP00000147209.1	2559	ENSMUSE00000210025	ENSMUSE00000210021	3608189	3608301	90034655	3608512	16	17	CAG|GTCCC
ENSMUSG00000044433.16	Camsap3	ENSMUST00000057028.14	ENSMUSP00000058958.7	3759	ENSMUSE00000210025	ENSMUSE00000210021	3608189	3608301	54982580	3608512	15	16	CAG|GTCCC
ENSMUSG00000044433.16	Camsap3	ENSMUST00000171962.2	ENSMUSP00000125993.1	3762	ENSMUSE00000210025	ENSMUSE00000210021	3608189	3608301	106818456	3608512	15	16	CAG|GTCCC
ENSMUSG00000044433.16	Camsap3	ENSMUST00000207970.1	ENSMUSP00000146772.1	3792	ENSMUSE00000210025	ENSMUSE00000210021	3608189	3608301	164771854	3608512	16	17	CAG|GTCCC
ENSMUSG00000044433.16	Camsap3	ENSMUST00000207077.1	ENSMUSP00000146852.1	3807	ENSMUSE00000210025	ENSMUSE00000210021	3608189	3608301	30565095	3608512	16	17	CAG|GTCCC
ENSMUSG00000044433.16	Camsap3	ENSMUST00000207432.1	ENSMUSP00000146896.1	3840	ENSMUSE00000210025	ENSMUSE00000210021	3608189	3608301	821192	3608512	17	18	CAG|GTCCC
ENSMUSG00000014592.21	Camta1	ENSMUST00000105670.7	ENSMUSP00000101295.1	1755	ENSMUSE00000306372	ENSMUSE00000395531	151083677	151083861	38144709	151079874	6	7	CAG|GTGAA
ENSMUSG00000014592.21	Camta1	ENSMUST00000105668.7	ENSMUSP00000101293.1	1776	ENSMUSE00000306372	ENSMUSE00000395531	151083677	151083861	38155608	151079874	6	7	CAG|GTGAA
ENSMUSG00000014592.21	Camta1	ENSMUST00000097774.8	ENSMUSP00000095381.2	5028	ENSMUSE00000595089	ENSMUSE00000395531	151083677	151084200	96152524	151079874	16	17	CAG|GTGAA
ENSMUSG00000014592.21	Camta1	ENSMUST00000169423.8	ENSMUSP00000127916.2	5049	ENSMUSE00000595089	ENSMUSE00000395531	151083677	151084200	16838563	151079874	16	17	CAG|GTGAA
ENSMUSG00000040712.16	Camta2	ENSMUST00000108545.8	ENSMUSP00000104185.2	3519	ENSMUSE00001290958	ENSMUSE00001225520	70673954	70674255	26659958	70672080	15	16	CCG|GTGGA
ENSMUSG00000040712.16	Camta2	ENSMUST00000100933.9	ENSMUSP00000098493.3	3597	ENSMUSE00001290958	ENSMUSE00001225520	70673954	70674255	51472329	70672080	15	16	CCG|GTGGA
ENSMUSG00000040712.16	Camta2	ENSMUST00000108544.7	ENSMUSP00000104184.1	3612	ENSMUSE00001290958	ENSMUSE00001225520	70673954	70674255	76113504	70672080	16	17	CCG|GTGGA
ENSMUSG00000040712.16	Camta2	ENSMUST00000036299.13	ENSMUSP00000043792.7	3627	ENSMUSE00001290958	ENSMUSE00001225520	70673954	70674255	1279423	70672080	16	17	CCG|GTGGA
ENSMUSG00000020114.12	Cand1	ENSMUST00000020315.12	ENSMUSP00000020315.6	3693	ENSMUSE00000100755	ENSMUSE00000371169	119206716	119206823	55103409	119203205	14	15	AAG|GTAAA
ENSMUSG00000030319.8	Cand2	ENSMUST00000075995.6	ENSMUSP00000075377.5	3708	ENSMUSE00000416597	ENSMUSE00000354021	115801849	115801956	91801527	115805557	14	15	AAG|GTCAA
ENSMUSG00000025575.14	Cant1	ENSMUST00000164927.1	ENSMUSP00000126919.1	1212	ENSMUSE00000485376	ENSMUSE00000151800	118410853	118411511	151632148	118408884	2	3	AGG|GTTTC
ENSMUSG00000025575.14	Cant1	ENSMUST00000106289.8	ENSMUSP00000101896.2	1323	ENSMUSE00000669338	ENSMUSE00000151800	118410080	118410190	144023824	118408884	4	5	CAG|GTTTC
ENSMUSG00000020368.15	Canx	ENSMUST00000179865.7	ENSMUSP00000137440.1	1776	ENSMUSE00000296570	ENSMUSE00000103859	50308788	50308929	70846172	50308391	5	6	TCA|GTATG
ENSMUSG00000028656.14	Cap1	ENSMUST00000106257.9	ENSMUSP00000101864.3	1425	ENSMUSE00000525178	ENSMUSE00000409435	122862405	122862487	75502913	122862077	11	12	CAG|GTGAT
ENSMUSG00000021373.16	Cap2	ENSMUST00000021802.15	ENSMUSP00000021802.8	1431	ENSMUSE00000571068	ENSMUSE00000117402	46640040	46640122	109563182	46646666	11	12	CAG|GTAAT
ENSMUSG00000024942.17	Capn1	ENSMUST00000164843.7	ENSMUSP00000127498.1	2142	ENSMUSE00000551890	ENSMUSE00001083051	5997691	5997866	60818324	5996790	11	12	CAG|GTCCC
ENSMUSG00000026270.11	Capn10	ENSMUST00000027488.10	ENSMUSP00000027488.4	2001	ENSMUSE00001236418	ENSMUSE00000353883	92947215	92947260	56636271	92947941	11	12	GAG|GTCTC
ENSMUSG00000058626.16	Capn11	ENSMUST00000120717.7	ENSMUSP00000113132.1	2145	ENSMUSE00000477593	ENSMUSE00001088496	45633772	45633983	53130917	45633408	13	14	CTG|GTTGC
ENSMUSG00000043705.7	Capn13	ENSMUST00000095208.3	ENSMUSP00000092832.3	1998	ENSMUSE00000341512	ENSMUSE00001040758	73337315	73337457	135123650	73333506	11	12	AAG|GTGCC
ENSMUSG00000037326.10	Capn15	ENSMUST00000212149.1	ENSMUSP00000148718.1	3288	ENSMUSE00000255239	ENSMUSE00000255219	25961720	25961872	121145335	25960811	7	8	CAG|GTACT
ENSMUSG00000026509.15	Capn2	ENSMUST00000068505.9	ENSMUSP00000068895.8	2103	ENSMUSE00000160069	ENSMUSE00001012641	182472521	182472599	103242644	182470795	18	19	CAG|GTTTC
ENSMUSG00000079110.12	Capn3	ENSMUST00000110721.8	ENSMUSP00000106349.1	2190	ENSMUSE00001204899	ENSMUSE00001242213	120494772	120494941	138778641	120495247	10	11	GAG|GTTCC
ENSMUSG00000079110.12	Capn3	ENSMUST00000028749.14	ENSMUSP00000028749.7	2466	ENSMUSE00001204899	ENSMUSE00001242213	120494772	120494941	64225572	120495247	11	12	GAG|GTTCC
ENSMUSG00000035547.14	Capn5	ENSMUST00000107112.1	ENSMUSP00000102729.1	1923	ENSMUSE00000268497	ENSMUSE00000672157	98125242	98125378	108582847	98124055	12	13	CAG|GTTTG
ENSMUSG00000067276.5	Capn6	ENSMUST00000087316.5	ENSMUSP00000084573.5	1926	ENSMUSE00000544941	ENSMUSE00000544940	143804357	143804493	155187664	143803826	12	13	CAG|GTGTG
ENSMUSG00000021893.14	Capn7	ENSMUST00000022451.13	ENSMUSP00000022451.7	2442	ENSMUSE00001286639	ENSMUSE00000842582	31370702	31370794	35904290	31371984	20	21	TAG|GTGTG
ENSMUSG00000038599.14	Capn8	ENSMUST00000168514.6	ENSMUSP00000129549.1	1146	ENSMUSE00000304101	ENSMUSE00000304095	182599542	182599625	16389821	182602114	6	7	GAG|GTGGA
ENSMUSG00000031981.7	Capn9	ENSMUST00000093033.5	ENSMUSP00000090717.5	2073	ENSMUSE00000215432	ENSMUSE00000215426	124598710	124598793	128801154	124600487	6	7	CAG|GTAAA
ENSMUSG00000027184.14	Caprin1	ENSMUST00000111147.7	ENSMUSP00000106777.1	2124	ENSMUSE00000166638	ENSMUSE00000686816	103768406	103768469	76186360	103766863	17	18	GAG|GTCGT
ENSMUSG00000030309.16	Caprin2	ENSMUST00000072324.11	ENSMUSP00000072165.5	2439	ENSMUSE00001247364	ENSMUSE00001228101	148848106	148848291	126589010	148846253	15	16	AAG|GTTTT
ENSMUSG00000030309.16	Caprin2	ENSMUST00000111569.8	ENSMUSP00000107195.2	3096	ENSMUSE00001247364	ENSMUSE00001228101	148848106	148848291	89320612	148846253	16	17	AAG|GTTTT
ENSMUSG00000035694.15	Caps2	ENSMUST00000092176.7	ENSMUSP00000089815.1	1653	ENSMUSE00000997403	ENSMUSE00001226499	112179357	112179515	59240589	112182519	6	7	AAG|GTGGA
ENSMUSG00000039676.4	Capsl	ENSMUST00000042360.4	ENSMUSP00000035663.3	627	ENSMUSE00000269866	ENSMUSE00000348673	9462591	9462800	120891865	9466038	4	5	TTG|GTGAC
ENSMUSG00000015733.13	Capza2	ENSMUST00000015877.13	ENSMUSP00000015877.7	861	ENSMUSE00000565184	ENSMUSE00001223705	17660749	17660827	17500289	17662169	7	8	CAG|GTTCA
ENSMUSG00000028745.18	Capzb	ENSMUST00000102508.9	ENSMUSP00000099566.3	819	ENSMUSE00001241756	ENSMUSE00000834394	139287756	139287832	172074273	139291818	8	9	GAG|GTCTG
ENSMUSG00000028745.18	Capzb	ENSMUST00000102507.9	ENSMUSP00000099565.3	834	ENSMUSE00001375920	ENSMUSE00000861426	139261984	139262097	125026802	139280137	4	5	CCT|GTATT
ENSMUSG00000028745.18	Capzb	ENSMUST00000030518.15	ENSMUSP00000030518.9	906	ENSMUSE00001241756	ENSMUSE00000789064	139287756	139287832	36722604	139291440	8	9	GAG|GTCTG
ENSMUSG00000027556.15	Car1	ENSMUST00000181860.7	ENSMUSP00000137926.1	786	ENSMUSE00000967601	ENSMUSE00000964427	14770808	14770903	10596932	14770233	5	6	AAG|GTTGG
ENSMUSG00000056158.14	Car10	ENSMUST00000107863.3	ENSMUSP00000103495.2	987	ENSMUSE00000516408	ENSMUSE00000515586	93578666	93578761	98469473	93583020	5	6	AAA|GTTTC
ENSMUSG00000003273.14	Car11	ENSMUST00000003360.9	ENSMUSP00000003360.7	987	ENSMUSE00001251711	ENSMUSE00001239789	45702833	45702928	150842246	45703134	5	6	AAT|GTGGC
ENSMUSG00000027555.8	Car13	ENSMUST00000029071.8	ENSMUSP00000029071.8	789	ENSMUSE00000170494	ENSMUSE00000170498	14641727	14641845	13091650	14645234	1	2	ACG|GTCCC
ENSMUSG00000038526.14	Car14	ENSMUST00000036181.14	ENSMUSP00000036983.8	1014	ENSMUSE00000512292	ENSMUSE00001371363	95899931	95900026	83722449	95899806	5	6	GAG|GTGGG
ENSMUSG00000090236.3	Car15	ENSMUST00000118960.1	ENSMUSP00000113400.1	975	ENSMUSE00001268976	ENSMUSE00000716194	17835636	17835802	39679630	17835539	7	8	CAG|GTAGT
ENSMUSG00000027559.5	Car3	ENSMUST00000029076.5	ENSMUSP00000029076.4	783	ENSMUSE00000170521	ENSMUSE00000170519	14863538	14863605	13053797	14864447	1	2	ATG|GTCCT
ENSMUSG00000000805.18	Car4	ENSMUST00000103194.9	ENSMUSP00000099483.3	918	ENSMUSE00001261015	ENSMUSE00000105764	84964348	84964428	156325860	84964601	5	6	GAG|GTAGG
ENSMUSG00000028972.11	Car6	ENSMUST00000030817.4	ENSMUSP00000030817.4	954	ENSMUSE00001307647	ENSMUSE00001205458	150192475	150192632	90498956	150189244	6	7	CAG|GTGGT
ENSMUSG00000041261.9	Car8	ENSMUST00000066674.7	ENSMUSP00000063511.6	876	ENSMUSE00000381337	ENSMUSE00000339586	8238852	8239041	96553843	8238110	1	2	AAG|GTGTT
ENSMUSG00000028463.14	Car9	ENSMUST00000030183.9	ENSMUSP00000030183.3	1314	ENSMUSE00001227492	ENSMUSE00001220056	43512412	43512438	67924808	43512933	9	10	CTG|GTGAC
ENSMUSG00000033170.14	Card10	ENSMUST00000170584.1	ENSMUSP00000131003.1	3066	ENSMUSE00000228557	ENSMUSE00000228550	78787356	78787479	119195872	78781634	11	12	TAG|GTCTC
ENSMUSG00000013483.14	Card14	ENSMUST00000106250.7	ENSMUSP00000101857.1	3000	ENSMUSE00001306253	ENSMUSE00001284807	119339575	119339686	59021420	119341164	19	20	AAG|GTGGT
ENSMUSG00000026928.14	Card9	ENSMUST00000100303.9	ENSMUSP00000097876.3	1611	ENSMUSE00000604886	ENSMUSE00000646706	26354357	26354405	98079905	26353014	9	10	AAG|GTGTA
ENSMUSG00000032185.15	Carm1	ENSMUST00000115395.9	ENSMUSP00000111053.3	1758	ENSMUSE00001224632	ENSMUSE00001294224	21587125	21587214	79069990	21587403	12	13	CAG|GTACA
ENSMUSG00000032185.15	Carm1	ENSMUST00000034703.14	ENSMUSP00000034703.8	1827	ENSMUSE00001224632	ENSMUSE00001294224	21587125	21587214	74220828	21587403	12	13	CAG|GTACA
ENSMUSG00000021338.17	Carmil1	ENSMUST00000072889.11	ENSMUSP00000072662.5	4125	ENSMUSE00001295479	ENSMUSE00001206991	24044174	24044370	56225727	24041785	32	33	GCG|GTCTG
ENSMUSG00000022211.9	Carmil3	ENSMUST00000076236.6	ENSMUSP00000075587.5	4128	ENSMUSE00000616055	ENSMUSE00000616054	55502225	55502433	112916809	55503031	31	32	AGT|GTGCC
ENSMUSG00000024726.10	Carnmt1	ENSMUST00000025632.10	ENSMUSP00000025632.9	1203	ENSMUSE00000144526	ENSMUSE00000374287	18703361	18703464	96003860	18707200	7	8	GAG|GTGGA
ENSMUSG00000010755.17	Cars	ENSMUST00000105909.3	ENSMUSP00000101529.3	2247	ENSMUSE00000206275	ENSMUSE00001247460	143574513	143574634	59128168	143571596	9	10	AAG|GTGAT
ENSMUSG00000010755.17	Cars	ENSMUST00000010899.13	ENSMUSP00000010899.7	2496	ENSMUSE00000206275	ENSMUSE00001247460	143574513	143574634	14422673	143571596	10	11	AAG|GTGAT
ENSMUSG00000078676.9	Casc3	ENSMUST00000169695.1	ENSMUSP00000130926.1	2097	ENSMUSE00000278875	ENSMUSE00000278865	98831288	98831410	16976157	98831608	12	13	GAG|GTTGT
ENSMUSG00000060227.15	Casc4	ENSMUST00000089915.9	ENSMUSP00000087360.3	1041	ENSMUSE00001251940	ENSMUSE00001265745	121906698	121906778	61489364	121912041	6	7	CTG|GTTCA
ENSMUSG00000060227.15	Casc4	ENSMUST00000089912.11	ENSMUSP00000087357.5	1209	ENSMUSE00001251940	ENSMUSE00001265745	121906698	121906778	61489364	121912041	6	7	CTG|GTTCA
ENSMUSG00000060227.15	Casc4	ENSMUST00000078752.9	ENSMUSP00000077811.3	1308	ENSMUSE00001252221	ENSMUSE00001265745	121910799	121910897	129713389	121912041	7	8	CAG|GTTCA
ENSMUSG00000015189.12	Casd1	ENSMUST00000015333.11	ENSMUSP00000015333.5	2394	ENSMUSE00000191192	ENSMUSE00001232091	4634002	4634103	105567120	4635886	14	15	TAC|GTTGT
ENSMUSG00000031012.17	Cask	ENSMUST00000115436.8	ENSMUSP00000111096.2	2694	ENSMUSE00000501437	ENSMUSE00000205486	13537761	13537841	98847287	13537666	21	22	TAG|GTGCA
ENSMUSG00000031012.17	Cask	ENSMUST00000033321.10	ENSMUSP00000033321.4	2727	ENSMUSE00000501437	ENSMUSE00000205486	13537761	13537841	102002628	13537666	21	22	TAG|GTGCA
ENSMUSG00000031012.17	Cask	ENSMUST00000115438.9	ENSMUSP00000111098.3	2763	ENSMUSE00000501437	ENSMUSE00000205486	13537761	13537841	35825987	13537666	22	23	TAG|GTGCA
ENSMUSG00000033597.9	Caskin1	ENSMUST00000234717.1	ENSMUSP00000157196.1	4083	ENSMUSE00000448555	ENSMUSE00000448548	24501060	24501144	80385903	24501333	13	14	CAG|GTGCG
ENSMUSG00000033597.9	Caskin1	ENSMUST00000024958.8	ENSMUSP00000024958.7	4296	ENSMUSE00000448555	ENSMUSE00000448548	24501060	24501144	74565791	24501333	13	14	CAG|GTGCG
ENSMUSG00000034471.12	Caskin2	ENSMUST00000041684.10	ENSMUSP00000041328.4	3606	ENSMUSE00000255379	ENSMUSE00000255369	115802548	115802649	118922911	115802419	16	17	CCG|GTGGA
ENSMUSG00000025888.6	Casp1	ENSMUST00000027015.6	ENSMUSP00000027015.5	1209	ENSMUSE00000153913	ENSMUSE00000153906	5306117	5306226	25960650	5306773	8	9	AAG|GTTCG
ENSMUSG00000025887.10	Casp12	ENSMUST00000027009.10	ENSMUSP00000027009.4	1260	ENSMUSE00001274430	ENSMUSE00001205251	5358246	5358355	25962962	5358843	9	10	AAG|GTTCA
ENSMUSG00000029863.13	Casp2	ENSMUST00000031895.12	ENSMUSP00000031895.6	1359	ENSMUSE00001226201	ENSMUSE00000335753	42280084	42280193	106353605	42282508	10	11	AAG|GTGAA
ENSMUSG00000031628.9	Casp3	ENSMUST00000211115.1	ENSMUSP00000147767.1	834	ENSMUSE00000582381	ENSMUSE00001387706	46636202	46636322	83297857	46639689	6	7	CTG|GTTAC
ENSMUSG00000033538.13	Casp4	ENSMUST00000027012.13	ENSMUSP00000027012.7	1122	ENSMUSE00001274636	ENSMUSE00000305707	5328433	5328542	25961954	5336099	7	8	AAG|GTGCA
ENSMUSG00000027997.9	Casp6	ENSMUST00000029626.8	ENSMUSP00000029626.8	831	ENSMUSE00001269048	ENSMUSE00001239439	129905903	129906052	6553785	129906477	3	4	CAG|GTTTT
ENSMUSG00000025076.11	Casp7	ENSMUST00000026062.9	ENSMUSP00000026062.9	912	ENSMUSE00000541644	ENSMUSE00000640645	56436719	56436848	118757368	56442344	6	7	CAG|GTTAT
ENSMUSG00000028282.12	Casp8ap2	ENSMUST00000178925.7	ENSMUSP00000136016.1	5889	ENSMUSE00000177844	ENSMUSE00000177849	32648027	32648126	100877882	32649257	9	10	CAG|GTTTC
ENSMUSG00000028914.13	Casp9	ENSMUST00000030747.10	ENSMUSP00000030747.4	1365	ENSMUSE00000183371	ENSMUSE00000806096	141812207	141812316	73566702	141815976	8	9	AGG|GTTGC
ENSMUSG00000007122.11	Casq1	ENSMUST00000003554.10	ENSMUSP00000003554.4	1218	ENSMUSE00000160491	ENSMUSE00000160489	172215477	172215550	103683278	172215142	5	6	AAG|GTGGC
ENSMUSG00000027861.13	Casq2	ENSMUST00000029454.11	ENSMUSP00000029454.5	1248	ENSMUSE00000173691	ENSMUSE00001220030	102119917	102119990	25463693	102126679	5	6	GCG|GTGGC
ENSMUSG00000051980.13	Casr	ENSMUST00000114847.8	ENSMUSP00000110496.2	3009	ENSMUSE00000426637	ENSMUSE00000426629	36509594	36510478	25997929	36497713	4	5	CAG|GTGCC
ENSMUSG00000051980.13	Casr	ENSMUST00000172826.1	ENSMUSP00000133500.1	3240	ENSMUSE00000426633	ENSMUSE00000426629	36500177	36500407	46606383	36497713	5	6	GAG|GTGCC
ENSMUSG00000021585.10	Cast	ENSMUST00000223206.1	ENSMUSP00000152174.1	2367	ENSMUSE00000513996	ENSMUSE00001015856	74780503	74780574	26476554	74754370	3	4	AAG|GTGAC
ENSMUSG00000020424.3	Castor1	ENSMUST00000020699.3	ENSMUSP00000020699.3	996	ENSMUSE00000104497	ENSMUSE00000396253	4221601	4221695	41035135	4222409	8	9	CTG|GTTCC
ENSMUSG00000015944.9	Castor2	ENSMUST00000016088.8	ENSMUSP00000016088.8	990	ENSMUSE00000153973	ENSMUSE00000419470	134138036	134138130	78031821	134144343	8	9	TTG|GTTCC
ENSMUSG00000028977.17	Casz1	ENSMUST00000094464.9	ENSMUSP00000092035.3	3501	ENSMUSE00000390222	ENSMUSE00000327610	148942903	148943057	169981885	148943325	14	15	CAG|GTTTG
ENSMUSG00000027187.10	Cat	ENSMUST00000028610.9	ENSMUSP00000028610.3	1584	ENSMUSE00000166673	ENSMUSE00000166667	103456850	103456957	17829456	103455161	11	12	GCG|GTCAA
ENSMUSG00000021499.12	Catsper3	ENSMUST00000109898.2	ENSMUSP00000105524.2	1149	ENSMUSE00000118382	ENSMUSE00000118386	55804784	55804966	77135780	55805854	4	5	ACG|GTTGA
ENSMUSG00000021499.12	Catsper3	ENSMUST00000021961.11	ENSMUSP00000021961.5	1188	ENSMUSE00000118382	ENSMUSE00000118386	55804784	55804966	64130104	55805854	4	5	ACG|GTTGA
ENSMUSG00000048003.12	Catsper4	ENSMUST00000055892.9	ENSMUSP00000051694.3	1329	ENSMUSE00001054853	ENSMUSE00000378745	134213207	134213360	43574028	134212370	10	11	AAG|GTGTC
ENSMUSG00000047014.7	Catsperb	ENSMUST00000055156.4	ENSMUSP00000052089.3	3330	ENSMUSE00000492966	ENSMUSE00000496094	101606579	101606689	110354939	101622321	23	24	AAG|GTTCA
ENSMUSG00000040828.10	Catsperd	ENSMUST00000112979.3	ENSMUSP00000108603.2	2418	ENSMUSE00000287442	ENSMUSE00000287417	56661242	56661370	15553224	56662845	19	20	ACT|GTGGA
ENSMUSG00000110948.3	Catspere2	ENSMUST00000214430.1	ENSMUSP00000149925.1	438	ENSMUSE00001396332	ENSMUSE00001404343	177991435	177991584	90338803	178003043	1	2	GAG|GTACT
ENSMUSG00000091476.8	Catspere2	ENSMUST00000239155.1	ENSMUSP00000158918.1	2328	ENSMUSE00001339204	ENSMUSE00001340006	178116198	178116273	72891092	178122812	14	15	CCG|GTGTT
ENSMUSG00000049676.14	Catsperg1	ENSMUST00000164653.7	ENSMUSP00000131827.1	1080	ENSMUSE00001253197	ENSMUSE00001272676	29200117	29200254	17631986	29198220	5	6	CAG|GTAAA
ENSMUSG00000049676.14	Catsperg1	ENSMUST00000047846.12	ENSMUSP00000045233.6	3297	ENSMUSE00001215421	ENSMUSE00000890701	29182033	29182132	32082584	29181926	27	28	ATG|GTGTC
ENSMUSG00000049676.14	Catsperg1	ENSMUST00000169143.7	ENSMUSP00000129837.1	3456	ENSMUSE00001215421	ENSMUSE00000894576	29182033	29182132	34934080	29181926	28	29	ATG|GTGTC
ENSMUSG00000049123.10	Catsperg2	ENSMUST00000209126.1	ENSMUSP00000147099.1	3438	ENSMUSE00001030673	ENSMUSE00001376900	29697982	29698081	44951990	29697875	27	28	ATG|GTGTC
ENSMUSG00000062694.7	Cav3	ENSMUST00000075477.7	ENSMUSP00000074922.6	456	ENSMUSE00000514703	ENSMUSE00000519348	112459505	112459925	96435620	112472872	1	2	AAG|GTAGA
ENSMUSG00000035640.18	Cbarp	ENSMUST00000170219.8	ENSMUSP00000131487.2	2097	ENSMUSE00001290530	ENSMUSE00001229564	80134561	80134768	79735846	80133185	7	8	GAG|GTTCC
ENSMUSG00000038533.15	Cbfa2t2	ENSMUST00000045270.14	ENSMUSP00000043087.8	1785	ENSMUSE00000891068	ENSMUSE00000327832	154517709	154517962	98435275	154521236	6	7	TTA|GTCTC
ENSMUSG00000031885.14	Cbfb	ENSMUST00000109394.2	ENSMUSP00000105021.1	447	ENSMUSE00000214257	ENSMUSE00000214252	105171306	105171392	68989971	105194591	2	3	ATC|GTATA
ENSMUSG00000031885.14	Cbfb	ENSMUST00000109395.7	ENSMUSP00000105022.1	468	ENSMUSE00000214256	ENSMUSE00000214252	105178593	105178709	68988367	105194591	3	4	AAG|GTATA
ENSMUSG00000031885.14	Cbfb	ENSMUST00000109392.8	ENSMUSP00000105019.1	549	ENSMUSE00000214256	ENSMUSE00000214252	105178593	105178709	68990170	105194591	3	4	AAG|GTATA
ENSMUSG00000031885.14	Cbfb	ENSMUST00000052209.8	ENSMUSP00000059382.2	564	ENSMUSE00000214256	ENSMUSE00000214252	105178593	105178709	114261075	105194591	3	4	AAG|GTATA
ENSMUSG00000034342.9	Cbl	ENSMUST00000206720.1	ENSMUSP00000146244.1	2742	ENSMUSE00000264989	ENSMUSE00000264966	44163339	44163542	82884485	44159108	9	10	AAG|GTGGA
ENSMUSG00000022637.11	Cblb	ENSMUST00000227756.1	ENSMUSP00000153753.1	2493	ENSMUSE00001429465	ENSMUSE00000129086	52186349	52186480	81574546	52189153	14	15	TAG|GTGAG
ENSMUSG00000022637.11	Cblb	ENSMUST00000227879.1	ENSMUSP00000153787.1	2949	ENSMUSE00001429465	ENSMUSE00000129086	52186349	52186480	63461282	52189153	16	17	TAG|GTGAG
ENSMUSG00000040525.13	Cblc	ENSMUST00000043822.7	ENSMUSP00000039955.7	1491	ENSMUSE00001300520	ENSMUSE00001207517	19785238	19785399	69969096	19784880	8	9	CCG|GTGAT
ENSMUSG00000031654.16	Cbln1	ENSMUST00000169693.1	ENSMUSP00000126575.1	582	ENSMUSE00000211497	ENSMUSE00000916275	87471692	87471811	46424999	87470451	3	4	CAG|GTGAG
ENSMUSG00000024647.14	Cbln2	ENSMUST00000169470.1	ENSMUSP00000126810.1	675	ENSMUSE00000143987	ENSMUSE00000517910	86716276	86716395	48131765	86718283	2	3	CAG|GTCAG
ENSMUSG00000040380.14	Cbln3	ENSMUST00000172378.1	ENSMUSP00000127798.1	594	ENSMUSE00000342231	ENSMUSE00000912753	55883467	55883586	155862735	55883177	2	3	CAG|GTGAG
ENSMUSG00000067578.3	Cbln4	ENSMUST00000087950.3	ENSMUSP00000085263.3	597	ENSMUSE00000549146	ENSMUSE00000549145	172038974	172039090	3782973	172037567	2	3	CAG|GTTAA
ENSMUSG00000025150.10	Cbr2	ENSMUST00000026148.8	ENSMUSP00000026148.2	735	ENSMUSE00001216268	ENSMUSE00001258556	120730745	120730899	30171296	120730660	3	4	CAG|GTCCT
ENSMUSG00000022947.8	Cbr3	ENSMUST00000039620.6	ENSMUSP00000047712.6	834	ENSMUSE00001073298	ENSMUSE00000399744	93685047	93685154	63408189	93690990	2	3	ATG|GTAGA
ENSMUSG00000024039.15	Cbs	ENSMUST00000118504.8	ENSMUSP00000113209.1	1644	ENSMUSE00000137450	ENSMUSE00000137456	31617388	31617462	69266187	31617261	12	13	CTG|GTGGT
ENSMUSG00000024039.15	Cbs	ENSMUST00000236853.1	ENSMUSP00000158269.1	1686	ENSMUSE00000137450	ENSMUSE00000137456	31617388	31617462	79076058	31617261	12	13	CTG|GTGGT
ENSMUSG00000024878.9	Cbwd1	ENSMUST00000025815.9	ENSMUSP00000025815.8	1182	ENSMUSE00000145763	ENSMUSE00000620452	24921021	24921150	49175754	24920702	14	15	TTG|GTAGA
ENSMUSG00000039989.7	Cbx4	ENSMUST00000026665.7	ENSMUSP00000026665.7	1656	ENSMUSE00001206562	ENSMUSE00000397473	119082517	119082583	140072585	119082301	4	5	CAG|GTGCC
ENSMUSG00000089715.12	Cbx6	ENSMUST00000109627.7	ENSMUSP00000105255.1	1245	ENSMUSE00001307296	ENSMUSE00001276174	79833915	79833958	157174246	79833767	2	3	CAA|GTACA
ENSMUSG00000053411.16	Cbx7	ENSMUST00000109616.8	ENSMUSP00000105245.2	477	ENSMUSE00001256194	ENSMUSE00001208581	79930586	79930629	157338129	79923537	2	3	CAA|GTATA
ENSMUSG00000025578.9	Cbx8	ENSMUST00000026663.7	ENSMUSP00000026663.7	1089	ENSMUSE00001308444	ENSMUSE00000151823	119040348	119040391	140072585	119040159	2	3	GAA|GTACA
ENSMUSG00000036686.16	Cc2d1a	ENSMUST00000040383.8	ENSMUSP00000046449.8	2832	ENSMUSE00001262814	ENSMUSE00001238510	84134622	84134759	25175360	84134537	23	24	ACT|GTCAC
ENSMUSG00000028582.14	Cc2d1b	ENSMUST00000030320.12	ENSMUSP00000030320.6	2547	ENSMUSE00001218907	ENSMUSE00001288608	108631835	108631925	129881156	108633303	23	24	GAG|GTTTT
ENSMUSG00000039765.15	Cc2d2a	ENSMUST00000048150.14	ENSMUSP00000048320.8	4902	ENSMUSE00000289345	ENSMUSE00000289338	43720341	43720446	120818738	43722498	27	28	CAG|GTCTT
ENSMUSG00000020074.7	Ccar1	ENSMUST00000219527.1	ENSMUSP00000151895.1	3441	ENSMUSE00000373799	ENSMUSE00000272651	62750547	62750693	21008861	62747464	21	22	CAG|GTAAA
ENSMUSG00000033712.6	Ccar2	ENSMUST00000035612.6	ENSMUSP00000036924.5	2769	ENSMUSE00000263203	ENSMUSE00000263193	70141943	70142170	86815090	70141847	13	14	GAG|GTAGT
ENSMUSG00000071104.10	Ccdc110	ENSMUST00000095326.9	ENSMUSP00000092964.3	2547	ENSMUSE00001254710	ENSMUSE00001280629	45939293	45939358	142567865	45940642	4	5	ATG|GTACA
ENSMUSG00000040189.18	Ccdc114	ENSMUST00000038720.7	ENSMUSP00000042772.4	1977	ENSMUSE00000594377	ENSMUSE00001371214	45936271	45936393	49889463	45936669	3	4	AGG|GTCAC
ENSMUSG00000020482.4	Ccdc117	ENSMUST00000020776.4	ENSMUSP00000020776.4	834	ENSMUSE00000266613	ENSMUSE00000266605	5541373	5541423	74669083	5534989	2	3	TGA|GTGTC
ENSMUSG00000019659.8	Ccdc12	ENSMUST00000019803.8	ENSMUSP00000019803.4	501	ENSMUSE00000220089	ENSMUSE00001349430	110711086	110711162	77473580	110711606	6	7	TCC|GTGAG
ENSMUSG00000034795.14	Ccdc122	ENSMUST00000048208.9	ENSMUSP00000036369.3	873	ENSMUSE00001269386	ENSMUSE00000385198	77092770	77092886	120808075	77112204	5	6	GAG|GTACA
ENSMUSG00000021578.17	Ccdc127	ENSMUST00000160021.7	ENSMUSP00000124193.1	492	ENSMUSE00000119113	ENSMUSE00000681044	74352856	74352986	116006834	74356817	2	3	TTC|GTTGG
ENSMUSG00000021578.17	Ccdc127	ENSMUST00000022063.13	ENSMUSP00000022063.7	783	ENSMUSE00000119113	ENSMUSE00000119112	74352856	74352986	103330345	74365783	2	3	TTC|GTTGG
ENSMUSG00000079235.10	Ccdc13	ENSMUST00000135986.8	ENSMUSP00000114787.2	2130	ENSMUSE00001222346	ENSMUSE00001290368	121809081	121809164	124658646	121808274	12	13	CAG|GTTCT
ENSMUSG00000004994.12	Ccdc130	ENSMUST00000005120.11	ENSMUSP00000005120.5	597	ENSMUSE00001204775	ENSMUSE00001241874	84261740	84261800	46534340	84260685	6	7	CAG|GTTCA
ENSMUSG00000004994.12	Ccdc130	ENSMUST00000098578.9	ENSMUSP00000096177.3	1158	ENSMUSE00001204775	ENSMUSE00001241874	84261740	84261800	5483930	84260685	6	7	CAG|GTTCA
ENSMUSG00000068114.7	Ccdc134	ENSMUST00000089174.5	ENSMUSP00000086578.4	690	ENSMUSE00000556651	ENSMUSE00000556649	82131424	82131545	103231357	82131829	3	4	AAG|GTGCT
ENSMUSG00000049957.14	Ccdc137	ENSMUST00000058370.13	ENSMUSP00000062540.7	873	ENSMUSE00000379532	ENSMUSE00001234950	120460042	120460264	52214478	120461798	3	4	AGC|GTTCC
ENSMUSG00000022833.7	Ccdc14	ENSMUST00000023532.6	ENSMUSP00000023532.6	2805	ENSMUSE00000619498	ENSMUSE00000359644	34690616	34690831	20684599	34695643	1	2	CAG|GTGAT
ENSMUSG00000107499.1	Ccdc142	ENSMUST00000101254.8	ENSMUSP00000098812.3	2217	ENSMUSE00001368569	ENSMUSE00000653780	83107755	83107954	64510453	83108394	8	9	GCT|GTCTC
ENSMUSG00000036641.9	Ccdc148	ENSMUST00000077687.5	ENSMUSP00000076871.5	1584	ENSMUSE00001269374	ENSMUSE00000480702	58829750	58829867	143195263	58827693	13	14	CAG|GTTGC
ENSMUSG00000025983.11	Ccdc150	ENSMUST00000027128.10	ENSMUSP00000027128.4	3333	ENSMUSE00001294713	ENSMUSE00001252679	54354619	54354788	139291003	54355780	19	20	AAG|GTCTC
ENSMUSG00000070306.3	Ccdc153	ENSMUST00000092426.4	ENSMUSP00000090082.3	609	ENSMUSE00000575699	ENSMUSE00000584619	44240998	44241076	17653925	44241687	2	3	CTG|GTGTG
ENSMUSG00000059562.14	Ccdc154	ENSMUST00000182621.7	ENSMUSP00000138090.1	1995	ENSMUSE00001257631	ENSMUSE00001253154	25171487	25171674	109082171	25171911	16	17	GAG|GTGGC
ENSMUSG00000038292.14	Ccdc155	ENSMUST00000121017.4	ENSMUSP00000113616.2	1947	ENSMUSE00000432604	ENSMUSE00000432596	45186652	45186710	66715959	45185329	16	17	GCG|GTTGT
ENSMUSG00000051427.14	Ccdc157	ENSMUST00000101626.8	ENSMUSP00000099148.2	1851	ENSMUSE00001219430	ENSMUSE00001310682	4144026	4144114	134222030	4143935	12	13	AGG|GTTGA
ENSMUSG00000051427.14	Ccdc157	ENSMUST00000093381.10	ENSMUSP00000091074.4	2157	ENSMUSE00001219430	ENSMUSE00001310682	4144026	4144114	147878714	4143935	11	12	AGG|GTTGA
ENSMUSG00000050050.17	Ccdc158	ENSMUST00000151180.7	ENSMUSP00000117894.1	1065	ENSMUSE00000377121	ENSMUSE00000355589	92661925	92662252	74380609	92661609	6	7	CCA|GTAGA
ENSMUSG00000050050.17	Ccdc158	ENSMUST00000060930.9	ENSMUSP00000063050.3	3330	ENSMUSE00000377121	ENSMUSE00000355589	92661925	92662252	92857855	92661609	6	7	CCA|GTAGA
ENSMUSG00000006241.16	Ccdc159	ENSMUST00000006403.6	ENSMUSP00000006403.6	1212	ENSMUSE00001001686	ENSMUSE00000980962	21934118	21934233	8092340	21934517	10	11	ATG|GTCTG
ENSMUSG00000006241.16	Ccdc159	ENSMUST00000170304.8	ENSMUSP00000126474.1	1236	ENSMUSE00001001686	ENSMUSE00000980962	21934118	21934233	28316009	21934517	10	11	ATG|GTCTG
ENSMUSG00000075225.15	Ccdc162	ENSMUST00000189488.2	ENSMUSP00000140774.2	6558	ENSMUSE00001394277	ENSMUSE00001398027	41541774	41541901	45686311	41539542	46	47	ACT|GTGCC
ENSMUSG00000024018.18	Ccdc167	ENSMUST00000123502.7	ENSMUSP00000119013.1	291	ENSMUSE00000233708	ENSMUSE00000764636	29705489	29705583	50416240	29705320	2	3	CAG|GTCTC
ENSMUSG00000048655.17	Ccdc169	ENSMUST00000052904.10	ENSMUSP00000049698.4	399	ENSMUSE00000331625	ENSMUSE00001242677	55158545	55158598	74128199	55163397	6	7	CAG|GTTTC
ENSMUSG00000048655.17	Ccdc169	ENSMUST00000061099.13	ENSMUSP00000054771.7	645	ENSMUSE00000331625	ENSMUSE00001242677	55158545	55158598	78683778	55163397	6	7	CAG|GTTTC
ENSMUSG00000034035.18	Ccdc17	ENSMUST00000051869.7	ENSMUSP00000059848.7	1698	ENSMUSE00001298703	ENSMUSE00000368060	116599557	116599667	72564606	116600266	12	13	ATG|GTGTC
ENSMUSG00000052407.17	Ccdc171	ENSMUST00000053414.12	ENSMUSP00000056520.6	3975	ENSMUSE00001236789	ENSMUSE00001293180	83751854	83751908	80392884	83795331	23	24	AAG|GTCAG
ENSMUSG00000052407.17	Ccdc171	ENSMUST00000231339.1	ENSMUSP00000155912.1	3999	ENSMUSE00001236789	ENSMUSE00001293180	83751854	83751908	76385226	83795331	23	24	AAG|GTCAG
ENSMUSG00000025090.9	Ccdc172	ENSMUST00000235305.1	ENSMUSP00000158558.1	603	ENSMUSE00000147902	ENSMUSE00000147905	58512617	58512702	34839332	58525964	3	4	AAG|GTTCA
ENSMUSG00000025090.9	Ccdc172	ENSMUST00000069419.7	ENSMUSP00000068972.6	804	ENSMUSE00000147902	ENSMUSE00000147905	58512617	58512702	129118364	58525964	3	4	AAG|GTTCA
ENSMUSG00000021086.5	Ccdc175	ENSMUST00000021494.5	ENSMUSP00000021494.4	2469	ENSMUSE00000905759	ENSMUSE00000874524	72155567	72155676	68101895	72144847	7	8	ACT|GTCAT
ENSMUSG00000024306.13	Ccdc178	ENSMUST00000234736.1	ENSMUSP00000157323.1	2601	ENSMUSE00000275391	ENSMUSE00000275373	22097640	22097793	80395792	22067725	13	14	ACA|GTAGA
ENSMUSG00000056531.11	Ccdc18	ENSMUST00000197718.4	ENSMUSP00000142963.1	582	ENSMUSE00000651417	ENSMUSE00000469791	108135973	108136144	34098764	108139072	3	4	CAG|GTGTC
ENSMUSG00000056531.11	Ccdc18	ENSMUST00000047677.8	ENSMUSP00000036507.7	4368	ENSMUSE00000302798	ENSMUSE00000302785	108206595	108206738	26216559	108212297	24	25	AGT|GTTAT
ENSMUSG00000026940.3	Ccdc183	ENSMUST00000028309.3	ENSMUSP00000028309.3	1605	ENSMUSE00001242955	ENSMUSE00000403884	25609431	25609541	127148664	25609356	12	13	GAG|GTTGA
ENSMUSG00000035173.14	Ccdc186	ENSMUST00000118592.7	ENSMUSP00000113457.1	2754	ENSMUSE00000721715	ENSMUSE00000344770	56812995	56813689	123103044	56810365	2	3	ACA|GTTAA
ENSMUSG00000048038.8	Ccdc187	ENSMUST00000057224.3	ENSMUSP00000054283.3	2877	ENSMUSE00000393927	ENSMUSE00000350357	26275907	26276267	84836365	26275633	8	9	AAG|GTCCT
ENSMUSG00000057176.4	Ccdc189	ENSMUST00000072155.4	ENSMUSP00000072019.3	1002	ENSMUSE00000507703	ENSMUSE00000987249	127584821	127584913	42657412	127583589	8	9	CAA|GTGAG
ENSMUSG00000031143.4	Ccdc22	ENSMUST00000033483.4	ENSMUSP00000033483.4	1884	ENSMUSE00001300729	ENSMUSE00001307857	7595486	7595587	139236822	7595403	12	13	CTG|GTGTC
ENSMUSG00000022035.6	Ccdc25	ENSMUST00000022614.6	ENSMUSP00000022614.5	627	ENSMUSE00000123100	ENSMUSE00000390857	65856424	65856527	21266907	65856896	6	7	GAT|GTAAA
ENSMUSG00000039492.7	Ccdc27	ENSMUST00000047207.6	ENSMUSP00000039642.6	1920	ENSMUSE00000338146	ENSMUSE00000391371	154041715	154041841	23979488	154041069	2	3	TGG|GTTCT
ENSMUSG00000028637.16	Ccdc30	ENSMUST00000238293.1	ENSMUSP00000158680.1	1950	ENSMUSE00001290948	ENSMUSE00001256648	119398168	119398239	128057982	119393657	4	5	GTG|GTACA
ENSMUSG00000028637.16	Ccdc30	ENSMUST00000238759.1	ENSMUSP00000158825.1	1965	ENSMUSE00001290948	ENSMUSE00001240425	119398168	119398239	116980775	119393657	4	5	GTG|GTACA
ENSMUSG00000027160.16	Ccdc34	ENSMUST00000028580.11	ENSMUSP00000028580.5	1104	ENSMUSE00001283704	ENSMUSE00000642693	110041261	110041402	89268968	110045316	5	6	CAG|GTTTT
ENSMUSG00000036168.15	Ccdc38	ENSMUST00000132214.7	ENSMUSP00000150407.1	1575	ENSMUSE00000809044	ENSMUSE00001290084	93554884	93555028	180858123	93555583	1	2	TGG|GTGCA
ENSMUSG00000036168.15	Ccdc38	ENSMUST00000092215.5	ENSMUSP00000089860.5	1692	ENSMUSE00001054185	ENSMUSE00001290084	93550162	93550327	59261874	93555583	4	5	AAG|GTGCA
ENSMUSG00000027676.11	Ccdc39	ENSMUST00000029222.7	ENSMUSP00000029222.5	2814	ENSMUSE00000172067	ENSMUSE00000457226	33814190	33814266	64436766	33813200	19	20	CAG|GTCGC
ENSMUSG00000039963.20	Ccdc40	ENSMUST00000053440.7	ENSMUSP00000062198.7	3414	ENSMUSE00001284397	ENSMUSE00001258976	119254342	119254462	20695788	119260043	17	18	AAG|GTTAG
ENSMUSG00000078622.8	Ccdc47	ENSMUST00000002043.9	ENSMUSP00000002043.3	1452	ENSMUSE00000108262	ENSMUSE00000108246	106211673	106211780	24384447	106210462	3	4	GAT|GTTCC
ENSMUSG00000048445.6	Ccdc57	ENSMUST00000056781.4	ENSMUSP00000050996.4	3051	ENSMUSE00000380530	ENSMUSE00000337249	120894599	120894733	87050921	120886063	10	11	CAG|GTACC
ENSMUSG00000075229.11	Ccdc58	ENSMUST00000164916.8	ENSMUSP00000125874.1	435	ENSMUSE00000644037	ENSMUSE00001444825	36089901	36089960	151632148	36092120	4	5	AAG|GTGTT
ENSMUSG00000048701.13	Ccdc6	ENSMUST00000147545.7	ENSMUSP00000123374.1	1410	ENSMUSE00000356335	ENSMUSE00000391409	70182160	70182260	141093727	70187815	7	8	CCG|GTCTT
ENSMUSG00000043913.14	Ccdc60	ENSMUST00000050178.12	ENSMUSP00000049912.6	1638	ENSMUSE00000378067	ENSMUSE00000475993	116134028	116134159	74585046	116131213	12	13	CTG|GTACT
ENSMUSG00000074358.9	Ccdc61	ENSMUST00000098780.9	ENSMUSP00000096377.3	1536	ENSMUSE00001220875	ENSMUSE00001256470	18893185	18893348	103154746	18893073	8	9	CAG|GTAGT
ENSMUSG00000061882.12	Ccdc62	ENSMUST00000165148.3	ENSMUSP00000127483.1	2106	ENSMUSE00001298841	ENSMUSE00001230800	123934072	123934264	31197621	123936555	2	3	AAG|GTGAG
ENSMUSG00000046753.10	Ccdc66	ENSMUST00000050480.7	ENSMUSP00000052546.7	2340	ENSMUSE00000619215	ENSMUSE00000619214	27485093	27485133	28440928	27484318	13	14	AAG|GTTTC
ENSMUSG00000046753.10	Ccdc66	ENSMUST00000223689.1	ENSMUSP00000153023.1	2808	ENSMUSE00000619215	ENSMUSE00000619214	27485093	27485133	38723846	27484318	15	16	AAG|GTTTC
ENSMUSG00000038903.13	Ccdc68	ENSMUST00000080050.5	ENSMUSP00000078959.5	729	ENSMUSE00000326566	ENSMUSE00000326555	69946424	69946549	23235226	69947179	5	6	CAG|GTCAA
ENSMUSG00000038903.13	Ccdc68	ENSMUST00000043929.10	ENSMUSP00000046197.4	1002	ENSMUSE00000326566	ENSMUSE00000326555	69946424	69946549	71280674	69947179	5	6	CAG|GTCAA
ENSMUSG00000049588.13	Ccdc69	ENSMUST00000108880.1	ENSMUSP00000104508.1	531	ENSMUSE00000448709	ENSMUSE00000579769	55078013	55078131	121424525	55060545	1	2	AAG|GTGGA
ENSMUSG00000049588.13	Ccdc69	ENSMUST00000055040.12	ENSMUSP00000054840.6	609	ENSMUSE00000711572	ENSMUSE00000579769	55078013	55078107	100697778	55060545	1	2	AAG|GTGGA
ENSMUSG00000045106.12	Ccdc73	ENSMUST00000111114.7	ENSMUSP00000106743.1	3201	ENSMUSE00000335715	ENSMUSE00000358969	104994469	104994602	76193221	104999737	17	18	CAC|GTGAA
ENSMUSG00000030177.14	Ccdc77	ENSMUST00000112703.7	ENSMUSP00000108323.1	1416	ENSMUSE00001223760	ENSMUSE00001275527	120338069	120338160	29196174	120334917	7	8	CAG|GTGGA
ENSMUSG00000030177.14	Ccdc77	ENSMUST00000032283.11	ENSMUSP00000032283.5	1470	ENSMUSE00001223760	ENSMUSE00001275527	120338069	120338160	47685535	120334917	7	8	CAG|GTGGA
ENSMUSG00000071202.5	Ccdc78	ENSMUST00000095500.4	ENSMUSP00000093155.4	1314	ENSMUSE00000611024	ENSMUSE00000657997	25789925	25790025	92852562	25790513	12	13	CAG|GTACA
ENSMUSG00000025808.17	Ccdc7a	ENSMUST00000095158.10	ENSMUSP00000092780.4	1116	ENSMUSE00001027580	ENSMUSE00000313494	129061574	129061897	111256093	129058804	3	4	ATG|GTTGT
ENSMUSG00000022665.15	Ccdc80	ENSMUST00000099498.9	ENSMUSP00000097097.2	2850	ENSMUSE00000558579	ENSMUSE00000558577	45122847	45122950	54993588	45126202	7	8	TTG|GTCTG
ENSMUSG00000039391.11	Ccdc81	ENSMUST00000041195.5	ENSMUSP00000044087.5	1965	ENSMUSE00001222973	ENSMUSE00001309424	89876089	89876167	99264544	89875895	12	13	CAG|GTAAA
ENSMUSG00000079084.10	Ccdc82	ENSMUST00000217444.1	ENSMUSP00000150947.1	1557	ENSMUSE00000684463	ENSMUSE00000684462	13272331	13272501	143716577	13281580	6	7	CAG|GTGTT
ENSMUSG00000043923.8	Ccdc84	ENSMUST00000213813.1	ENSMUSP00000148874.1	558	ENSMUSE00000369774	ENSMUSE00000357585	44417111	44417209	75414990	44413673	3	4	ACG|GTTTA
ENSMUSG00000043923.8	Ccdc84	ENSMUST00000217351.1	ENSMUSP00000149682.1	585	ENSMUSE00000369774	ENSMUSE00000357585	44417111	44417209	87978311	44413673	3	4	ACG|GTTTA
ENSMUSG00000043923.8	Ccdc84	ENSMUST00000053286.8	ENSMUSP00000053216.7	999	ENSMUSE00000387880	ENSMUSE00000337588	44412453	44412483	135936923	44410780	8	9	CAG|GTGCC
ENSMUSG00000032878.16	Ccdc85a	ENSMUST00000109502.8	ENSMUSP00000105128.2	1299	ENSMUSE00000283791	ENSMUSE00000869851	28434081	28434157	106196843	28388948	4	5	CAG|GTTGT
ENSMUSG00000032878.16	Ccdc85a	ENSMUST00000042534.14	ENSMUSP00000044649.8	1383	ENSMUSE00000283791	ENSMUSE00000869851	28434081	28434157	99145292	28388948	3	4	CAG|GTTGT
ENSMUSG00000032878.16	Ccdc85a	ENSMUST00000093253.9	ENSMUSP00000090941.3	1503	ENSMUSE00000283784	ENSMUSE00000728559	28396046	28396165	79142402	28388948	4	5	AAG|GTTGT
ENSMUSG00000084883.2	Ccdc85c	ENSMUST00000222310.1	ENSMUSP00000152421.1	1263	ENSMUSE00000750351	ENSMUSE00001418280	108207122	108207220	106782666	108206434	5	6	AAC|GTGGT
ENSMUSG00000024732.7	Ccdc86	ENSMUST00000025639.6	ENSMUSP00000025639.6	1281	ENSMUSE00000361340	ENSMUSE00001226335	10948278	10949266	96081978	10945412	1	2	GAG|GTTCT
ENSMUSG00000032740.17	Ccdc88a	ENSMUST00000040182.12	ENSMUSP00000048978.6	5538	ENSMUSE00000281329	ENSMUSE00000281319	29482598	29482741	3896578	29486011	21	22	TAG|GTTAA
ENSMUSG00000047810.9	Ccdc88b	ENSMUST00000113440.1	ENSMUSP00000109067.1	4446	ENSMUSE00000406285	ENSMUSE00000411153	6850445	6850572	127536543	6850373	15	16	GAG|GTACC
ENSMUSG00000021182.16	Ccdc88c	ENSMUST00000068411.4	ENSMUSP00000068629.3	6030	ENSMUSE00000455739	ENSMUSE00000496539	100923180	100923368	163552560	100921595	26	27	AAG|GTTGT
ENSMUSG00000021182.16	Ccdc88c	ENSMUST00000085096.9	ENSMUSP00000082177.3	6051	ENSMUSE00000455739	ENSMUSE00000496539	100923180	100923368	3355273	100921595	26	27	AAG|GTTGT
ENSMUSG00000026339.18	Ccdc93	ENSMUST00000036025.15	ENSMUSP00000043442.9	1890	ENSMUSE00001229974	ENSMUSE00001274063	121434533	121434646	53204059	121437890	2	3	AAG|GTAGT
ENSMUSG00000045838.8	Ccdc9b	ENSMUST00000059997.8	ENSMUSP00000051853.8	1638	ENSMUSE00001300532	ENSMUSE00001264466	118758413	118758503	32580332	118757878	9	10	AAG|GTATG
ENSMUSG00000040312.14	Cchcr1	ENSMUST00000164242.8	ENSMUSP00000132028.2	2313	ENSMUSE00000272898	ENSMUSE00000272873	35528069	35528181	11285311	35528387	11	12	AGG|GTTTG
ENSMUSG00000030898.15	Cckbr	ENSMUST00000033189.5	ENSMUSP00000033189.3	1362	ENSMUSE00000204774	ENSMUSE00000204776	105433995	105434244	55512582	105434695	3	4	GTG|GTCCG
ENSMUSG00000094661.1	Ccl19	ENSMUST00000118540.2	ENSMUSP00000137353.1	327	ENSMUSE00001079341	ENSMUSE00001036458	102977	103109	104792565	102759	2	3	TGT|GTTCA
ENSMUSG00000095320.1	Ccl21a	ENSMUST00000178919.1	ENSMUSP00000136780.1	402	ENSMUSE00000980655	ENSMUSE00001045684	121438	121558	100903758	121343	2	3	CCT|GTTCT
ENSMUSG00000095675.2	Ccl21b	ENSMUST00000178864.2	ENSMUSP00000137149.1	402	ENSMUSE00000967387	ENSMUSE00000978764	42255922	42256042	48467664	42256319	2	3	CCT|GTTCT
ENSMUSG00000094121.1	Ccl21c	ENSMUST00000177695.1	ENSMUSP00000136267.1	402	ENSMUSE00000967099	ENSMUSE00001013697	784	904	112031188	689	2	3	CCT|GTTCT
ENSMUSG00000094065.1	Ccl21d	ENSMUST00000098128.3	ENSMUSP00000095732.3	402	ENSMUSE00001001992	ENSMUSE00001062763	41903840	41903960	87604996	41904237	2	3	CCT|GTTCT
ENSMUSG00000031779.3	Ccl22	ENSMUST00000034231.3	ENSMUSP00000034231.3	279	ENSMUSE00000212911	ENSMUSE00001288137	94745590	94745786	76981808	94747025	1	2	CAG|GTCCC
ENSMUSG00000023235.14	Ccl25	ENSMUST00000024004.8	ENSMUSP00000024004.7	435	ENSMUSE00001333933	ENSMUSE00001287271	4349772	4349894	87990675	4354000	2	3	AAG|GTGCC
ENSMUSG00000035042.2	Ccl5	ENSMUST00000035938.2	ENSMUSP00000039600.2	276	ENSMUSE00000277119	ENSMUSE00000397300	83529156	83529267	138310841	83526064	2	3	CGT|GTTTG
ENSMUSG00000000378.15	Ccm2	ENSMUST00000000388.14	ENSMUSP00000000388.8	1362	ENSMUSE00000104607	ENSMUSE00000742872	6594148	6594286	78262699	6596744	9	10	TTG|GTCTC
ENSMUSG00000027474.13	Ccm2l	ENSMUST00000109800.1	ENSMUSP00000105425.1	1446	ENSMUSE00000278202	ENSMUSE00001237716	153070822	153071005	101821708	153072212	4	5	CTG|GTCTG
ENSMUSG00000037362.8	Ccn3	ENSMUST00000050027.8	ENSMUSP00000054389.8	1065	ENSMUSE00000649343	ENSMUSE00000228941	54745702	54746037	105330095	54746397	1	2	CAA|GTCTC
ENSMUSG00000027793.6	Ccna1	ENSMUST00000198320.4	ENSMUSP00000143447.1	1266	ENSMUSE00000173078	ENSMUSE00001355911	55045967	55046100	103215193	55045708	8	9	GAA|GTACC
ENSMUSG00000027715.9	Ccna2	ENSMUST00000029270.9	ENSMUSP00000029270.3	1269	ENSMUSE00001290383	ENSMUSE00001308583	36568980	36569089	3390681	36568811	3	4	GAG|GTTAA
ENSMUSG00000041431.16	Ccnb1	ENSMUST00000072119.14	ENSMUSP00000071989.8	1293	ENSMUSE00001312641	ENSMUSE00001299469	100781158	100781394	41767460	100780916	6	7	GAG|GTTGA
ENSMUSG00000071470.4	Ccnb1ip1	ENSMUST00000095932.4	ENSMUSP00000093622.3	831	ENSMUSE00000617176	ENSMUSE00000617175	50793558	50793874	139834410	50792306	2	3	CAG|GTACA
ENSMUSG00000032218.7	Ccnb2	ENSMUST00000034742.7	ENSMUSP00000034742.6	1197	ENSMUSE00000217821	ENSMUSE00000217829	70410655	70410891	55873657	70410261	6	7	GAG|GTGGA
ENSMUSG00000028252.20	Ccnc	ENSMUST00000102997.7	ENSMUSP00000100062.1	852	ENSMUSE00001209476	ENSMUSE00001277787	21732218	21732302	51948505	21732558	3	4	TAG|GTATT
ENSMUSG00000070348.5	Ccnd1	ENSMUST00000093962.4	ENSMUSP00000091495.4	888	ENSMUSE00000586519	ENSMUSE00000586518	144939496	144939869	49251550	144938102	1	2	GAG|GTCTG
ENSMUSG00000000184.12	Ccnd2	ENSMUST00000000188.11	ENSMUSP00000000188.8	870	ENSMUSE00000333621	ENSMUSE00000197696	127150582	127151060	44360043	127148879	1	2	GAG|GTCTG
ENSMUSG00000034165.16	Ccnd3	ENSMUST00000183177.7	ENSMUSP00000138640.1	879	ENSMUSE00000891143	ENSMUSE00000508215	47593609	47593852	36737457	47594949	3	4	GAG|GTGTG
ENSMUSG00000023572.16	Ccndbp1	ENSMUST00000171260.2	ENSMUSP00000125961.2	1149	ENSMUSE00000295762	ENSMUSE00000885316	121013958	121014018	193026970	121014728	9	10	AGT|GTGAA
ENSMUSG00000002068.16	Ccne1	ENSMUST00000108023.9	ENSMUSP00000103658.3	1227	ENSMUSE00001261599	ENSMUSE00000477890	38099247	38099358	31067322	38099149	10	11	CAG|GTTAT
ENSMUSG00000028212.16	Ccne2	ENSMUST00000170901.7	ENSMUSP00000130693.1	1215	ENSMUSE00000177281	ENSMUSE00000318811	11201305	11201416	115239359	11202347	10	11	CAG|GTTTG
ENSMUSG00000072082.7	Ccnf	ENSMUST00000115390.4	ENSMUSP00000111048.3	2334	ENSMUSE00000627241	ENSMUSE00000627240	24226684	24226783	137719328	24226602	14	15	GAG|GTGCT
ENSMUSG00000020326.7	Ccng1	ENSMUST00000020576.7	ENSMUSP00000020576.7	885	ENSMUSE00000103413	ENSMUSE00000103409	40753808	40754068	19673547	40752357	2	3	AAG|GTACA
ENSMUSG00000029385.14	Ccng2	ENSMUST00000121127.1	ENSMUSP00000113278.1	1035	ENSMUSE00001297899	ENSMUSE00000188433	93269265	93269402	75833402	93271044	2	3	AAG|GTGAA
ENSMUSG00000021548.10	Ccnh	ENSMUST00000022030.10	ENSMUSP00000022030.4	972	ENSMUSE00000904136	ENSMUSE00000118862	85189408	85189652	136228399	85190876	1	2	AAG|GTTCT
ENSMUSG00000044707.7	Ccnjl	ENSMUST00000050574.6	ENSMUSP00000058111.6	1164	ENSMUSE00000337805	ENSMUSE00000334246	43556555	43556768	89411158	43579986	3	4	CAA|GTAAG
ENSMUSG00000027829.15	Ccnl1	ENSMUST00000029416.13	ENSMUSP00000029416.7	1599	ENSMUSE00000747593	ENSMUSE00001312071	65957808	65958249	35503160	65957575	1	2	CAG|GTGGC
ENSMUSG00000029068.16	Ccnl2	ENSMUST00000030944.10	ENSMUSP00000030944.4	1557	ENSMUSE00001274350	ENSMUSE00001290289	155820784	155820888	145090701	155821114	7	8	AAG|GTTGA
ENSMUSG00000042417.5	Ccno	ENSMUST00000038404.5	ENSMUSP00000040083.4	1059	ENSMUSE00000307730	ENSMUSE00000503030	112988891	112989076	156707078	112990777	2	3	CAG|GTAGA
ENSMUSG00000026349.14	Ccnt2	ENSMUST00000112570.1	ENSMUSP00000108189.1	1974	ENSMUSE00000158248	ENSMUSE00000692276	127802162	127803293	134777315	127805932	9	10	CAG|GTGGG
ENSMUSG00000026349.14	Ccnt2	ENSMUST00000027587.14	ENSMUSP00000027587.8	2172	ENSMUSE00001273037	ENSMUSE00001254314	127793358	127793418	29698186	127795317	4	5	TGG|GTTTT
ENSMUSG00000024286.8	Ccny	ENSMUST00000234102.1	ENSMUSP00000157340.1	951	ENSMUSE00000503466	ENSMUSE00000625741	9345194	9345313	68179717	9332950	6	7	CTG|GTATA
ENSMUSG00000024286.8	Ccny	ENSMUST00000053917.5	ENSMUSP00000050001.4	1026	ENSMUSE00000503466	ENSMUSE00000625741	9345194	9345313	39525401	9332950	7	8	CTG|GTATA
ENSMUSG00000033904.16	Ccp110	ENSMUST00000106557.7	ENSMUSP00000102167.1	3015	ENSMUSE00001309031	ENSMUSE00001279382	118726003	118726142	34596232	118726616	8	9	CAG|GTTTT
ENSMUSG00000034563.16	Ccpg1	ENSMUST00000037977.14	ENSMUSP00000045669.7	1917	ENSMUSE00001286510	ENSMUSE00001204956	72999463	72999539	64307011	73001875	4	5	GAG|GTGGA
ENSMUSG00000034563.16	Ccpg1	ENSMUST00000150826.8	ENSMUSP00000122966.1	2262	ENSMUSE00001286510	ENSMUSE00001204956	72999463	72999539	52243615	73001875	4	5	GAG|GTGGA
ENSMUSG00000034563.16	Ccpg1	ENSMUST00000085350.10	ENSMUSP00000082458.4	2412	ENSMUSE00001286510	ENSMUSE00001204956	72999463	72999539	25385180	73001875	4	5	GAG|GTGGA
ENSMUSG00000044052.3	Ccr10	ENSMUST00000062759.3	ENSMUSP00000062588.3	1089	ENSMUSE00000577081	ENSMUSE00000391654	101175400	101175443	49535318	101174678	1	2	CAG|GTCTC
ENSMUSG00000037944.8	Ccr7	ENSMUST00000103134.3	ENSMUSP00000099423.3	1137	ENSMUSE00000661363	ENSMUSE00000840258	99149035	99149084	87304838	99146034	2	3	CAG|GTGTG
ENSMUSG00000034108.6	Ccs	ENSMUST00000037246.6	ENSMUSP00000035486.5	825	ENSMUSE00000251047	ENSMUSE00000358118	4825770	4825873	18283697	4825664	7	8	GAG|GTTGG
ENSMUSG00000034024.8	Cct2	ENSMUST00000047672.8	ENSMUSP00000036288.7	1608	ENSMUSE00000233664	ENSMUSE00000233656	117056040	117056159	126146231	117055235	11	12	TTG|GTGAG
ENSMUSG00000001416.13	Cct3	ENSMUST00000001452.13	ENSMUSP00000001452.7	1638	ENSMUSE00000873539	ENSMUSE00001221459	88297116	88297266	121667115	88299403	1	2	TCA|GTCAG
ENSMUSG00000007739.10	Cct4	ENSMUST00000173867.7	ENSMUSP00000133523.1	1620	ENSMUSE00000103260	ENSMUSE00000399085	23002817	23002930	42439097	23003780	13	14	GTG|GTAAA
ENSMUSG00000020698.11	Cct6b	ENSMUST00000021040.9	ENSMUSP00000021040.3	1596	ENSMUSE00000108158	ENSMUSE00000108166	82723814	82723947	32254067	82722483	11	12	AAG|GTTCT
ENSMUSG00000030007.8	Cct7	ENSMUST00000032078.8	ENSMUSP00000032078.6	1635	ENSMUSE00000194310	ENSMUSE00000194309	85466624	85466721	112752933	85467159	9	10	GAG|GTACA
ENSMUSG00000025613.13	Cct8	ENSMUST00000026704.13	ENSMUSP00000026704.7	1647	ENSMUSE00001223260	ENSMUSE00001206188	87491302	87491451	25956247	87490665	4	5	GAG|GTAAT
ENSMUSG00000029617.10	Ccz1	ENSMUST00000031621.10	ENSMUSP00000031621.9	1443	ENSMUSE00000190763	ENSMUSE00000190769	143992509	143992626	88129695	143991630	12	13	TGG|GTCTG
ENSMUSG00000046186.8	Cd109	ENSMUST00000093812.4	ENSMUSP00000091330.4	4329	ENSMUSE00000442778	ENSMUSE00000442774	78710133	78710280	4866790	78712639	31	32	TCT|GTAAA
ENSMUSG00000008845.9	Cd163	ENSMUST00000032234.4	ENSMUSP00000032234.2	3366	ENSMUSE00000195767	ENSMUSE00000195769	124326116	124326145	47664387	124326608	13	14	CAG|GTCAC
ENSMUSG00000008845.9	Cd163	ENSMUST00000112541.7	ENSMUSP00000108160.2	3480	ENSMUSE00000692081	ENSMUSE00001270527	124328962	124329097	108268572	124330527	16	17	GAG|GTTGG
ENSMUSG00000028865.14	Cd164l2	ENSMUST00000105910.1	ENSMUSP00000101530.1	519	ENSMUSE00000667958	ENSMUSE00001303364	133220810	133221067	78450887	133221604	1	2	CTG|GTAAA
ENSMUSG00000052212.6	Cd177	ENSMUST00000063956.6	ENSMUSP00000064934.5	2454	ENSMUSE00000636526	ENSMUSE00000536034	24744834	24744965	47876396	24744453	16	17	GAG|GTGGA
ENSMUSG00000021624.9	Cd180	ENSMUST00000022124.9	ENSMUSP00000022124.3	1986	ENSMUSE00000119513	ENSMUSE00000338208	102702701	102702867	25817604	102706955	2	3	CAG|GTGCC
ENSMUSG00000022667.18	Cd200r1	ENSMUST00000057488.14	ENSMUSP00000053822.8	981	ENSMUSE00001187079	ENSMUSE00001228527	44789973	44790224	60448447	44792826	4	5	GTG|GTAAC
ENSMUSG00000090176.1	Cd200r2	ENSMUST00000102805.3	ENSMUSP00000099869.3	750	ENSMUSE00000995170	ENSMUSE00001087456	44909474	44909722	70045147	44914670	4	5	GAG|GTACC
ENSMUSG00000036172.17	Cd200r3	ENSMUST00000171779.7	ENSMUSP00000132938.1	609	ENSMUSE00001030505	ENSMUSE00000910089	44957728	44957833	59795795	44981352	4	5	CAG|GTGGA
ENSMUSG00000036172.17	Cd200r3	ENSMUST00000114622.9	ENSMUSP00000110269.3	618	ENSMUSE00000343364	ENSMUSE00001030505	44953402	44953719	75917237	44957833	3	4	CAG|GTACA
ENSMUSG00000036172.17	Cd200r3	ENSMUST00000114612.7	ENSMUSP00000110259.1	636	ENSMUSE00000343364	ENSMUSE00001030505	44953402	44953719	96839086	44957833	3	4	CAG|GTACA
ENSMUSG00000036172.17	Cd200r3	ENSMUST00000077178.12	ENSMUSP00000076421.6	672	ENSMUSE00000343364	ENSMUSE00001030505	44953402	44953719	21516626	44957833	3	4	CAG|GTACA
ENSMUSG00000036172.17	Cd200r3	ENSMUST00000164007.7	ENSMUSP00000130480.1	828	ENSMUSE00001030505	ENSMUSE00000900027	44957728	44957833	80708683	44981380	5	6	CAG|GTGGA
ENSMUSG00000036172.17	Cd200r3	ENSMUST00000114611.9	ENSMUSP00000110258.3	837	ENSMUSE00000482099	ENSMUSE00001030505	44954119	44954337	28941242	44957833	4	5	GAG|GTACA
ENSMUSG00000036172.17	Cd200r3	ENSMUST00000114613.8	ENSMUSP00000110260.2	855	ENSMUSE00000482099	ENSMUSE00001030505	44954119	44954337	96839086	44957833	4	5	GAG|GTACA
ENSMUSG00000036172.17	Cd200r3	ENSMUST00000048479.13	ENSMUSP00000036624.7	891	ENSMUSE00000482099	ENSMUSE00001030505	44954119	44954337	127750865	44957833	4	5	GAG|GTACA
ENSMUSG00000062082.16	Cd200r4	ENSMUST00000176819.7	ENSMUSP00000135299.1	813	ENSMUSE00001105702	ENSMUSE00001179960	44833284	44833532	3919290	44838060	5	6	AAG|GTACA
ENSMUSG00000034783.7	Cd207	ENSMUST00000037882.7	ENSMUSP00000040746.6	996	ENSMUSE00000238177	ENSMUSE00000380438	83672757	83672875	100178442	83671833	5	6	GAG|GTTCT
ENSMUSG00000034028.16	Cd226	ENSMUST00000236828.1	ENSMUSP00000158324.1	1002	ENSMUSE00000360565	ENSMUSE00001462287	89267900	89267957	109721754	89272229	7	8	AAG|GTAGC
ENSMUSG00000004709.14	Cd244a	ENSMUST00000004829.12	ENSMUSP00000004829.7	1194	ENSMUSE00000161444	ENSMUSE00000658691	171581643	171581699	128034813	171585318	8	9	GAG|GTTGG
ENSMUSG00000030336.14	Cd27	ENSMUST00000032486.12	ENSMUSP00000032486.6	753	ENSMUSE00000197583	ENSMUSE00000197578	125236473	125236604	96629013	125234694	2	3	CTG|GTTTT
ENSMUSG00000035914.11	Cd276	ENSMUST00000165365.2	ENSMUSP00000129418.1	951	ENSMUSE00000253478	ENSMUSE00000253452	58530596	58530730	55207593	58528493	5	6	CAG|GTGCC
ENSMUSG00000061665.7	Cd2ap	ENSMUST00000024709.8	ENSMUSP00000024709.7	1914	ENSMUSE00000414626	ENSMUSE00000657323	42798595	42798658	117110873	42796369	17	18	GAG|GTGGA
ENSMUSG00000042502.10	Cd2bp2	ENSMUST00000206026.1	ENSMUSP00000146167.1	1029	ENSMUSE00000291344	ENSMUSE00000291339	127194744	127194901	11091586	127194641	4	5	TGG|GTGAG
ENSMUSG00000044811.13	Cd300c2	ENSMUST00000092464.9	ENSMUSP00000090121.3	687	ENSMUSE00001298596	ENSMUSE00000752980	114998215	114998335	29471293	114997035	3	4	TCG|GTCTC
ENSMUSG00000048498.7	Cd300e	ENSMUST00000062787.7	ENSMUSP00000054883.7	591	ENSMUSE00000336079	ENSMUSE00000389543	115054476	115054578	49578135	115053360	3	4	GTG|GTCCC
ENSMUSG00000034641.2	Cd300ld	ENSMUST00000045075.2	ENSMUSP00000047022.2	666	ENSMUSE00000258710	ENSMUSE00000400990	114986095	114986221	72399677	114984297	3	4	CAG|GTCCC
ENSMUSG00000069607.4	Cd300ld3	ENSMUST00000092459.3	ENSMUSP00000090116.3	738	ENSMUSE00001015825	ENSMUSE00000978143	115044086	115044248	44884833	115042323	3	4	CTG|GTCCC
ENSMUSG00000017309.11	Cd300lg	ENSMUST00000017453.11	ENSMUSP00000017453.5	864	ENSMUSE00000113136	ENSMUSE00000113132	102041509	102041633	91125817	102043304	1	2	CAG|GTTAT
ENSMUSG00000017309.11	Cd300lg	ENSMUST00000107163.8	ENSMUSP00000102781.2	1116	ENSMUSE00000113136	ENSMUSE00000113132	102041509	102041633	113049807	102043304	1	2	CAG|GTTAT
ENSMUSG00000017309.11	Cd300lg	ENSMUST00000107164.2	ENSMUSP00000102782.2	1248	ENSMUSE00000113136	ENSMUSE00000113132	102041509	102041633	113056810	102043304	1	2	CAG|GTTAT
ENSMUSG00000002944.15	Cd36	ENSMUST00000197890.4	ENSMUSP00000143061.1	1419	ENSMUSE00000293584	ENSMUSE00000182039	17798229	17798298	48730774	17797183	9	10	CAG|GTCTA
ENSMUSG00000030798.15	Cd37	ENSMUST00000098461.9	ENSMUSP00000096061.1	846	ENSMUSE00001296623	ENSMUSE00001388737	45238500	45238572	138118313	45237284	2	3	TGG|GTTTG
ENSMUSG00000047649.9	Cd3eap	ENSMUST00000047036.9	ENSMUSP00000044653.8	1200	ENSMUSE00000960312	ENSMUSE00000233148	19359388	19359481	43598570	19359231	1	2	GCA|GTGCC
ENSMUSG00000023274.14	Cd4	ENSMUST00000024044.6	ENSMUSP00000024044.6	1374	ENSMUSE00001247024	ENSMUSE00001311989	124872444	124872680	111715615	124870580	5	6	TGG|GTTTT
ENSMUSG00000017652.16	Cd40	ENSMUST00000081310.10	ENSMUSP00000080059.4	612	ENSMUSE00001220436	ENSMUSE00001270302	165063468	165063561	101782087	165069715	5	6	AAG|GTTTA
ENSMUSG00000017652.16	Cd40	ENSMUST00000184221.1	ENSMUSP00000139193.1	705	ENSMUSE00001241568	ENSMUSE00001315308	165066503	165066564	83923988	165069848	6	7	GTG|GTTTA
ENSMUSG00000017652.16	Cd40	ENSMUST00000073707.8	ENSMUSP00000073386.2	783	ENSMUSE00000422617	ENSMUSE00001289373	165055636	165055758	86217736	165062364	1	2	GCG|GTCCA
ENSMUSG00000017652.16	Cd40	ENSMUST00000017799.11	ENSMUSP00000017799.5	870	ENSMUSE00001241568	ENSMUSE00001294369	165066503	165066564	90594483	165069715	6	7	GTG|GTTTA
ENSMUSG00000031132.1	Cd40lg	ENSMUST00000033466.1	ENSMUSP00000033466.1	783	ENSMUSE00000206675	ENSMUSE00000206673	57217724	57217778	30408741	57219800	3	4	GAG|GTGAT
ENSMUSG00000016493.13	Cd46	ENSMUST00000162650.7	ENSMUSP00000123931.1	1098	ENSMUSE00001262807	ENSMUSE00001225472	195077654	195077836	40902499	195075557	6	7	AAG|GTCCT
ENSMUSG00000055447.19	Cd47	ENSMUST00000084838.13	ENSMUSP00000099853.4	975	ENSMUSE00001438218	ENSMUSE00000558127	49855645	49855832	36090962	49868112	1	2	GCG|GTTCA
ENSMUSG00000015355.13	Cd48	ENSMUST00000068584.6	ENSMUSP00000064241.5	723	ENSMUSE00000341096	ENSMUSE00000161423	171682010	171682166	51464428	171695966	1	2	AAG|GTCAT
ENSMUSG00000040747.9	Cd53	ENSMUST00000038845.9	ENSMUSP00000035781.8	660	ENSMUSE00000279934	ENSMUSE00000414340	106762093	106762176	31295212	106760875	7	8	CAG|GTGCT
ENSMUSG00000026399.12	Cd55	ENSMUST00000027650.12	ENSMUSP00000027650.6	1173	ENSMUSE00000158737	ENSMUSE00001290264	130448328	130448408	52189013	130447639	8	9	CAG|GTGGT
ENSMUSG00000024670.17	Cd6	ENSMUST00000039043.14	ENSMUSP00000046861.8	1881	ENSMUSE00000935715	ENSMUSE00000643064	10829808	10829964	120005648	10800412	1	2	CAG|GTCTC
ENSMUSG00000024670.17	Cd6	ENSMUST00000080292.11	ENSMUSP00000079172.5	1998	ENSMUSE00000901955	ENSMUSE00000643064	10829808	10830058	91357755	10800412	1	2	CAG|GTCTC
ENSMUSG00000025351.14	Cd63	ENSMUST00000219317.1	ENSMUSP00000151313.1	717	ENSMUSE00000150031	ENSMUSE00001408024	128912438	128912521	27285633	128912822	8	9	GAG|GTCTT
ENSMUSG00000018774.13	Cd68	ENSMUST00000018918.11	ENSMUSP00000018918.5	981	ENSMUSE00001224000	ENSMUSE00000677498	69664751	69664921	128633337	69664504	5	6	CAT|GTTTC
ENSMUSG00000030156.5	Cd69	ENSMUST00000032259.5	ENSMUSP00000032259.3	600	ENSMUSE00000195928	ENSMUSE00000320805	129269576	129269679	47660783	129268369	4	5	CTG|GTTCA
ENSMUSG00000028459.11	Cd72	ENSMUST00000107926.7	ENSMUSP00000103559.1	1065	ENSMUSE00000179387	ENSMUSE00000179379	43450070	43450221	105685778	43449528	6	7	GAA|GTTTC
ENSMUSG00000024610.15	Cd74	ENSMUST00000050487.15	ENSMUSP00000057836.8	648	ENSMUSE00000401080	ENSMUSE00000659284	60803848	60804010	70534117	60808077	1	2	AAG|GTGCA
ENSMUSG00000024610.15	Cd74	ENSMUST00000167610.1	ENSMUSP00000126688.1	840	ENSMUSE00000909465	ENSMUSE00000659284	60803856	60804010	180055701	60808077	1	2	AAG|GTGCA
ENSMUSG00000003379.7	Cd79a	ENSMUST00000003469.7	ENSMUSP00000003469.7	663	ENSMUSE00000397497	ENSMUSE00000199568	24897381	24897588	60453604	24899388	1	2	TGG|GTCCC
ENSMUSG00000040592.11	Cd79b	ENSMUST00000167143.1	ENSMUSP00000129029.1	687	ENSMUSE00000883594	ENSMUSE00000327012	106314418	106314529	74021384	106313711	1	2	CAG|GTGAG
ENSMUSG00000027215.13	Cd82	ENSMUST00000116457.8	ENSMUSP00000112158.2	801	ENSMUSE00001372047	ENSMUSE00000167051	93421827	93421928	128137474	93420755	7	8	CAG|GTCAA
ENSMUSG00000015396.4	Cd83	ENSMUST00000015540.3	ENSMUSP00000015540.2	591	ENSMUSE00000286020	ENSMUSE00000117385	43785346	43785467	29891201	43797728	2	3	AAG|GTCTC
ENSMUSG00000053044.8	Cd8b1	ENSMUST00000065248.8	ENSMUSP00000070131.7	642	ENSMUSE00000456520	ENSMUSE00000698434	71334090	71334126	30168524	71337494	5	6	ACA|GTTTC
ENSMUSG00000030342.8	Cd9	ENSMUST00000032492.8	ENSMUSP00000032492.8	681	ENSMUSE00001211452	ENSMUSE00001206206	125463685	125463759	82462051	125462425	4	5	GAG|GTGAT
ENSMUSG00000022657.9	Cd96	ENSMUST00000023336.9	ENSMUSP00000023336.9	1809	ENSMUSE00000129231	ENSMUSE00000129225	46041250	46041336	105846686	46038566	13	14	CCA|GTATC
ENSMUSG00000035776.14	Cd99l2	ENSMUST00000080035.10	ENSMUSP00000078944.4	645	ENSMUSE00000306743	ENSMUSE00000306735	71440525	71440611	23247361	71438199	4	5	GAG|GTTGG
ENSMUSG00000035776.14	Cd99l2	ENSMUST00000037391.11	ENSMUSP00000042606.5	714	ENSMUSE00000306743	ENSMUSE00000306735	71440525	71440611	100842643	71438199	5	6	GAG|GTTGG
ENSMUSG00000021982.14	Cdadc1	ENSMUST00000167100.8	ENSMUSP00000128022.2	1494	ENSMUSE00000397753	ENSMUSE00001424269	59568948	59569008	157458534	59560956	9	10	AAA|GTTTC
ENSMUSG00000021982.14	Cdadc1	ENSMUST00000022555.10	ENSMUSP00000022555.3	1500	ENSMUSE00000358391	ENSMUSE00000122683	59592461	59592535	10212653	59589965	3	4	CAG|GTGAA
ENSMUSG00000021982.14	Cdadc1	ENSMUST00000171683.2	ENSMUSP00000128064.1	1503	ENSMUSE00000358391	ENSMUSE00000122683	59592461	59592535	47488050	59589965	3	4	CAG|GTGAA
ENSMUSG00000021982.14	Cdadc1	ENSMUST00000056997.14	ENSMUSP00000052233.7	1572	ENSMUSE00000358391	ENSMUSE00000122683	59592461	59592535	122000119	59589965	3	4	CAG|GTGAA
ENSMUSG00000027284.16	Cdan1	ENSMUST00000110701.7	ENSMUSP00000106329.1	3720	ENSMUSE00001221324	ENSMUSE00001212181	120723192	120723255	59344798	120723017	21	22	GCT|GTTCT
ENSMUSG00000039128.13	Cdc123	ENSMUST00000043864.8	ENSMUSP00000043033.3	1011	ENSMUSE00001222292	ENSMUSE00000313185	5807431	5807506	139360030	5805033	8	9	TTG|GTATT
ENSMUSG00000033502.15	Cdc14a	ENSMUST00000106491.6	ENSMUSP00000102100.2	1665	ENSMUSE00000325583	ENSMUSE00000325579	116298437	116298549	12394245	116297178	10	11	TAG|GTCAG
ENSMUSG00000033502.15	Cdc14a	ENSMUST00000090464.6	ENSMUSP00000087950.4	1812	ENSMUSE00000325583	ENSMUSE00000325579	116298437	116298549	70784728	116297178	12	13	TAG|GTCAG
ENSMUSG00000033102.15	Cdc14b	ENSMUST00000109769.9	ENSMUSP00000105391.2	1347	ENSMUSE00000322221	ENSMUSE00000322215	64216212	64216299	85922127	64215730	8	9	GTG|GTTAC
ENSMUSG00000033102.15	Cdc14b	ENSMUST00000221139.1	ENSMUSP00000152843.1	1458	ENSMUSE00000322221	ENSMUSE00000322215	64216212	64216299	67866180	64215730	8	9	GTG|GTTAC
ENSMUSG00000038416.15	Cdc16	ENSMUST00000043962.8	ENSMUSP00000047950.8	1863	ENSMUSE00000209690	ENSMUSE00000209691	13773341	13773404	8940903	13775769	14	15	GAG|GTCAC
ENSMUSG00000006398.15	Cdc20	ENSMUST00000006565.12	ENSMUSP00000006565.6	1500	ENSMUSE00001300812	ENSMUSE00001266129	118434751	118434876	24681382	118433598	8	9	CAG|GTGTG
ENSMUSG00000032477.14	Cdc25a	ENSMUST00000094324.7	ENSMUSP00000091882.3	1545	ENSMUSE00000219934	ENSMUSE00000219939	109889711	109889841	112307004	109891856	13	14	AAT|GTGCC
ENSMUSG00000027330.16	Cdc25b	ENSMUST00000028804.14	ENSMUSP00000028804.8	1731	ENSMUSE00000168485	ENSMUSE00000168477	131194626	131194759	180031505	131197088	14	15	AAT|GTGCC
ENSMUSG00000044201.10	Cdc25c	ENSMUST00000060710.8	ENSMUSP00000055427.7	1344	ENSMUSE00000505281	ENSMUSE00000488873	34734719	34734852	55096121	34733688	13	14	AAT|GTGCC
ENSMUSG00000020687.13	Cdc27	ENSMUST00000093923.8	ENSMUSP00000091452.2	2478	ENSMUSE00001227225	ENSMUSE00000585705	104508347	104508421	119919812	104507294	17	18	AAG|GTTTA
ENSMUSG00000020687.13	Cdc27	ENSMUST00000106962.8	ENSMUSP00000102575.2	2496	ENSMUSE00001227225	ENSMUSE00000585705	104508347	104508421	21994764	104507294	17	18	AAG|GTTTA
ENSMUSG00000024780.7	Cdc37l1	ENSMUST00000225310.1	ENSMUSP00000153192.1	924	ENSMUSE00000144926	ENSMUSE00000144922	28999261	28999351	109024963	29007087	3	4	TTG|GTATG
ENSMUSG00000024780.7	Cdc37l1	ENSMUST00000225210.1	ENSMUSP00000153424.1	933	ENSMUSE00000144926	ENSMUSE00000144922	28999261	28999351	109024963	29007087	3	4	TTG|GTATG
ENSMUSG00000024780.7	Cdc37l1	ENSMUST00000224511.1	ENSMUSP00000152985.1	939	ENSMUSE00000144926	ENSMUSE00000144922	28999261	28999351	24626694	29007087	3	4	TTG|GTATG
ENSMUSG00000024780.7	Cdc37l1	ENSMUST00000050148.4	ENSMUSP00000060421.3	1008	ENSMUSE00000144926	ENSMUSE00000144922	28999261	28999351	74546695	29007087	3	4	TTG|GTATG
ENSMUSG00000038446.8	Cdc40	ENSMUST00000044166.8	ENSMUSP00000044305.7	1740	ENSMUSE00000299368	ENSMUSE00000299363	40844961	40845006	77582396	40843143	9	10	TTG|GTCAC
ENSMUSG00000006699.17	Cdc42	ENSMUST00000051477.12	ENSMUSP00000054634.6	576	ENSMUSE00000338778	ENSMUSE00000980776	137335975	137336129	99321631	137332479	2	3	ACT|GTTTT
ENSMUSG00000026490.18	Cdc42bpa	ENSMUST00000097450.9	ENSMUSP00000095059.3	5160	ENSMUSE00000308552	ENSMUSE00001375842	180146945	180147042	21003254	180149237	30	31	AAG|GTCCG
ENSMUSG00000021279.5	Cdc42bpb	ENSMUST00000041965.4	ENSMUSP00000042565.3	5142	ENSMUSE00000472227	ENSMUSE00000311033	111295056	111295161	28830214	111294964	35	36	CAG|GTGGG
ENSMUSG00000107268.1	Cdc42bpg	ENSMUST00000201699.1	ENSMUSP00000144638.1	4656	ENSMUSE00001360465	ENSMUSE00001361078	6322793	6322881	77943922	6325652	36	37	CAG|GTCTC
ENSMUSG00000052298.12	Cdc42se2	ENSMUST00000064104.12	ENSMUSP00000070725.6	255	ENSMUSE00001370241	ENSMUSE00000449896	54723574	54723675	134283194	54720357	4	5	TCA|GTCAG
ENSMUSG00000000028.15	Cdc45	ENSMUST00000000028.13	ENSMUSP00000000028.7	1701	ENSMUSE00000645085	ENSMUSE00000645084	18798676	18798737	23573903	18797399	9	10	GTG|GTGGG
ENSMUSG00000023932.9	Cdc5l	ENSMUST00000024727.9	ENSMUSP00000024727.8	2409	ENSMUSE00000136463	ENSMUSE00000312815	45408336	45408416	12056344	45408038	12	13	GAA|GTAAA
ENSMUSG00000017499.15	Cdc6	ENSMUST00000092706.12	ENSMUSP00000090382.6	1689	ENSMUSE00001244341	ENSMUSE00000901552	98920673	98920813	82125153	98923936	11	12	AAG|GTGTC
ENSMUSG00000029283.17	Cdc7	ENSMUST00000117196.8	ENSMUSP00000112392.2	1599	ENSMUSE00001248503	ENSMUSE00001302273	106972925	106973067	140721100	106974020	6	7	AAA|GTATG
ENSMUSG00000029283.17	Cdc7	ENSMUST00000118261.7	ENSMUSP00000113385.1	1695	ENSMUSE00001248503	ENSMUSE00001302273	106972925	106973067	181689066	106974020	6	7	AAA|GTATG
ENSMUSG00000026361.9	Cdc73	ENSMUST00000018337.8	ENSMUSP00000018337.7	1596	ENSMUSE00000279133	ENSMUSE00000158425	143685923	143686011	99738124	143677855	6	7	TAG|GTCTT
ENSMUSG00000048922.18	Cdca2	ENSMUST00000163100.7	ENSMUSP00000127571.1	2949	ENSMUSE00000459004	ENSMUSE00000458281	67693626	67693754	40583859	67680330	13	14	CAG|GTTTT
ENSMUSG00000023505.13	Cdca3	ENSMUST00000024270.13	ENSMUSP00000024270.7	801	ENSMUSE00001372698	ENSMUSE00001227802	124832146	124832439	83991714	124832669	4	5	CAG|GTTCT
ENSMUSG00000024791.10	Cdca5	ENSMUST00000025704.2	ENSMUSP00000025704.2	795	ENSMUSE00001234204	ENSMUSE00001256556	6086402	6086467	85633684	6086587	3	4	GAG|GTCCC
ENSMUSG00000028873.16	Cdca8	ENSMUST00000084296.9	ENSMUSP00000081319.3	870	ENSMUSE00001303925	ENSMUSE00001307708	124922000	124922064	46034824	124921304	6	7	AAG|GTTAA
ENSMUSG00000028873.16	Cdca8	ENSMUST00000030690.11	ENSMUSP00000030690.5	981	ENSMUSE00001303925	ENSMUSE00001307708	124922000	124922064	73631746	124921304	6	7	AAG|GTTAA
ENSMUSG00000035498.10	Cdcp1	ENSMUST00000039229.7	ENSMUSP00000042057.7	2502	ENSMUSE00000463525	ENSMUSE00000253062	123182165	123182386	30712273	123180365	5	6	TAA|GTTGC
ENSMUSG00000047636.3	Cdcp2	ENSMUST00000062495.2	ENSMUSP00000061401.2	1284	ENSMUSE00000367885	ENSMUSE00000413682	107096891	107097786	41595682	107102816	1	2	AAG|GTGTC
ENSMUSG00000006204.7	Cdcp3	ENSMUST00000050586.5	ENSMUSP00000061529.5	2526	ENSMUSE00000457752	ENSMUSE00000457748	131239516	131239548	59801043	131242011	17	18	CAG|GTCCT
ENSMUSG00000022321.15	Cdh10	ENSMUST00000166873.8	ENSMUSP00000128782.2	2367	ENSMUSE00001259597	ENSMUSE00000980282	18965957	18966076	20008413	18966909	4	5	CAG|GTATC
ENSMUSG00000031673.6	Cdh11	ENSMUST00000075190.4	ENSMUSP00000074681.3	2391	ENSMUSE00000520235	ENSMUSE00000211669	102658189	102658442	95068225	102650759	8	9	AAG|GTATT
[truncated: 10,725 more rows]
