# Supplementary material for: Aberrant splicing events caused by insertion of genes of interest into expression vectors
Source: Int J Biol Sci. 2022 Jul 18;18(13):4914–31. doi: 10.7150/ijbs.72408 (PMC9379414; doi:10.7150/ijbs.72408)
Supplement: Supplementary file 2 — Supplementary tables. [file ijbsv18p4914s2.zip › Table S4-Stringent human genes.xlsx]

## Sheet:  Stringent human
Table S4. Human genes susceptible to vector-mediated aberrant splicing based on stringent criterion
Gene stable ID version	Gene name	Transcript stable ID version	Protein stable ID version	CDS Length (bp)	Exon-1 stable ID	Exon-2 stable ID	Exon-1 region start (bp)	Exon-1 region end (bp)	Exon-2 region start (bp)	Exon-2 region end (bp)	Exon-1 rank in transcript	Exon-2 rank in transcript	Exon-exon juction sequence
ENSG00000177459.11	ERICH5	ENST00000545282.1	ENSP00000440297.1	171	ENSE00002323905	ENSE00001278204	98064522	98064727	98093221	98093610	1	2	GCG|GTGAG
ENSG00000231824.4	AKAIN1	ENST00000434239.4	ENSP00000399075.3	210	ENSE00002321816	ENSE00002726727	5197038	5197257	5142911	5145755	1	2	CAG|GTGAG
ENSG00000231824.4	AKAIN1	ENST00000580650.1	ENSP00000462259.1	231	ENSE00002686217	ENSE00001785948	5197452	5197503	5145285	5145755	1	2	CAG|GTGAG
ENSG00000186562.7	DEFB105A	ENST00000334773.6	ENSP00000334330.6	237	ENSE00001794453	ENSE00001674146	7823382	7823423	7821966	7822132	2	3	CAG|GTGAG
ENSG00000285015.2	DEFB105B	ENST00000644948.2	ENSP00000496561.1	237	ENSE00003817377	ENSE00003817040	7335905	7335946	7334489	7334655	2	3	CAG|GTGAG
ENSG00000153037.15	SRP19	ENST00000515463.1	ENSP00000425562.1	237	ENSE00003663149	ENSE00002079455	112864621	112864732	112867404	112867771	3	4	CAC|GTAAG
ENSG00000255274.9	SMIM35	ENST00000636151.1	ENSP00000490666.1	258	ENSE00003797640	ENSE00003797686	118086751	118086880	118015693	118015809	3	4	CAG|GTGAG
ENSG00000160213.9	CSTB	ENST00000291568.7	ENSP00000291568.6	297	ENSE00001137740	ENSE00001050609	43776204	43776308	43774658	43774759	1	2	CAG|GTGAG
ENSG00000178562.18	CD28	ENST00000374481.7	ENSP00000363605.4	306	ENSE00001246021	ENSE00001383981	203729648	203729772	203734784	203738910	2	3	TGG|GTGAG
ENSG00000126233.2	SLURP1	ENST00000246515.2	ENSP00000246515.1	312	ENSE00000704300	ENSE00000704299	142742328	142742406	142741803	142741922	1	2	GTG|GTGAG
ENSG00000118507.17	AKAP7	ENST00000474850.2	ENSP00000418208.2	315	ENSE00002262273	ENSE00000798692	131250430	131250616	131253037	131253105	1	2	TCA|GTGAG
ENSG00000187514.16	PTMA	ENST00000409115.7	ENSP00000386819.3	333	ENSE00003520861	ENSE00003550625	231711890	231711983	231712443	231712516	3	4	ATG|GTGAG
ENSG00000187514.16	PTMA	ENST00000341369.11	ENSP00000344547.7	336	ENSE00001433834	ENSE00003550625	231711887	231711983	231712443	231712516	3	4	ATG|GTGAG
ENSG00000118263.15	KLF7	ENST00000458272.1	ENSP00000393268.1	339	ENSE00001692099	ENSE00003473020	207124344	207124404	207088458	207088581	2	3	TTG|GTGAG
ENSG00000173237.4	C11orf86	ENST00000308963.4	ENSP00000311479.4	348	ENSE00001683501	ENSE00001801963	66975277	66975638	66976180	66977004	1	2	CAG|GTAAG
ENSG00000236183.2	LY6G6C	ENST00000434915.2	ENSP00000415732.2	378	ENSE00003632520	ENSE00003483504	31707500	31707610	31706055	31706717	2	3	TTG|GTAAG
ENSG00000146267.12	FAXC	ENST00000538471.1	ENSP00000445267.1	390	ENSE00003671605	ENSE00002251782	99291704	99291820	99280667	99281453	2	3	AAG|GTGAG
ENSG00000126709.15	IFI6	ENST00000361157.11	ENSP00000354736.6	393	ENSE00001435495	ENSE00000866724	27669245	27669346	27668458	27668535	2	3	CAG|GTAAG
ENSG00000248099.4	INSL3	ENST00000317306.8	ENSP00000321724.6	396	ENSE00003190473	ENSE00003174348	17821317	17821519	17816512	17817059	1	2	ACC|GTGAG
ENSG00000126709.15	IFI6	ENST00000362020.4	ENSP00000355152.4	405	ENSE00001435648	ENSE00000866724	27669233	27669346	27668458	27668535	2	3	CGG|GTAAG
ENSG00000140319.11	SRP14	ENST00000267884.11	ENSP00000267884.6	411	ENSE00003535495	ENSE00003611911	40038282	40038394	40036986	40037018	3	4	GTG|GTGAG
ENSG00000126709.15	IFI6	ENST00000339145.8	ENSP00000342513.4	417	ENSE00001384799	ENSE00000866724	27669221	27669346	27668458	27668535	2	3	CAG|GTAAG
ENSG00000167523.13	SPATA33	ENST00000301031.8	ENSP00000301031.4	420	ENSE00001313976	ENSE00003570283	89657802	89657835	89658248	89658421	1	2	TTT|GTGAG
ENSG00000185689.16	C6orf201	ENST00000380175.9	ENSP00000420610.1	423	ENSE00001930676	ENSE00003463747	4087349	4087726	4099000	4099198	2	3	AAT|GTGAG
ENSG00000167523.13	SPATA33	ENST00000579310.5	ENSP00000462996.1	423	ENSE00003489999	ENSE00003570283	89657804	89657948	89658248	89658421	1	2	AAG|GTGAG
ENSG00000153037.15	SRP19	ENST00000505459.6	ENSP00000424870.1	435	ENSE00003637772	ENSE00002032363	112864621	112864732	112867404	112869788	4	5	CAC|GTAAG
ENSG00000166961.15	MS4A15	ENST00000337911.8	ENSP00000338692.4	444	ENSE00003558665	ENSE00003666793	60771291	60771347	60773392	60773484	3	4	CTG|GTGAG
ENSG00000186314.11	PRELID2	ENST00000394450.6	ENSP00000377965.2	447	ENSE00001335392	ENSE00001335401	145819945	145820018	145817894	145818054	4	5	AAG|GTGAG
ENSG00000120675.6	DNAJC15	ENST00000379221.4	ENSP00000368523.2	453	ENSE00003519888	ENSE00003558761	43023586	43023734	43065686	43065737	1	2	CTG|GTAAG
ENSG00000237495.9	LY6G5C	ENST00000458081.6	ENSP00000414953.2	453	ENSE00001932406	ENSE00003464327	31756532	31756656	31755380	31755547	1	2	TTG|GTAAG
ENSG00000092841.19	MYL6	ENST00000550697.6	ENSP00000446955.2	456	ENSE00003563173	ENSE00003785680	56159975	56160148	56160243	56160320	4	5	TGG|GTGAG
ENSG00000165863.17	C10orf82	ENST00000369210.7	ENSP00000358212.3	465	ENSE00001193252	ENSE00001449159	116664761	116664947	116663696	116664173	4	5	AGA|GTGAG
ENSG00000133321.11	PLAAT4	ENST00000439013.6	ENSP00000402943.2	471	ENSE00000908980	ENSE00002271575	63539516	63539624	63544621	63545387	2	3	CAA|GTGAG
ENSG00000248099.4	INSL3	ENST00000379695.5	ENSP00000369017.4	474	ENSE00001482147	ENSE00003209249	17820396	17820490	17816514	17817059	2	3	GAT|GTGAG
ENSG00000187658.7	C5orf52	ENST00000409999.4	ENSP00000387027.3	480	ENSE00001365239	ENSE00001577869	157675092	157675200	157679841	157680158	2	3	GAG|GTGAG
ENSG00000280516.4	TMEM42	ENST00000626748.2	ENSP00000486141.1	480	ENSE00003765525	ENSE00003766813	44861908	44862112	44864193	44864339	1	2	GAG|GTGAG
ENSG00000007255.10	TRAPPC6A	ENST00000585934.1	ENSP00000468612.1	480	ENSE00003666601	ENSE00002900972	45163916	45164009	45162933	45163223	5	6	TCT|GTAAG
ENSG00000203666.12	EFCAB2	ENST00000366523.5	ENSP00000355480.1	489	ENSE00003581081	ENSE00001441912	245083622	245083688	245087245	245087839	7	8	AAG|GTGAG
ENSG00000176485.11	PLAAT3	ENST00000415826.1	ENSP00000389124.1	489	ENSE00003575548	ENSE00003601992	63598061	63598163	63590100	63590368	3	4	CAA|GTGAG
ENSG00000133321.11	PLAAT4	ENST00000255688.8	ENSP00000255688.3	495	ENSE00000908980	ENSE00003474706	63539516	63539624	63544621	63544889	2	3	CAA|GTGAG
ENSG00000110841.14	PPFIBP1	ENST00000535047.5	ENSP00000444046.1	513	ENSE00003614020	ENSE00002295786	27646062	27646148	27647729	27647977	5	6	CAG|GTAAG
ENSG00000007255.10	TRAPPC6A	ENST00000006275.8	ENSP00000006275.3	522	ENSE00003666601	ENSE00003561212	45163916	45164009	45162928	45163223	5	6	TCT|GTAAG
ENSG00000041988.15	THAP3	ENST00000377627.7	ENSP00000366854.3	528	ENSE00003406981	ENSE00003477092	6628499	6628691	6630288	6630353	2	3	CAG|GTGAG
ENSG00000186314.11	PRELID2	ENST00000505416.5	ENSP00000424730.1	534	ENSE00001335392	ENSE00001335401	145819945	145820018	145817894	145818054	3	4	AAG|GTGAG
ENSG00000164035.10	EMCN	ENST00000305864.7	ENSP00000304780.3	537	ENSE00001080691	ENSE00001338708	100415898	100415959	100410282	100410355	7	8	CTG|GTGAG
ENSG00000164576.12	SAP30L	ENST00000297109.11	ENSP00000297109.5	552	ENSE00001085624	ENSE00003692798	154445997	154446805	154451091	154451213	1	2	AGC|GTAAG
ENSG00000241186.10	TDGF1	ENST00000296145.6	ENSP00000296145.5	567	ENSE00003517910	ENSE00001078649	46579232	46579366	46579739	46579853	3	4	ACA|GTAAG
ENSG00000186314.11	PRELID2	ENST00000334744.8	ENSP00000335675.4	570	ENSE00001365056	ENSE00001335401	145819379	145819414	145817894	145818054	4	5	AAG|GTGAG
ENSG00000158526.8	TSR2	ENST00000375151.5	ENSP00000364293.4	576	ENSE00001039374	ENSE00001039371	54443400	54443491	54444008	54444184	3	4	CAG|GTGAG
ENSG00000102924.12	CBLN1	ENST00000536749.1	ENSP00000444651.1	582	ENSE00000682965	ENSE00002222591	49280923	49281042	49279312	49279601	3	4	CAG|GTGAG
ENSG00000139651.11	ZNF740	ENST00000416904.5	ENSP00000409463.2	582	ENSE00003472223	ENSE00000939493	53185954	53186077	53186391	53186509	5	6	CTG|GTGAG
ENSG00000134940.14	ACRV1	ENST00000527795.1	ENSP00000436819.1	588	ENSE00000917286	ENSE00001215566	125678229	125678297	125677797	125678018	2	3	CAG|GTGAG
ENSG00000160808.11	MYL3	ENST00000662933.1	ENSP00000499577.1	588	ENSE00001756747	ENSE00001695188	46859475	46859648	46858384	46858461	6	7	TGG|GTGAG
ENSG00000197110.9	IFNL3	ENST00000413851.3	ENSP00000409000.2	591	ENSE00002523980	ENSE00002465012	39244417	39244494	39244008	39244157	2	3	CAG|GTGAG
ENSG00000134042.14	MRO	ENST00000588444.5	ENSP00000465653.1	591	ENSE00003609005	ENSE00003520047	50806704	50806850	50805154	50805336	3	4	AAG|GTGAG
ENSG00000108298.11	RPL19	ENST00000225430.9	ENSP00000225430.4	591	ENSE00000718546	ENSE00000718555	39202317	39202439	39202989	39203109	3	4	TAG|GTAAG
ENSG00000118004.18	COLEC11	ENST00000404205.5	ENSP00000385827.1	594	ENSE00001562285	ENSE00003785362	3606052	3606243	3640278	3640331	1	2	CAG|GTGAG
ENSG00000166961.15	MS4A15	ENST00000528170.5	ENSP00000434165.1	600	ENSE00003558665	ENSE00003666793	60771291	60771347	60773392	60773484	3	4	CTG|GTGAG
ENSG00000182393.3	IFNL1	ENST00000333625.3	ENSP00000329991.1	603	ENSE00001302984	ENSE00001323166	39296805	39296882	39297964	39298107	2	3	CAG|GTGAG
ENSG00000183709.8	IFNL2	ENST00000331982.6	ENSP00000333639.5	603	ENSE00002441331	ENSE00002500436	39269152	39269229	39269488	39269637	3	4	CAG|GTGAG
ENSG00000139899.11	CBLN3	ENST00000267406.11	ENSP00000267406.6	618	ENSE00000940677	ENSE00000940678	24428286	24428405	24426545	24427986	2	3	CAG|GTGAG
ENSG00000134940.14	ACRV1	ENST00000530048.5	ENSP00000433720.1	633	ENSE00000917286	ENSE00001346979	125678229	125678297	125677797	125678063	2	3	CAG|GTGAG
ENSG00000005243.10	COPZ2	ENST00000621465.5	ENSP00000480707.1	633	ENSE00003660336	ENSE00003603783	48033863	48033944	48033211	48033302	3	4	AGA|GTGAG
ENSG00000134042.14	MRO	ENST00000431965.6	ENSP00000392614.1	633	ENSE00003609005	ENSE00003520047	50806704	50806850	50805154	50805336	3	4	AAG|GTGAG
ENSG00000171700.14	RGS19	ENST00000395042.2	ENSP00000378483.1	654	ENSE00003890024	ENSE00003893278	64074144	64074378	64073181	64074044	5	6	GAG|GTGAG
ENSG00000232070.9	TMEM253	ENST00000556585.2	ENSP00000451229.2	654	ENSE00002550601	ENSE00002547495	21101308	21101451	21101865	21101975	2	3	GCG|GTGAG
ENSG00000168118.12	RAB4A	ENST00000366690.5	ENSP00000355651.4	657	ENSE00003581583	ENSE00003673235	229298977	229299072	229302862	229302989	6	7	CAG|GTGAG
ENSG00000178562.18	CD28	ENST00000324106.9	ENSP00000324890.7	663	ENSE00001246021	ENSE00001811949	203729648	203729772	203734784	203738912	3	4	TGG|GTGAG
ENSG00000281660.1	DUPD1	ENST00000625469.1	ENSP00000487404.1	663	ENSE00003766671	ENSE00003772446	75045854	75046074	75039893	75040134	2	3	ACA|GTAAG
ENSG00000118004.18	COLEC11	ENST00000402794.4	ENSP00000384882.1	666	ENSE00003582592	ENSE00003785362	3637533	3637604	3640278	3640331	2	3	AAG|GTGAG
ENSG00000277909.4	SPC25	ENST00000616584.1	ENSP00000483050.1	675	ENSE00003734811	ENSE00003730183	168893061	168893165	168890574	168890672	5	6	ATG|GTGAG
ENSG00000164284.15	GRPEL2	ENST00000329271.8	ENSP00000329558.3	678	ENSE00003502866	ENSE00003576362	149348272	149348425	149349654	149349735	2	3	ACA|GTGAG
ENSG00000100311.17	PDGFB	ENST00000381551.8	ENSP00000370963.4	681	ENSE00000654697	ENSE00001877460	39231622	39231827	39230084	39230228	4	5	CAG|GTGAG
ENSG00000204381.11	LAYN	ENST00000436913.6	ENSP00000392942.2	690	ENSE00003503128	ENSE00003679299	111554561	111554593	111555207	111555290	3	4	AAG|GTGAG
ENSG00000118263.15	KLF7	ENST00000423015.5	ENSP00000398572.1	693	ENSE00001724656	ENSE00003477158	207123976	207124404	207088458	207088581	3	4	AAG|GTGAG
ENSG00000264343.6	NOTCH2NLA	ENST00000579793.6	ENSP00000476330.2	693	ENSE00003600025	ENSE00003638226	146164751	146165010	146156480	146156815	3	4	CAG|GTAAG
ENSG00000124588.21	NQO2	ENST00000380455.10	ENSP00000369822.4	696	ENSE00001777236	ENSE00001083962	3006468	3006559	3010025	3010189	2	3	CAG|GTAAG
ENSG00000004455.17	AK2	ENST00000373449.7	ENSP00000362548.2	699	ENSE00003491798	ENSE00003644106	33024442	33024567	33021593	33021703	2	3	CTG|GTGAG
ENSG00000178562.18	CD28	ENST00000458610.6	ENSP00000393648.2	705	ENSE00001246021	ENSE00001818657	203729648	203729772	203734784	203734912	3	4	TGG|GTGAG
ENSG00000103254.10	ANTKMT	ENST00000569529.6	ENSP00000454380.1	708	ENSE00000664195	ENSE00000664194	721801	721941	722084	722134	3	4	AAG|GTGAG
ENSG00000113946.4	CLDN16	ENST00000264734.3	ENSP00000264734.3	708	ENSE00001073608	ENSE00003581392	190388163	190388443	190402337	190402439	1	2	GAG|GTGAG
ENSG00000264343.6	NOTCH2NLA	ENST00000362074.7	ENSP00000354929.6	711	ENSE00003600025	ENSE00003638226	146164751	146165010	146156480	146156815	3	4	CAG|GTAAG
ENSG00000286219.1	NOTCH2NLC	ENST00000652191.1	ENSP00000498514.1	711	ENSE00003667718	ENSE00003539993	149455318	149455577	149463491	149463826	3	4	CAG|GTAAG
ENSG00000288490.1	GALNT9	ENST00000673376.1	ENSP00000500593.1	714	ENSE00003895650	ENSE00003895025	132201124	132201261	132199174	132199269	3	4	GAG|GTGAG
ENSG00000109113.20	RAB34	ENST00000415040.6	ENSP00000410279.2	714	ENSE00003800732	ENSE00003567250	28715032	28715122	28714793	28714900	8	9	CTG|GTGAG
ENSG00000041988.15	THAP3	ENST00000307896.10	ENSP00000311537.6	717	ENSE00003406981	ENSE00001474622	6628499	6628691	6630291	6630353	2	3	CAG|GTGAG
ENSG00000004455.17	AK2	ENST00000672715.1	ENSP00000499935.1	720	ENSE00003491798	ENSE00003644106	33024442	33024567	33021593	33021703	2	3	CTG|GTGAG
ENSG00000166961.15	MS4A15	ENST00000405633.4	ENSP00000386022.3	723	ENSE00003558665	ENSE00003666793	60771291	60771347	60773392	60773484	4	5	CTG|GTGAG
ENSG00000100311.17	PDGFB	ENST00000331163.11	ENSP00000330382.6	726	ENSE00000654697	ENSE00001877460	39231622	39231827	39230084	39230228	4	5	CAG|GTGAG
ENSG00000147509.14	RGS20	ENST00000276500.4	ENSP00000276500.4	726	ENSE00003542199	ENSE00002109773	53954076	53954310	53958270	53959274	4	5	GAG|GTGAG
ENSG00000175766.13	EIF4E1B	ENST00000647833.1	ENSP00000497422.1	729	ENSE00003630195	ENSE00003576184	176642710	176642802	176643082	176643266	4	5	GAG|GTGAG
ENSG00000185619.18	PCGF3	ENST00000470161.6	ENSP00000420489.2	729	ENSE00003580193	ENSE00003633495	744600	744688	761279	761416	8	9	CAG|GTGAG
ENSG00000166401.15	SERPINB8	ENST00000397988.7	ENSP00000381075.3	729	ENSE00003576294	ENSE00003663827	63981721	63981838	63983579	63983721	4	5	AAG|GTAAG
ENSG00000288307.1	CTDNEP1	ENST00000673325.1	ENSP00000500567.1	735	ENSE00003890074	ENSE00003892723	7246791	7246862	7246254	7246370	4	5	GTG|GTGAG
ENSG00000149534.9	MS4A2	ENST00000278888.8	ENSP00000278888.3	735	ENSE00003590662	ENSE00000991107	60092792	60092848	60093400	60093558	4	5	CTG|GTGAG
ENSG00000118004.18	COLEC11	ENST00000403096.7	ENSP00000385130.3	738	ENSE00003582592	ENSE00003785362	3637533	3637604	3640278	3640331	3	4	AAG|GTGAG
ENSG00000118004.18	COLEC11	ENST00000382062.6	ENSP00000371494.2	744	ENSE00003537658	ENSE00003785362	3613311	3613382	3640278	3640331	3	4	AAG|GTGAG
ENSG00000164035.10	EMCN	ENST00000511970.5	ENSP00000422432.1	747	ENSE00001080691	ENSE00001338708	100415898	100415959	100410282	100410355	9	10	CTG|GTGAG
ENSG00000089693.10	MLF2	ENST00000542154.5	ENSP00000438671.1	747	ENSE00003581193	ENSE00002256830	6749848	6750007	6748767	6748982	7	8	AGA|GTGAG
ENSG00000134042.14	MRO	ENST00000428869.6	ENSP00000409509.2	747	ENSE00003609005	ENSE00003520047	50806704	50806850	50805154	50805336	5	6	AAG|GTGAG
ENSG00000286019.1	NOTCH2NLB	ENST00000593495.3	ENSP00000472124.1	750	ENSE00003746974	ENSE00003734113	148615691	148615950	148607410	148607745	3	4	CAG|GTAAG
ENSG00000137154.13	RPS6	ENST00000380394.9	ENSP00000369757.4	750	ENSE00000927962	ENSE00000813418	19378368	19378514	19376494	19376651	4	5	AAG|GTAAG
ENSG00000166959.8	MS4A8	ENST00000300226.7	ENSP00000300226.2	753	ENSE00003654964	ENSE00001108198	60715021	60715134	60715310	60715807	6	7	AAT|GTGAG
ENSG00000214513.4	NOTO	ENST00000398468.4	ENSP00000381486.3	756	ENSE00001533251	ENSE00001533249	73208400	73208614	73210771	73212513	2	3	CAG|GTGAG
ENSG00000109113.20	RAB34	ENST00000450529.5	ENSP00000391048.1	756	ENSE00003800732	ENSE00003567250	28715032	28715122	28714793	28714900	9	10	CTG|GTGAG
ENSG00000184471.8	C1QTNF8	ENST00000328449.6	ENSP00000330426.5	759	ENSE00001387554	ENSE00001292112	1094715	1094933	1093497	1094051	3	4	AAG|GTGAG
ENSG00000168004.9	PLAAT5	ENST00000539221.5	ENSP00000443873.1	762	ENSE00003469960	ENSE00002305108	63468357	63468465	63466160	63466372	4	5	CAA|GTGAG
ENSG00000167157.11	PRRX2	ENST00000372469.6	ENSP00000361547.4	762	ENSE00001457889	ENSE00001110387	129665647	129666126	129719231	129719418	1	2	ATG|GTGAG
ENSG00000284753.2	EEF1AKMT4	ENST00000324557.9	ENSP00000314295.5	768	ENSE00003818997	ENSE00001266410	184257473	184257756	184258288	184258759	2	3	GAG|GTGAG
ENSG00000148291.10	SURF2	ENST00000371964.5	ENSP00000361032.4	771	ENSE00001456574	ENSE00000984121	133356550	133356670	133356914	133357068	1	2	AAG|GTGAG
ENSG00000112530.11	PACRG	ENST00000366888.6	ENSP00000355854.2	774	ENSE00002243099	ENSE00003575840	162727961	162728391	162814147	162814281	1	2	GTC|GTGAG
ENSG00000109113.20	RAB34	ENST00000436730.7	ENSP00000404180.3	780	ENSE00003800732	ENSE00003567250	28715032	28715122	28714793	28714900	9	10	CTG|GTGAG
ENSG00000164035.10	EMCN	ENST00000296420.9	ENSP00000296420.4	786	ENSE00001080691	ENSE00001338708	100415898	100415959	100410282	100410355	10	11	CTG|GTGAG
ENSG00000181322.15	NME9	ENST00000484930.5	ENSP00000419882.1	786	ENSE00003526550	ENSE00003527241	138303507	138303643	138262540	138262586	9	10	AGG|GTGAG
ENSG00000161405.17	IKZF3	ENST00000623724.3	ENSP00000485515.1	789	ENSE00003481399	ENSE00003756716	39777651	39777767	39757721	39766493	8	9	TTG|GTGAG
ENSG00000134042.14	MRO	ENST00000436348.6	ENSP00000397900.1	789	ENSE00003609005	ENSE00003520047	50806704	50806850	50805154	50805336	3	4	AAG|GTGAG
ENSG00000163126.15	ANKRD23	ENST00000331001.2	ENSP00000333108.2	792	ENSE00002094282	ENSE00003554474	96843966	96844021	96842365	96842511	1	2	TTG|GTAAG
ENSG00000111726.13	CMAS	ENST00000534981.5	ENSP00000446239.1	792	ENSE00003656955	ENSE00003466794	22060832	22060926	22062281	22062434	5	6	AAG|GTGAG
ENSG00000181322.15	NME9	ENST00000383180.6	ENSP00000372667.2	792	ENSE00003526550	ENSE00001722379	138303507	138303643	138261437	138262586	11	12	AGG|GTGAG
ENSG00000113722.17	CDX1	ENST00000231656.13	ENSP00000231656.7	798	ENSE00000841174	ENSE00000767194	150166778	150167321	150182768	150182913	1	2	GCG|GTAAG
ENSG00000133317.16	LGALS12	ENST00000425950.2	ENSP00000399093.2	801	ENSE00000908966	ENSE00000908969	63508778	63508991	63509778	63509897	2	3	AAG|GTGAG
ENSG00000118004.18	COLEC11	ENST00000236693.11	ENSP00000236693.7	807	ENSE00003582592	ENSE00003785362	3637533	3637604	3640278	3640331	5	6	AAG|GTGAG
ENSG00000118263.15	KLF7	ENST00000421199.5	ENSP00000387510.1	810	ENSE00000934675	ENSE00003473020	207123774	207124404	207088458	207088581	2	3	CAG|GTGAG
ENSG00000168004.9	PLAAT5	ENST00000540857.5	ENSP00000444809.1	810	ENSE00003469960	ENSE00003616701	63468357	63468465	63466110	63466372	4	5	CAA|GTGAG
ENSG00000169598.17	DFFB	ENST00000491998.5	ENSP00000436775.1	813	ENSE00003514398	ENSE00003478711	3867974	3868053	3869605	3869775	4	5	GAG|GTGAG
ENSG00000118004.18	COLEC11	ENST00000349077.9	ENSP00000339168.4	816	ENSE00003582592	ENSE00003785362	3637533	3637604	3640278	3640331	4	5	AAG|GTGAG
ENSG00000147509.14	RGS20	ENST00000344277.10	ENSP00000344630.6	822	ENSE00003542199	ENSE00003559471	53954076	53954310	53958270	53959303	4	5	GAG|GTGAG
ENSG00000004948.16	CALCR	ENST00000415529.2	ENSP00000413179.1	825	ENSE00003730112	ENSE00003740488	93460821	93460947	93443604	93443757	6	7	CCG|GTGAG
ENSG00000118263.15	KLF7	ENST00000412414.6	ENSP00000403284.2	825	ENSE00000934675	ENSE00003473020	207123774	207124404	207088458	207088581	2	3	CAG|GTGAG
ENSG00000075429.9	CACNG5	ENST00000533854.6	ENSP00000436836.1	828	ENSE00002200600	ENSE00000406082	66877230	66877528	66878972	66879058	2	3	CAG|GTGAG
ENSG00000133317.16	LGALS12	ENST00000415491.6	ENSP00000394659.2	828	ENSE00000908966	ENSE00000908969	63508778	63508991	63509778	63509897	2	3	AAG|GTGAG
ENSG00000168004.9	PLAAT5	ENST00000301790.4	ENSP00000301790.4	840	ENSE00003469960	ENSE00003616701	63468357	63468465	63466110	63466372	4	5	CAA|GTGAG
ENSG00000124535.16	WRNIP1	ENST00000380764.1	ENSP00000370141.1	846	ENSE00001161220	ENSE00001161213	2779263	2779492	2783406	2783561	3	4	CAG|GTGAG
ENSG00000236873.9	AGPAT1	ENST00000440840.5	ENSP00000395863.1	852	ENSE00003669298	ENSE00003527375	32237434	32237609	32237174	32237269	4	5	GAC|GTGAG
ENSG00000165702.14	GFI1B	ENST00000372123.5	ENSP00000361196.1	855	ENSE00001095655	ENSE00001456952	132989742	132989907	132990872	132991687	5	6	CAG|GTGAG
ENSG00000118004.18	COLEC11	ENST00000418971.6	ENSP00000411770.2	858	ENSE00003582592	ENSE00003785362	3637533	3637604	3640278	3640331	5	6	AAG|GTGAG
ENSG00000143457.11	GOLPH3L	ENST00000271732.8	ENSP00000271732.3	858	ENSE00001044393	ENSE00001186227	150661814	150661928	150646230	150648748	4	5	CTG|GTGAG
ENSG00000196290.16	NIF3L1	ENST00000409588.1	ENSP00000387021.1	858	ENSE00003664983	ENSE00001580899	200899385	200899468	200903494	200903925	4	5	CAG|GTGAG
ENSG00000161405.17	IKZF3	ENST00000377952.6	ENSP00000367188.2	867	ENSE00002381797	ENSE00003471172	39829387	39829488	39765284	39766493	3	4	GAG|GTGAG
ENSG00000275746.1	KLF13	ENST00000621843.1	ENSP00000484904.1	867	ENSE00003731968	ENSE00003733796	31478417	31479326	31523563	31529455	1	2	CAG|GTGAG
ENSG00000162241.12	SLC25A45	ENST00000527174.5	ENSP00000435489.1	867	ENSE00003631582	ENSE00003668445	65380132	65380175	65379867	65379938	2	3	AAG|GTGAG
ENSG00000184937.15	WT1	ENST00000530998.5	ENSP00000435307.1	867	ENSE00003631512	ENSE00003615755	32396257	32396407	32392666	32392755	6	7	CTG|GTGAG
ENSG00000004948.16	CALCR	ENST00000423724.5	ENSP00000391369.1	873	ENSE00003730112	ENSE00003740488	93460821	93460947	93443604	93443757	7	8	CCG|GTGAG
ENSG00000112530.11	PACRG	ENST00000337019.7	ENSP00000337946.3	891	ENSE00001442919	ENSE00003575840	162728160	162728391	162814147	162814281	2	3	GTC|GTGAG
ENSG00000170153.11	RNF150	ENST00000420921.6	ENSP00000394581.2	894	ENSE00003788357	ENSE00001133684	140911144	140911354	140865571	140868379	7	8	ACA|GTGAG
ENSG00000113384.14	GOLPH3	ENST00000265070.7	ENSP00000265070.6	897	ENSE00003657560	ENSE00001200437	32135572	32135686	32124716	32126636	3	4	GTG|GTGAG
ENSG00000124092.12	CTCFL	ENST00000608903.5	ENSP00000476718.1	900	ENSE00001785929	ENSE00001598190	57515714	57515834	57514592	57514741	4	5	CAG|GTGAG
ENSG00000185988.15	PLK5	ENST00000588430.3	ENSP00000465896.2	900	ENSE00001337876	ENSE00001620858	1531738	1531883	1535065	1536046	12	13	AGG|GTGAG
ENSG00000141698.17	NT5C3B	ENST00000435506.7	ENSP00000389948.2	903	ENSE00001625522	ENSE00003559673	41836182	41836232	41835859	41835957	1	2	GAG|GTGAG
ENSG00000170502.13	NUDT9	ENST00000473942.5	ENSP00000421811.1	903	ENSE00001175718	ENSE00001868506	87454371	87454455	87457843	87459454	7	8	CAG|GTGAG
ENSG00000150510.17	FAM124A	ENST00000615498.4	ENSP00000481212.1	906	ENSE00001789102	ENSE00003712669	51231348	51231379	51251468	51253582	2	3	GCA|GTGAG
ENSG00000118263.15	KLF7	ENST00000309446.11	ENSP00000309570.6	909	ENSE00000934675	ENSE00003473020	207123774	207124404	207088458	207088581	2	3	CAG|GTGAG
ENSG00000184937.15	WT1	ENST00000379079.8	ENSP00000368370.2	909	ENSE00003631512	ENSE00003615755	32396257	32396407	32392666	32392755	7	8	CTG|GTGAG
ENSG00000118096.9	IFT46	ENST00000264021.8	ENSP00000264021.3	915	ENSE00003458344	ENSE00003578770	118551786	118551852	118545793	118545853	9	10	AAG|GTAAG
ENSG00000163126.15	ANKRD23	ENST00000318357.9	ENSP00000321679.4	918	ENSE00002094282	ENSE00003554474	96843966	96844021	96842365	96842511	1	2	TTG|GTAAG
ENSG00000133317.16	LGALS12	ENST00000255684.10	ENSP00000255684.6	918	ENSE00000908966	ENSE00000908969	63508778	63508991	63509778	63509897	3	4	AAG|GTGAG
ENSG00000125246.15	CLYBL	ENST00000376354.5	ENSP00000365532.1	921	ENSE00001765361	ENSE00000853942	99866240	99866407	99870938	99871062	5	6	CTG|GTAAG
ENSG00000188316.15	ENO4	ENST00000409522.5	ENSP00000387194.1	927	ENSE00001371208	ENSE00001391582	116876065	116876260	116879291	116879358	4	5	ACA|GTAAG
ENSG00000103274.11	NUBP1	ENST00000433392.6	ENSP00000409654.2	930	ENSE00003512417	ENSE00003519574	10761757	10761859	10767949	10768032	8	9	TAG|GTAAG
ENSG00000094841.14	UPRT	ENST00000373383.9	ENSP00000362481.4	930	ENSE00003497105	ENSE00003586816	75297491	75297553	75299735	75299896	4	5	GCG|GTGAG
ENSG00000167780.12	SOAT2	ENST00000542365.1	ENSP00000442234.1	933	ENSE00001116946	ENSE00001116936	53116097	53116166	53118350	53118434	7	8	GAG|GTGAG
ENSG00000129460.16	NGDN	ENST00000397154.7	ENSP00000380340.3	936	ENSE00001589202	ENSE00003689637	23475558	23475642	23475726	23475778	5	6	TTA|GTGAG
ENSG00000103316.12	CRYM	ENST00000543948.5	ENSP00000440227.1	945	ENSE00003623018	ENSE00003675398	21269790	21269891	21267554	21267737	5	6	GAG|GTGAG
ENSG00000133317.16	LGALS12	ENST00000394618.9	ENSP00000378116.4	945	ENSE00000908966	ENSE00000908969	63508778	63508991	63509778	63509897	3	4	AAG|GTGAG
ENSG00000120729.10	MYOT	ENST00000421631.6	ENSP00000391185.2	945	ENSE00003501635	ENSE00003484439	137881973	137882105	137883384	137883591	6	7	AAA|GTGAG
ENSG00000133317.16	LGALS12	ENST00000340246.10	ENSP00000339374.6	948	ENSE00001519010	ENSE00000908969	63508775	63508991	63509778	63509897	3	4	AAG|GTGAG
ENSG00000129460.16	NGDN	ENST00000408901.8	ENSP00000386134.3	948	ENSE00001589202	ENSE00003689637	23475558	23475642	23475726	23475778	5	6	TTA|GTGAG
ENSG00000103274.11	NUBP1	ENST00000283027.10	ENSP00000283027.5	963	ENSE00003512417	ENSE00003519574	10761757	10761859	10767949	10768032	9	10	TAG|GTAAG
ENSG00000143753.13	DEGS1	ENST00000391877.3	ENSP00000375749.3	972	ENSE00000961810	ENSE00001509974	224189577	224190319	224192332	224192518	2	3	CTG|GTGAG
ENSG00000185787.15	MORF4L1	ENST00000426013.7	ENSP00000408880.2	972	ENSE00002537687	ENSE00003578788	78872890	78873057	78878213	78878259	1	2	AGG|GTGAG
ENSG00000125170.11	DOK4	ENST00000569548.5	ENSP00000455128.1	981	ENSE00000852935	ENSE00002579625	57473613	57473736	57472877	57473495	7	8	CTG|GTGAG
ENSG00000185888.5	PRSS38	ENST00000366757.3	ENSP00000355719.3	981	ENSE00001318785	ENSE00001324461	227817209	227817480	227845470	227845612	3	4	AAG|GTGAG
ENSG00000161405.17	IKZF3	ENST00000394189.6	ENSP00000377741.2	984	ENSE00003628965	ENSE00003471172	39777651	39777767	39765284	39766493	4	5	TTG|GTGAG
ENSG00000165702.14	GFI1B	ENST00000372122.3	ENSP00000361195.1	993	ENSE00001095655	ENSE00001456952	132989742	132989907	132990872	132991687	6	7	CAG|GTGAG
ENSG00000168397.17	ATG4B	ENST00000402096.5	ENSP00000384661.1	996	ENSE00003789869	ENSE00003547072	241668143	241668221	241668540	241668685	9	10	TTG|GTGAG
ENSG00000072163.20	LIMS2	ENST00000410011.5	ENSP00000387002.1	1011	ENSE00003500067	ENSE00003644091	127654830	127654896	127654424	127654544	3	4	GCG|GTGAG
ENSG00000185988.15	PLK5	ENST00000454744.7	ENSP00000468376.1	1011	ENSE00001337873	ENSE00001620858	1533931	1534041	1535065	1536046	13	14	CAG|GTGAG
ENSG00000137501.17	SYTL2	ENST00000533892.5	ENSP00000432144.1	1011	ENSE00003542943	ENSE00003693765	85714413	85714507	85709331	85709500	4	5	GAG|GTGAG
ENSG00000185340.15	GAS2L1	ENST00000610653.4	ENSP00000484130.1	1014	ENSE00001299975	ENSE00001294416	29308087	29308738	29310439	29310546	2	3	CTG|GTGAG
ENSG00000169598.17	DFFB	ENST00000378209.8	ENSP00000367454.4	1017	ENSE00003514398	ENSE00003478711	3867974	3868053	3869605	3869775	4	5	GAG|GTGAG
ENSG00000071859.15	FAM50A	ENST00000393600.8	ENSP00000377225.3	1020	ENSE00003518728	ENSE00003687691	154448690	154448756	154448893	154448954	6	7	AGA|GTGAG
ENSG00000125246.15	CLYBL	ENST00000376355.7	ENSP00000365533.4	1023	ENSE00001765361	ENSE00000853942	99866240	99866407	99870938	99871062	6	7	CTG|GTAAG
ENSG00000072163.20	LIMS2	ENST00000355119.9	ENSP00000347240.4	1026	ENSE00003500067	ENSE00003644091	127654830	127654896	127654424	127654544	3	4	GCG|GTGAG
ENSG00000171453.20	POLR1C	ENST00000607635.2	ENSP00000496683.1	1029	ENSE00002169258	ENSE00003822661	43520932	43521048	43529249	43529359	8	9	TCT|GTAAG
ENSG00000162624.14	LHX8	ENST00000356261.3	ENSP00000348597.3	1041	ENSE00003468636	ENSE00003601674	75136603	75136689	75137100	75137261	2	3	CTG|GTGAG
ENSG00000184702.20	SEPTIN5	ENST00000438754.6	ENSP00000394541.2	1041	ENSE00003820766	ENSE00003826843	19719602	19719698	19719806	19719892	2	3	CTG|GTGAG
ENSG00000111405.9	ENDOU	ENST00000545824.2	ENSP00000445004.2	1044	ENSE00000737760	ENSE00000737762	47713275	47713388	47712516	47712622	5	6	CAG|GTGAG
ENSG00000117308.15	GALE	ENST00000617979.5	ENSP00000483375.1	1047	ENSE00003787594	ENSE00003730676	23796151	23796265	23795599	23796007	11	12	TGT|GTGAG
ENSG00000196290.16	NIF3L1	ENST00000359683.8	ENSP00000352711.4	1053	ENSE00003675698	ENSE00001420357	200899385	200899468	200903494	200903930	6	7	CAG|GTGAG
ENSG00000170502.13	NUDT9	ENST00000302174.9	ENSP00000303575.4	1053	ENSE00001175718	ENSE00001556821	87454371	87454455	87457843	87459455	7	8	CAG|GTGAG
ENSG00000165244.7	ZNF367	ENST00000375256.5	ENSP00000364405.4	1053	ENSE00001091583	ENSE00001091585	96398164	96398314	96394823	96394942	2	3	CAG|GTGAG
ENSG00000026950.17	BTN3A1	ENST00000476549.6	ENSP00000420010.2	1059	ENSE00003515188	ENSE00002023537	26411555	26411581	26412705	26413246	9	10	CTG|GTGAG
ENSG00000171055.15	FEZ2	ENST00000405912.8	ENSP00000385112.3	1062	ENSE00003629621	ENSE00003491901	36590903	36591011	36583353	36583469	2	3	GGG|GTAAG
ENSG00000118096.9	IFT46	ENST00000264020.6	ENSP00000264020.2	1068	ENSE00003458344	ENSE00003578770	118551786	118551852	118545793	118545853	10	11	AAG|GTAAG
ENSG00000127528.6	KLF2	ENST00000248071.6	ENSP00000248071.5	1068	ENSE00000873433	ENSE00000873434	16325216	16326032	16326856	16328685	2	3	CAG|GTGAG
ENSG00000162624.14	LHX8	ENST00000294638.9	ENSP00000294638.5	1071	ENSE00003563158	ENSE00003601674	75136603	75136689	75137100	75137261	3	4	CTG|GTGAG
ENSG00000090520.11	DNAJB11	ENST00000439351.5	ENSP00000414398.1	1077	ENSE00003793612	ENSE00003794249	186581995	186582077	186582716	186582773	7	8	AAG|GTGAG
ENSG00000168546.11	GFRA2	ENST00000517892.5	ENSP00000429979.1	1080	ENSE00002103562	ENSE00003589859	21788120	21788159	21774972	21775055	1	2	TAG|GTGAG
ENSG00000165555.9	NOXRED1	ENST00000380835.6	ENSP00000370215.2	1080	ENSE00003669317	ENSE00003595519	77413934	77414127	77407465	77407645	2	3	TGG|GTGAG
ENSG00000099194.6	SCD	ENST00000370355.3	ENSP00000359380.2	1080	ENSE00000720699	ENSE00001452458	100356532	100356764	100360734	100364826	5	6	TGG|GTGAG
ENSG00000134321.12	RSAD2	ENST00000382040.4	ENSP00000371471.3	1086	ENSE00003603623	ENSE00000708884	6883371	6883532	6886935	6887164	2	3	ATG|GTGAG
ENSG00000173212.4	MAB21L3	ENST00000369500.3	ENSP00000358512.3	1089	ENSE00003552010	ENSE00003635772	116124066	116124357	116127466	116127644	4	5	CAG|GTAAG
ENSG00000185787.15	MORF4L1	ENST00000331268.9	ENSP00000331310.5	1089	ENSE00002560203	ENSE00003578788	78872814	78873057	78878213	78878259	1	2	AGG|GTGAG
ENSG00000072163.20	LIMS2	ENST00000545738.6	ENSP00000443794.2	1092	ENSE00003500067	ENSE00003644091	127654830	127654896	127654424	127654544	4	5	GCG|GTGAG
ENSG00000072163.20	LIMS2	ENST00000324938.9	ENSP00000326888.5	1098	ENSE00003500067	ENSE00003644091	127654830	127654896	127654424	127654544	3	4	GCG|GTGAG
ENSG00000137501.17	SYTL2	ENST00000389958.7	ENSP00000374608.3	1098	ENSE00003683946	ENSE00003693765	85711113	85711232	85709331	85709500	2	3	TCT|GTGAG
ENSG00000161405.17	IKZF3	ENST00000377944.7	ENSP00000367179.3	1101	ENSE00003628965	ENSE00003471172	39777651	39777767	39765284	39766493	5	6	TTG|GTGAG
ENSG00000156219.17	ART3	ENST00000341029.9	ENSP00000343843.5	1104	ENSE00003641892	ENSE00003541826	76098955	76098987	76100291	76100320	5	6	CTG|GTGAG
ENSG00000161217.12	PCYT1A	ENST00000431016.6	ENSP00000394617.1	1104	ENSE00003522855	ENSE00003638206	196257788	196257887	196248207	196248323	3	4	CTT|GTGAG
ENSG00000186810.8	CXCR3	ENST00000373693.4	ENSP00000362797.3	1107	ENSE00001817013	ENSE00001461244	71618438	71618511	71615919	71617459	1	2	GAG|GTGAG
ENSG00000111405.9	ENDOU	ENST00000229003.7	ENSP00000229003.3	1110	ENSE00000737760	ENSE00000737762	47713275	47713388	47712516	47712622	6	7	CAG|GTGAG
ENSG00000184702.20	SEPTIN5	ENST00000455784.7	ENSP00000391311.2	1110	ENSE00003820766	ENSE00003826843	19719602	19719698	19719806	19719892	3	4	CTG|GTGAG
ENSG00000140403.12	DNAJA4	ENST00000446172.2	ENSP00000413499.2	1113	ENSE00003639640	ENSE00003572749	78275498	78275728	78280045	78280145	5	6	CAG|GTGAG
ENSG00000100364.18	KIAA0930	ENST00000391627.6	ENSP00000375485.2	1113	ENSE00003633751	ENSE00003669399	45203845	45203985	45202990	45203184	6	7	CGG|GTGAG
ENSG00000042286.15	AIFM2	ENST00000613322.4	ENSP00000478931.1	1122	ENSE00003617467	ENSE00003596270	70117812	70117920	70116622	70116774	6	7	TGA|GTGAG
ENSG00000177459.11	ERICH5	ENST00000318528.8	ENSP00000315614.3	1125	ENSE00001278192	ENSE00003850107	98089076	98090029	98093221	98093609	2	3	AAG|GTGAG
ENSG00000204381.11	LAYN	ENST00000375614.6	ENSP00000364764.2	1125	ENSE00003503128	ENSE00003679299	111554561	111554593	111555207	111555290	4	5	AAG|GTGAG
ENSG00000166401.15	SERPINB8	ENST00000397985.7	ENSP00000381072.2	1125	ENSE00003576294	ENSE00003663827	63981721	63981838	63983579	63983721	4	5	AAG|GTAAG
ENSG00000121067.19	SPOP	ENST00000665825.1	ENSP00000499562.1	1125	ENSE00003597328	ENSE00003680879	49618981	49619108	49611280	49611457	8	9	GAG|GTGAG
ENSG00000214435.8	AS3MT	ENST00000369880.8	ENSP00000358896.3	1128	ENSE00003576807	ENSE00003680896	102876954	102877035	102878379	102878510	7	8	GGG|GTGAG
ENSG00000161405.17	IKZF3	ENST00000377945.7	ENSP00000367180.3	1128	ENSE00002390397	ENSE00003471172	39792673	39792933	39765284	39766493	4	5	CTG|GTGAG
ENSG00000172954.14	LCLAT1	ENST00000379509.8	ENSP00000368823.3	1131	ENSE00003538658	ENSE00001947593	30568060	30568176	30640117	30644225	5	6	AAG|GTAAG
ENSG00000137501.17	SYTL2	ENST00000529581.5	ENSP00000435855.1	1131	ENSE00003683946	ENSE00003693765	85711113	85711232	85709331	85709500	5	6	TCT|GTGAG
ENSG00000196290.16	NIF3L1	ENST00000409020.6	ENSP00000386394.1	1134	ENSE00003675698	ENSE00003901549	200899385	200899468	200903494	200903925	6	7	CAG|GTGAG
ENSG00000156219.17	ART3	ENST00000349321.7	ENSP00000304313.5	1137	ENSE00003641892	ENSE00003541826	76098955	76098987	76100291	76100320	5	6	CTG|GTGAG
ENSG00000168397.17	ATG4B	ENST00000405546.7	ENSP00000383964.3	1143	ENSE00003789869	ENSE00003547072	241668143	241668221	241668540	241668685	9	10	TTG|GTGAG
ENSG00000171055.15	FEZ2	ENST00000379245.8	ENSP00000368547.4	1143	ENSE00003629621	ENSE00003491901	36590903	36591011	36583353	36583469	2	3	GGG|GTAAG
ENSG00000204381.11	LAYN	ENST00000375615.7	ENSP00000364765.3	1149	ENSE00003503128	ENSE00003679299	111554561	111554593	111555207	111555290	5	6	AAG|GTGAG
ENSG00000162761.14	LMX1A	ENST00000367893.4	ENSP00000356868.4	1149	ENSE00001068374	ENSE00003507619	165213641	165213813	165210699	165210776	4	5	AAG|GTGAG
ENSG00000269058.6	CALR3	ENST00000269881.8	ENSP00000269881.3	1155	ENSE00003637161	ENSE00003539560	16482450	16482581	16480614	16480706	7	8	CAG|GTGAG
ENSG00000125166.13	GOT2	ENST00000434819.2	ENSP00000394100.2	1164	ENSE00001671155	ENSE00001776353	58716663	58716813	58716014	58716179	6	7	ATG|GTGAG
ENSG00000185634.12	SHC4	ENST00000396535.7	ENSP00000379786.3	1164	ENSE00001327954	ENSE00001329860	48834769	48835022	48825167	48826126	8	9	AAG|GTGAG
ENSG00000147509.14	RGS20	ENST00000297313.8	ENSP00000297313.3	1167	ENSE00003542199	ENSE00003559471	53954076	53954310	53958270	53959303	5	6	GAG|GTGAG
ENSG00000156219.17	ART3	ENST00000355810.9	ENSP00000348064.4	1170	ENSE00003641892	ENSE00003541826	76098955	76098987	76100291	76100320	5	6	CTG|GTGAG
ENSG00000171872.5	KLF17	ENST00000372299.4	ENSP00000361373.3	1170	ENSE00001236004	ENSE00001145521	44129353	44130196	44130512	44130756	2	3	CAG|GTGAG
ENSG00000158517.15	NCF1	ENST00000289473.10	ENSP00000289473.4	1173	ENSE00003693249	ENSE00003510291	74783525	74783632	74785182	74785299	7	8	CAG|GTGAG
ENSG00000107185.10	RGP1	ENST00000378078.5	ENSP00000367318.4	1176	ENSE00003615089	ENSE00000699418	35750243	35750379	35750658	35750741	3	4	GAG|GTGAG
ENSG00000265972.6	TXNIP	ENST00000582401.6	ENSP00000462521.1	1176	ENSE00002705473	ENSE00002693030	145996017	145996579	145995404	145995476	1	2	CAG|GTGAG
ENSG00000144228.9	SPOPL	ENST00000280098.9	ENSP00000280098.4	1179	ENSE00002526385	ENSE00003694110	138552554	138552681	138559022	138559199	5	6	GAG|GTGAG
ENSG00000111452.13	ADGRD1	ENST00000543617.2	ENSP00000438021.1	1182	ENSE00003623595	ENSE00003596877	131136973	131137014	131138137	131138229	10	11	GAG|GTGAG
ENSG00000168397.17	ATG4B	ENST00000404914.8	ENSP00000384259.3	1182	ENSE00003789869	ENSE00003547072	241668143	241668221	241668540	241668685	9	10	TTG|GTGAG
ENSG00000073282.13	TP63	ENST00000437221.5	ENSP00000392488.1	1182	ENSE00003672778	ENSE00000871463	189869324	189869406	189872859	189872995	7	8	CCA|GTGAG
ENSG00000170153.11	RNF150	ENST00000306799.7	ENSP00000304321.3	1191	ENSE00003788357	ENSE00001133684	140911144	140911354	140865571	140868379	6	7	ACA|GTGAG
ENSG00000140403.12	DNAJA4	ENST00000394852.7	ENSP00000378321.3	1194	ENSE00003639640	ENSE00003572749	78275498	78275728	78280045	78280145	5	6	CAG|GTGAG
ENSG00000158402.20	CDC25C	ENST00000415130.6	ENSP00000392631.2	1203	ENSE00001245626	ENSE00001086111	138319219	138319374	138291970	138292116	4	5	AAG|GTGAG
ENSG00000167508.12	MVD	ENST00000301012.8	ENSP00000301012.3	1203	ENSE00003656812	ENSE00003492446	88656105	88656304	88655656	88655730	5	6	GTG|GTGAG
ENSG00000158062.20	UBXN11	ENST00000314675.11	ENSP00000324721.7	1203	ENSE00001768456	ENSE00001744319	26285464	26285541	26284362	26284482	6	7	AAG|GTGAG
ENSG00000006652.15	IFRD1	ENST00000621379.4	ENSP00000483255.1	1206	ENSE00002455171	ENSE00003473822	112456914	112457038	112458861	112459018	4	5	AAG|GTAAG
ENSG00000124092.12	CTCFL	ENST00000502686.6	ENSP00000437999.1	1212	ENSE00001785929	ENSE00001598190	57515714	57515834	57514592	57514741	4	5	CAG|GTGAG
ENSG00000105325.14	FZR1	ENST00000313639.8	ENSP00000321800.7	1215	ENSE00000664430	ENSE00003666085	3532417	3532650	3533294	3533398	8	9	CTG|GTGAG
ENSG00000100364.18	KIAA0930	ENST00000336156.9	ENSP00000336720.4	1215	ENSE00003633751	ENSE00003669399	45203845	45203985	45202990	45203184	6	7	CGG|GTGAG
ENSG00000130706.13	ADRM1	ENST00000491935.5	ENSP00000478877.1	1224	ENSE00003605128	ENSE00003789475	62306197	62306320	62306648	62306734	5	6	GCG|GTGAG
ENSG00000105784.15	RUNDC3B	ENST00000493037.5	ENSP00000420394.1	1224	ENSE00003545712	ENSE00001843770	87816141	87816262	87829885	87830456	9	10	AAG|GTAAG
ENSG00000146267.12	FAXC	ENST00000389677.6	ENSP00000374328.4	1230	ENSE00003556156	ENSE00001911139	99291704	99291820	99271168	99281453	5	6	AAG|GTGAG
ENSG00000197948.11	FCHSD1	ENST00000522126.5	ENSP00000427796.1	1230	ENSE00001378790	ENSE00003480229	141647398	141647520	141647135	141647230	8	9	CAG|GTAAG
ENSG00000100364.18	KIAA0930	ENST00000251993.11	ENSP00000251993.7	1230	ENSE00003633751	ENSE00003669399	45203845	45203985	45202990	45203184	6	7	CGG|GTGAG
ENSG00000111405.9	ENDOU	ENST00000422538.8	ENSP00000397679.3	1233	ENSE00000737760	ENSE00000737762	47713275	47713388	47712516	47712622	7	8	CAG|GTGAG
ENSG00000266967.7	AARSD1	ENST00000427569.7	ENSP00000400870.1	1239	ENSE00003649302	ENSE00003686589	42956404	42956560	42956204	42956320	5	6	CAG|GTGAG
ENSG00000134107.5	BHLHE40	ENST00000256495.4	ENSP00000256495.3	1239	ENSE00003613596	ENSE00000997170	4981392	4981515	4982836	4985323	4	5	CTG|GTGAG
ENSG00000167700.9	MFSD3	ENST00000301327.5	ENSP00000301327.3	1239	ENSE00002181483	ENSE00001115757	144509070	144510015	144510360	144510507	1	2	TGG|GTGAG
ENSG00000172554.12	SNTG2	ENST00000407292.1	ENSP00000385020.1	1239	ENSE00001427285	ENSE00001428150	1247327	1247443	1259370	1259441	6	7	CCG|GTGAG
ENSG00000161405.17	IKZF3	ENST00000439016.2	ENSP00000403027.2	1245	ENSE00003628965	ENSE00001892982	39777651	39777767	39765790	39766493	5	6	TTG|GTGAG
ENSG00000172954.14	LCLAT1	ENST00000309052.8	ENSP00000310551.4	1245	ENSE00003538658	ENSE00001947593	30568060	30568176	30640117	30644225	6	7	AAG|GTAAG
ENSG00000073282.13	TP63	ENST00000392461.7	ENSP00000376254.3	1251	ENSE00003672778	ENSE00000871463	189869324	189869406	189872859	189872995	7	8	CCA|GTGAG
ENSG00000124092.12	CTCFL	ENST00000539382.5	ENSP00000439998.1	1269	ENSE00001785929	ENSE00001598190	57515714	57515834	57514592	57514741	5	6	CAG|GTGAG
ENSG00000162676.12	GFI1	ENST00000294702.6	ENSP00000294702.5	1269	ENSE00001067549	ENSE00001817536	92478588	92478753	92473043	92476207	6	7	CTG|GTGAG
ENSG00000161405.17	IKZF3	ENST00000377958.6	ENSP00000367194.2	1269	ENSE00003628965	ENSE00003471172	39777651	39777767	39765284	39766493	6	7	TTG|GTGAG
ENSG00000106128.19	GHRHR	ENST00000326139.7	ENSP00000320180.2	1272	ENSE00003665181	ENSE00003642770	30977281	30977322	30979119	30979528	12	13	GAG|GTGAG
ENSG00000136560.14	TANK	ENST00000392749.7	ENSP00000376505.2	1278	ENSE00003508590	ENSE00003600127	161204675	161204793	161223915	161223991	4	5	AAG|GTAAG
ENSG00000140403.12	DNAJA4	ENST00000394855.7	ENSP00000378324.3	1281	ENSE00003639640	ENSE00003572749	78275498	78275728	78280045	78280145	6	7	CAG|GTGAG
ENSG00000135766.9	EGLN1	ENST00000366641.4	ENSP00000355601.3	1281	ENSE00003555551	ENSE00003466537	231373980	231374099	231370562	231370698	2	3	AAG|GTAAG
ENSG00000080546.13	SESN1	ENST00000302071.6	ENSP00000306734.2	1281	ENSE00001126902	ENSE00003651213	108998513	108998755	108994462	108994609	5	6	TCT|GTAAG
ENSG00000155966.14	AFF2	ENST00000370458.5	ENSP00000359487.1	1284	ENSE00003780313	ENSE00003782072	148661908	148662768	148809876	148809920	3	4	GAA|GTAAG
ENSG00000186417.14	GLDN	ENST00000612989.1	ENSP00000479249.1	1284	ENSE00001337133	ENSE00001337072	51397470	51397598	51400192	51400275	5	6	CAG|GTGAG
ENSG00000131724.11	IL13RA1	ENST00000371666.8	ENSP00000360730.3	1284	ENSE00000899853	ENSE00000899854	118766844	118766976	118773879	118773975	8	9	TAG|GTAAG
ENSG00000183775.11	KCTD16	ENST00000512467.6	ENSP00000424151.1	1287	ENSE00002082947	ENSE00002044092	144206389	144207546	144473660	144485686	3	4	ACC|GTGAG
ENSG00000185247.15	MAGEA11	ENST00000355220.6	ENSP00000347358.5	1290	ENSE00001452662	ENSE00001651596	149713143	149713255	149714481	149714576	2	3	CAG|GTGAG
ENSG00000138758.11	SEPTIN11	ENST00000264893.10	ENSP00000264893.6	1290	ENSE00003599220	ENSE00003533620	76996425	76996539	77005601	77005796	2	3	TTG|GTGAG
ENSG00000125166.13	GOT2	ENST00000245206.10	ENSP00000245206.5	1293	ENSE00001671155	ENSE00001776353	58716663	58716813	58716014	58716179	7	8	ATG|GTGAG
ENSG00000144029.12	MRPS5	ENST00000272418.7	ENSP00000272418.2	1293	ENSE00003681498	ENSE00001157988	95106423	95106457	95104640	95104730	6	7	GAG|GTAAG
ENSG00000170802.16	FOXN2	ENST00000340553.8	ENSP00000343633.3	1296	ENSE00001163649	ENSE00001371260	48373292	48373360	48374920	48379295	6	7	AAT|GTGAG
ENSG00000161405.17	IKZF3	ENST00000346243.7	ENSP00000341977.3	1296	ENSE00002379824	ENSE00001892982	39791416	39791583	39765790	39766493	5	6	CTG|GTGAG
ENSG00000161203.13	AP2M1	ENST00000439647.5	ENSP00000409081.1	1302	ENSE00003543420	ENSE00003569595	184181912	184182047	184182151	184182248	7	8	GAG|GTGAG
ENSG00000128596.17	CCDC136	ENST00000378685.8	ENSP00000367956.4	1305	ENSE00001717682	ENSE00001478403	128794694	128794768	128801186	128801473	4	5	AAG|GTGAG
ENSG00000111726.13	CMAS	ENST00000229329.7	ENSP00000229329.2	1305	ENSE00003566663	ENSE00003684901	22061281	22061452	22062281	22062434	6	7	GAG|GTGAG
ENSG00000161203.13	AP2M1	ENST00000292807.9	ENSP00000292807.5	1308	ENSE00003543420	ENSE00003569595	184181912	184182047	184182151	184182248	9	10	GAG|GTGAG
ENSG00000135083.16	CCNJL	ENST00000393977.7	ENSP00000377547.3	1308	ENSE00001366076	ENSE00003576798	160276269	160276412	160259469	160259771	4	5	CAG|GTAAG
ENSG00000161405.17	IKZF3	ENST00000439167.6	ENSP00000403776.2	1311	ENSE00003628965	ENSE00003471172	39777651	39777767	39765284	39766493	5	6	TTG|GTGAG
ENSG00000183760.11	ACP7	ENST00000331256.10	ENSP00000327557.4	1317	ENSE00001405951	ENSE00001324328	39085092	39085390	39098458	39098658	2	3	CAG|GTGAG
ENSG00000263155.6	MYZAP	ENST00000380565.8	ENSP00000369939.4	1317	ENSE00003656586	ENSE00003458571	57618033	57618188	57621608	57621700	3	4	GAT|GTGAG
ENSG00000170153.11	RNF150	ENST00000515673.7	ENSP00000425840.1	1317	ENSE00003788357	ENSE00002036557	140911144	140911354	140859807	140868379	6	7	ACA|GTGAG
ENSG00000140259.7	MFAP1	ENST00000267812.4	ENSP00000267812.3	1320	ENSE00001259206	ENSE00000941987	43824491	43824690	43817229	43817448	1	2	AAG|GTGAG
ENSG00000138758.11	SEPTIN11	ENST00000510515.5	ENSP00000422896.1	1320	ENSE00003599220	ENSE00003533620	76996425	76996539	77005601	77005796	4	5	TTG|GTGAG
ENSG00000114745.13	GORASP1	ENST00000319283.7	ENSP00000313869.3	1323	ENSE00003479339	ENSE00003657015	39098741	39098893	39096659	39098489	8	9	GTG|GTGAG
ENSG00000128607.14	KLHDC10	ENST00000335420.10	ENSP00000334140.4	1329	ENSE00001368008	ENSE00003578403	130070534	130070809	130096921	130097007	1	2	CAG|GTAAG
ENSG00000158402.20	CDC25C	ENST00000514555.5	ENSP00000425470.1	1332	ENSE00001245626	ENSE00001086111	138319219	138319374	138291970	138292116	5	6	AAG|GTGAG
ENSG00000124535.16	WRNIP1	ENST00000380769.8	ENSP00000370146.3	1338	ENSE00001161220	ENSE00001161213	2779263	2779492	2783406	2783561	4	5	CAG|GTGAG
ENSG00000006652.15	IFRD1	ENST00000403825.8	ENSP00000384477.3	1356	ENSE00002455171	ENSE00003473822	112456914	112457038	112458861	112459018	4	5	AAG|GTAAG
ENSG00000153347.10	FAM81B	ENST00000283357.10	ENSP00000283357.5	1359	ENSE00001207100	ENSE00003552419	95392794	95392897	95396111	95396175	2	3	AAA|GTAAG
ENSG00000161405.17	IKZF3	ENST00000467757.5	ENSP00000420463.1	1362	ENSE00003628965	ENSE00001892982	39777651	39777767	39765790	39766493	6	7	TTG|GTGAG
ENSG00000185340.15	GAS2L1	ENST00000406549.7	ENSP00000383995.3	1365	ENSE00001299975	ENSE00001294416	29308087	29308738	29310439	29310546	2	3	CTG|GTGAG
ENSG00000282947.2	HNRNPL	ENST00000634237.1	ENSP00000489244.1	1371	ENSE00003784388	ENSE00003786927	38837630	38837687	38837420	38837515	11	12	AAA|GTGAG
ENSG00000105784.15	RUNDC3B	ENST00000394654.3	ENSP00000378149.3	1371	ENSE00003545712	ENSE00001951195	87816141	87816262	87829885	87830514	10	11	AAG|GTAAG
ENSG00000156925.12	ZIC3	ENST00000370606.3	ENSP00000359638.3	1374	ENSE00001824058	ENSE00001610113	137566518	137567751	137568902	137569065	1	2	CAG|GTGAG
ENSG00000103550.14	KNOP1	ENST00000219837.12	ENSP00000219837.7	1377	ENSE00003581877	ENSE00000676004	19711372	19711440	19710509	19710586	3	4	CAG|GTGAG
ENSG00000132677.13	RHBG	ENST00000537040.6	ENSP00000441197.2	1377	ENSE00003727508	ENSE00003741507	156377990	156378140	156378252	156378399	3	4	GGG|GTGAG
ENSG00000124092.12	CTCFL	ENST00000433949.7	ENSP00000392034.3	1383	ENSE00001785929	ENSE00001598190	57515714	57515834	57514592	57514741	5	6	CAG|GTGAG
ENSG00000184792.16	OSBP2	ENST00000535268.5	ENSP00000438713.1	1383	ENSE00001668048	ENSE00001757106	30890728	30890973	30893122	30893242	6	7	CAG|GTGAG
ENSG00000073282.13	TP63	ENST00000392463.6	ENSP00000376256.2	1386	ENSE00003672778	ENSE00000871463	189869324	189869406	189872859	189872995	7	8	CCA|GTGAG
ENSG00000168546.11	GFRA2	ENST00000524240.6	ENSP00000428518.1	1395	ENSE00003513858	ENSE00003589859	21782585	21782899	21774972	21775055	2	3	AGG|GTGAG
ENSG00000079101.16	CLUL1	ENST00000579494.1	ENSP00000464642.1	1401	ENSE00001230733	ENSE00002698264	644910	645097	649898	650182	8	9	CTG|GTAAG
ENSG00000263155.6	MYZAP	ENST00000267853.10	ENSP00000267853.5	1401	ENSE00003656586	ENSE00003458571	57618033	57618188	57621608	57621700	3	4	GAT|GTGAG
ENSG00000156925.12	ZIC3	ENST00000287538.10	ENSP00000287538.5	1404	ENSE00001297697	ENSE00001610113	137566127	137567751	137568902	137569065	1	2	CAG|GTGAG
ENSG00000183763.9	TRAIP	ENST00000331456.7	ENSP00000328203.2	1410	ENSE00003560221	ENSE00003471351	49829617	49829766	49829458	49829508	13	14	GTG|GTAAG
ENSG00000161405.17	IKZF3	ENST00000351680.7	ENSP00000345622.3	1413	ENSE00003628965	ENSE00001892982	39777651	39777767	39765790	39766493	6	7	TTG|GTGAG
ENSG00000242247.11	ARFGAP3	ENST00000437119.6	ENSP00000388791.2	1419	ENSE00003033703	ENSE00002991901	42834242	42834325	42831549	42831636	4	5	GAG|GTGAG
ENSG00000136504.13	KAT7	ENST00000454930.6	ENSP00000413415.2	1419	ENSE00001109544	ENSE00001109542	49805363	49805445	49809119	49809208	3	4	AAG|GTGAG
ENSG00000158402.20	CDC25C	ENST00000513970.5	ENSP00000424795.1	1422	ENSE00001245626	ENSE00001086111	138319219	138319374	138291970	138292116	7	8	AAG|GTGAG
ENSG00000105784.15	RUNDC3B	ENST00000338056.7	ENSP00000337732.3	1422	ENSE00003545712	ENSE00001814162	87816141	87816262	87829885	87832296	11	12	AAG|GTAAG
ENSG00000240771.8	ARHGEF25	ENST00000616622.1	ENSP00000484303.1	1425	ENSE00003562851	ENSE00003602933	57615512	57615712	57615837	57616017	13	14	AAG|GTGAG
ENSG00000138443.17	ABI2	ENST00000261017.9	ENSP00000261017.5	1428	ENSE00003690060	ENSE00003751427	203380208	203380384	203391046	203391143	3	4	AAG|GTGAG
ENSG00000161405.17	IKZF3	ENST00000535189.5	ENSP00000438972.1	1428	ENSE00003628965	ENSE00003471172	39777651	39777767	39765284	39766493	6	7	TTG|GTGAG
ENSG00000109472.14	CPE	ENST00000402744.9	ENSP00000386104.4	1431	ENSE00001954594	ENSE00003676321	165379008	165379528	165464390	165464586	1	2	CTG|GTGAG
ENSG00000135409.11	AMHR2	ENST00000550311.5	ENSP00000446661.1	1437	ENSE00000919970	ENSE00000919969	53424709	53424900	53425165	53425242	3	4	CAG|GTGAG
ENSG00000197062.11	ZSCAN26	ENST00000623276.3	ENSP00000485228.1	1437	ENSE00003572600	ENSE00003733143	28272670	28272787	28276195	28277530	3	4	AGG|GTGAG
ENSG00000136826.15	KLF4	ENST00000374672.5	ENSP00000363804.4	1440	ENSE00003518983	ENSE00003510531	107487028	107487192	107484852	107485926	4	5	CAG|GTGAG
ENSG00000173124.14	ACSM6	ENST00000341686.7	ENSP00000340296.3	1443	ENSE00003594260	ENSE00003690207	95225290	95225391	95228644	95228928	10	11	ATG|GTGAG
ENSG00000122574.10	WIPF3	ENST00000242140.9	ENSP00000242140.6	1452	ENSE00001587547	ENSE00001189300	29834668	29834814	29875830	29875962	2	3	CCG|GTAAG
ENSG00000132141.14	CCT6B	ENST00000436961.7	ENSP00000400917.3	1458	ENSE00003604854	ENSE00003557224	34930949	34931051	34928962	34929034	11	12	CAG|GTGAG
ENSG00000146731.11	CCT6A	ENST00000335503.3	ENSP00000352019.2	1461	ENSE00003667805	ENSE00003555290	56061747	56061849	56062683	56062755	11	12	CAG|GTGAG
ENSG00000155545.20	MIER3	ENST00000409421.5	ENSP00000386584.1	1464	ENSE00003525693	ENSE00003508492	56928767	56928861	56923915	56924042	8	9	AAG|GTGAG
ENSG00000073282.13	TP63	ENST00000418709.6	ENSP00000407144.2	1464	ENSE00003672778	ENSE00000871463	189869324	189869406	189872859	189872995	9	10	CCA|GTGAG
ENSG00000158062.20	UBXN11	ENST00000374217.6	ENSP00000363334.2	1464	ENSE00001768456	ENSE00001744319	26285464	26285541	26284362	26284482	10	11	AAG|GTGAG
ENSG00000166226.13	CCT2	ENST00000543146.2	ENSP00000445471.2	1467	ENSE00001101202	ENSE00001101223	69597156	69597275	69597638	69597766	11	12	TTG|GTGAG
ENSG00000141096.6	DPEP3	ENST00000268793.6	ENSP00000268793.5	1467	ENSE00000946582	ENSE00001294460	67976093	67976228	67975663	67976001	9	10	AAG|GTGAG
ENSG00000135341.18	MAP3K7	ENST00000369327.7	ENSP00000358333.3	1476	ENSE00000918711	ENSE00003566668	90536337	90536401	90523678	90523783	12	13	CAG|GTGAG
ENSG00000080546.13	SESN1	ENST00000356644.7	ENSP00000349061.7	1479	ENSE00001126902	ENSE00003651213	108998513	108998755	108994462	108994609	5	6	TCT|GTAAG
ENSG00000132141.14	CCT6B	ENST00000421975.7	ENSP00000398044.3	1482	ENSE00003604854	ENSE00003557224	34930949	34931051	34928962	34929034	11	12	CAG|GTGAG
ENSG00000105325.14	FZR1	ENST00000652521.1	ENSP00000498659.1	1482	ENSE00000664430	ENSE00003666085	3532417	3532650	3533294	3533398	13	14	CTG|GTGAG
ENSG00000105325.14	FZR1	ENST00000395095.7	ENSP00000378529.2	1491	ENSE00000664430	ENSE00003666085	3532417	3532650	3533294	3533398	10	11	CTG|GTGAG
ENSG00000101966.13	XIAP	ENST00000434753.7	ENSP00000395230.3	1494	ENSE00003611646	ENSE00003565254	123891238	123891316	123892731	123892773	4	5	CTG|GTAAG
ENSG00000177058.12	SLC38A9	ENST00000515629.5	ENSP00000420934.1	1497	ENSE00003675340	ENSE00003688323	55645789	55645895	55635544	55635657	10	11	AAT|GTGAG
ENSG00000163462.18	TRIM46	ENST00000543729.5	ENSP00000442719.2	1497	ENSE00003687423	ENSE00003596948	155177195	155177290	155178002	155178255	5	6	GAG|GTGAG
ENSG00000103342.13	GSPT1	ENST00000420576.6	ENSP00000399539.2	1500	ENSE00000829736	ENSE00002595973	11875761	11875929	11873119	11873171	14	15	AGG|GTAAG
ENSG00000118997.14	DNAH7	ENST00000410072.5	ENSP00000386260.1	1506	ENSE00002496647	ENSE00001160332	196051187	196051249	196048296	196048404	3	4	ATG|GTGAG
ENSG00000138738.10	PRDM5	ENST00000515109.5	ENSP00000422309.1	1506	ENSE00003530712	ENSE00003484471	120784998	120785091	120781143	120781303	10	11	ACA|GTGAG
ENSG00000073282.13	TP63	ENST00000449992.5	ENSP00000387839.1	1506	ENSE00003672778	ENSE00000871463	189869324	189869406	189872859	189872995	6	7	CCA|GTGAG
ENSG00000160716.6	CHRNB2	ENST00000368476.4	ENSP00000357461.3	1509	ENSE00001053947	ENSE00001447217	154571189	154572161	154575762	154580013	5	6	AGC|GTGAG
ENSG00000137869.15	CYP19A1	ENST00000559878.5	ENSP00000453149.1	1512	ENSE00003483454	ENSE00003683464	51215070	51215232	51212320	51212561	7	8	TTG|GTGAG
ENSG00000147854.17	UHRF2	ENST00000468435.6	ENSP00000434182.1	1512	ENSE00003633686	ENSE00003694615	6481992	6482099	6486821	6486925	8	9	CAG|GTGAG
ENSG00000010282.15	HHATL	ENST00000441594.6	ENSP00000405423.1	1515	ENSE00000825811	ENSE00000825810	42698142	42698351	42697508	42697679	6	7	CAG|GTGAG
ENSG00000177666.17	PNPLA2	ENST00000336615.9	ENSP00000337701.4	1515	ENSE00001362190	ENSE00001262781	819574	819905	821628	821860	2	3	TGG|GTGAG
ENSG00000007264.15	MATK	ENST00000310132.11	ENSP00000308734.5	1524	ENSE00002307506	ENSE00003480927	3785064	3785286	3784825	3784884	2	3	CGG|GTGAG
ENSG00000107447.8	DNTT	ENST00000630152.1	ENSP00000486733.1	1527	ENSE00000717360	ENSE00000717371	96318352	96318526	96319262	96319390	2	3	GTT|GTGAG
ENSG00000147697.9	GSDMC	ENST00000619643.1	ENSP00000482343.1	1527	ENSE00003463513	ENSE00003744077	129749452	129749525	129748197	129748740	12	13	CTG|GTAAG
ENSG00000007264.15	MATK	ENST00000619596.4	ENSP00000483213.1	1527	ENSE00003748946	ENSE00003480927	3789273	3789347	3784825	3784884	1	2	CTG|GTGAG
ENSG00000107447.8	DNTT	ENST00000371174.5	ENSP00000360216.2	1530	ENSE00000717360	ENSE00000717371	96318352	96318526	96319262	96319390	2	3	GTT|GTGAG
ENSG00000161405.17	IKZF3	ENST00000346872.8	ENSP00000344544.3	1530	ENSE00003628965	ENSE00001845780	39777651	39777767	39757718	39766493	7	8	TTG|GTGAG
ENSG00000077684.16	JADE1	ENST00000511647.5	ENSP00000423737.1	1530	ENSE00003893121	ENSE00003895981	128855630	128855797	128857338	128857454	7	8	GAG|GTGAG
ENSG00000102837.7	OLFM4	ENST00000219022.3	ENSP00000219022.2	1533	ENSE00003550900	ENSE00000939604	53034348	53034500	53041910	53042122	2	3	AAA|GTGAG
ENSG00000073282.13	TP63	ENST00000320472.9	ENSP00000317510.5	1533	ENSE00003672778	ENSE00000871463	189869324	189869406	189872859	189872995	9	10	CCA|GTGAG
ENSG00000094914.14	AAAS	ENST00000394384.7	ENSP00000377908.3	1542	ENSE00003655335	ENSE00003582842	53308725	53308815	53308435	53308528	10	11	GTG|GTGAG
ENSG00000111110.12	PPM1H	ENST00000228705.7	ENSP00000228705.5	1545	ENSE00003632464	ENSE00003687281	62689699	62689806	62667178	62667329	8	9	GAG|GTAAG
ENSG00000242247.11	ARFGAP3	ENST00000263245.10	ENSP00000263245.5	1551	ENSE00003033703	ENSE00002991901	42834242	42834325	42831549	42831636	5	6	GAG|GTGAG
ENSG00000166435.15	XRRA1	ENST00000321448.12	ENSP00000319303.8	1554	ENSE00003474061	ENSE00003614024	74848115	74848462	74845073	74845271	12	13	CAG|GTGAG
ENSG00000107669.17	ATE1	ENST00000224652.10	ENSP00000224652.6	1557	ENSE00002193875	ENSE00003644076	121902391	121902620	121899866	121899994	6	7	GAG|GTGAG
ENSG00000135341.18	MAP3K7	ENST00000369325.7	ENSP00000358331.3	1557	ENSE00000918711	ENSE00003566668	90536337	90536401	90523678	90523783	13	14	CAG|GTGAG
ENSG00000130150.12	MOSPD2	ENST00000380492.8	ENSP00000369860.3	1557	ENSE00003567066	ENSE00003467935	14914503	14914599	14915668	14915764	11	12	AAG|GTGAG
ENSG00000158161.16	EYA3	ENST00000436342.6	ENSP00000405587.3	1563	ENSE00001342083	ENSE00000896307	27988535	27988656	27978374	27978474	15	16	TTG|GTAAG
ENSG00000083720.13	OXCT1	ENST00000196371.10	ENSP00000196371.5	1563	ENSE00001134863	ENSE00000742482	41850030	41850179	41842675	41842781	5	6	GAG|GTGAG
ENSG00000158062.20	UBXN11	ENST00000374222.5	ENSP00000363339.1	1563	ENSE00001768456	ENSE00001744319	26285464	26285541	26284362	26284482	11	12	AAG|GTGAG
ENSG00000141012.13	GALNS	ENST00000268695.10	ENSP00000268695.5	1569	ENSE00003675766	ENSE00003551274	88831998	88832101	88826702	88826838	9	10	CAG|GTGAG
ENSG00000167780.12	SOAT2	ENST00000301466.8	ENSP00000301466.3	1569	ENSE00001116946	ENSE00001116936	53116097	53116166	53118350	53118434	7	8	GAG|GTGAG
ENSG00000274636.2	GLIS2	ENST00000633051.1	ENSP00000488242.1	1575	ENSE00003746923	ENSE00003751147	4335275	4335393	4336725	4339597	7	8	CAG|GTGAG
ENSG00000198947.16	DMD	ENST00000378680.6	ENSP00000367951.2	1578	ENSE00001034085	ENSE00001158874	31146291	31146414	31134102	31134194	11	12	TGG|GTGAG
ENSG00000108825.18	PTGES3L-AARSD1	ENST00000360221.8	ENSP00000353355.4	1578	ENSE00003539981	ENSE00003551380	42956404	42956560	42956204	42956320	10	11	CAG|GTGAG
ENSG00000118515.11	SGK1	ENST00000367858.9	ENSP00000356832.5	1581	ENSE00003685714	ENSE00003539710	134261933	134262148	134207356	134207431	2	3	GAA|GTGAG
ENSG00000158161.16	EYA3	ENST00000540618.5	ENSP00000442558.1	1584	ENSE00001342083	ENSE00000896307	27988535	27988656	27978374	27978474	15	16	TTG|GTAAG
ENSG00000061938.19	TNK2	ENST00000439230.6	ENSP00000395588.1	1587	ENSE00003644230	ENSE00003486553	195884812	195885033	195883157	195883309	4	5	ACG|GTGAG
ENSG00000110955.9	ATP5F1B	ENST00000262030.8	ENSP00000262030.3	1590	ENSE00003519814	ENSE00003889097	56645171	56645353	56644781	56644955	2	3	TGG|GTGAG
ENSG00000173599.15	PC	ENST00000524491.6	ENSP00000434192.2	1590	ENSE00003470798	ENSE00003605697	66872024	66872159	66871687	66871871	3	4	GAG|GTGAG
ENSG00000132141.14	CCT6B	ENST00000314144.10	ENSP00000327191.5	1593	ENSE00003604854	ENSE00003557224	34930949	34931051	34928962	34929034	12	13	CAG|GTGAG
ENSG00000146731.11	CCT6A	ENST00000275603.9	ENSP00000275603.4	1596	ENSE00003667805	ENSE00003555290	56061747	56061849	56062683	56062755	12	13	CAG|GTGAG
ENSG00000174989.13	FBXW8	ENST00000455858.2	ENSP00000389144.2	1599	ENSE00000835048	ENSE00000835049	116928023	116928127	116945364	116945528	2	3	CAG|GTGAG
ENSG00000166226.13	CCT2	ENST00000299300.11	ENSP00000299300.6	1608	ENSE00001101202	ENSE00001101223	69597156	69597275	69597638	69597766	11	12	TTG|GTGAG
ENSG00000131242.18	RAB11FIP4	ENST00000394744.6	ENSP00000378227.2	1608	ENSE00003617734	ENSE00003543743	31523512	31523611	31523893	31523996	6	7	AAG|GTAAG
ENSG00000158161.16	EYA3	ENST00000373863.3	ENSP00000362970.3	1611	ENSE00001342083	ENSE00000896307	27988535	27988656	27978374	27978474	15	16	TTG|GTAAG
ENSG00000172554.12	SNTG2	ENST00000308624.10	ENSP00000311837.5	1620	ENSE00001427285	ENSE00001428150	1247327	1247443	1259370	1259441	12	13	CCG|GTGAG
ENSG00000007350.17	TKTL1	ENST00000369912.2	ENSP00000358928.2	1623	ENSE00001748564	ENSE00003567459	154315173	154315337	154320757	154320913	6	7	ATG|GTGAG
ENSG00000169826.8	CSGALNACT2	ENST00000374466.4	ENSP00000363590.3	1629	ENSE00001194801	ENSE00001164704	43163866	43164044	43167004	43167098	5	6	CAG|GTAAG
ENSG00000108825.18	PTGES3L-AARSD1	ENST00000421990.7	ENSP00000409924.2	1632	ENSE00003539981	ENSE00003551380	42956404	42956560	42956204	42956320	10	11	CAG|GTGAG
ENSG00000168263.9	KCNV2	ENST00000382082.4	ENSP00000371514.3	1638	ENSE00001490869	ENSE00001490861	2717510	2719095	2729446	2730037	1	2	GCG|GTGAG
ENSG00000198648.11	STK39	ENST00000355999.5	ENSP00000348278.4	1638	ENSE00001799196	ENSE00001132252	168140649	168140758	168140289	168140390	6	7	CAG|GTGAG
ENSG00000094914.14	AAAS	ENST00000209873.9	ENSP00000209873.4	1641	ENSE00003655335	ENSE00003582842	53308725	53308815	53308435	53308528	11	12	GTG|GTGAG
ENSG00000179583.19	CIITA	ENST00000381835.9	ENSP00000371257.5	1641	ENSE00003468996	ENSE00003544827	10902658	10902801	10903731	10903895	7	8	ATG|GTGAG
ENSG00000150510.17	FAM124A	ENST00000322475.13	ENSP00000324625.8	1641	ENSE00001789102	ENSE00001652453	51231348	51231379	51251468	51252201	2	3	GCA|GTGAG
ENSG00000284501.2	MGAT4B	ENST00000638266.2	ENSP00000492708.1	1647	ENSE00003809854	ENSE00003802946	179800820	179800934	179800372	179800502	8	9	TTG|GTAAG
ENSG00000155545.20	MIER3	ENST00000381213.7	ENSP00000370611.3	1650	ENSE00001732806	ENSE00003508492	56928767	56928858	56923915	56924042	10	11	AAG|GTGAG
ENSG00000184792.16	OSBP2	ENST00000401475.5	ENSP00000385254.1	1650	ENSE00001668048	ENSE00001757106	30890728	30890973	30893122	30893242	7	8	CAG|GTGAG
ENSG00000155545.20	MIER3	ENST00000381199.8	ENSP00000370596.3	1653	ENSE00003525693	ENSE00003508492	56928767	56928861	56923915	56924042	10	11	AAG|GTGAG
ENSG00000186417.14	GLDN	ENST00000335449.11	ENSP00000335196.6	1656	ENSE00001337133	ENSE00001337072	51397470	51397598	51400192	51400275	6	7	CAG|GTGAG
ENSG00000170454.6	KRT75	ENST00000252245.6	ENSP00000252245.5	1656	ENSE00001153756	ENSE00001153742	52433807	52434371	52433038	52433252	1	2	AAG|GTGAG
ENSG00000080546.13	SESN1	ENST00000436639.6	ENSP00000393762.2	1656	ENSE00001126902	ENSE00003651213	108998513	108998755	108994462	108994609	5	6	TCT|GTAAG
ENSG00000163462.18	TRIM46	ENST00000368385.8	ENSP00000357369.4	1656	ENSE00003687423	ENSE00003596948	155177195	155177290	155178002	155178255	5	6	GAG|GTGAG
ENSG00000166596.15	CFAP52	ENST00000396219.7	ENSP00000379521.3	1659	ENSE00003586515	ENSE00003465907	9632888	9633033	9635405	9635556	9	10	GAG|GTGAG
ENSG00000101871.16	MID1	ENST00000380782.6	ENSP00000370159.1	1659	ENSE00003463858	ENSE00001486226	10454870	10455077	10448106	10449616	9	10	ATG|GTGAG
ENSG00000149269.10	PAK1	ENST00000278568.8	ENSP00000278568.4	1662	ENSE00003606469	ENSE00001182797	77332730	77332867	77325328	77325376	14	15	CAG|GTGAG
ENSG00000155545.20	MIER3	ENST00000381226.7	ENSP00000370624.3	1668	ENSE00003525693	ENSE00003508492	56928767	56928861	56923915	56924042	10	11	AAG|GTGAG
ENSG00000073282.13	TP63	ENST00000392460.7	ENSP00000376253.3	1668	ENSE00003672778	ENSE00000871463	189869324	189869406	189872859	189872995	9	10	CCA|GTGAG
ENSG00000113141.18	IK	ENST00000417647.7	ENSP00000396301.2	1674	ENSE00002039967	ENSE00003554155	140647829	140647924	140648471	140648537	1	2	ATA|GTGAG
ENSG00000116191.17	RALGPS2	ENST00000367634.6	ENSP00000356606.2	1674	ENSE00003648617	ENSE00003551226	178808045	178808128	178811315	178811404	5	6	CAT|GTAAG
ENSG00000063660.9	GPC1	ENST00000264039.7	ENSP00000264039.2	1677	ENSE00001259907	ENSE00003492854	240435663	240436084	240459030	240459188	1	2	CGG|GTGAG
ENSG00000198055.11	GRK6	ENST00000355958.9	ENSP00000348230.5	1683	ENSE00003580727	ENSE00003663255	177433536	177433676	177433914	177434104	8	9	GTA|GTGAG
ENSG00000182022.18	CHST15	ENST00000435907.6	ENSP00000402394.1	1686	ENSE00003892357	ENSE00003893902	124021256	124021412	124012333	124012480	6	7	CCT|GTGAG
ENSG00000177058.12	SLC38A9	ENST00000396865.7	ENSP00000380074.2	1686	ENSE00003675340	ENSE00003688323	55645789	55645895	55635544	55635657	12	13	AAT|GTGAG
ENSG00000284501.2	MGAT4B	ENST00000639538.1	ENSP00000491766.1	1692	ENSE00003809854	ENSE00003802946	179800820	179800934	179800372	179800502	7	8	TTG|GTAAG
ENSG00000178467.18	P4HTM	ENST00000343546.8	ENSP00000341422.4	1692	ENSE00001277618	ENSE00001277608	49004861	49005170	49005718	49005867	6	7	CCG|GTAAG
ENSG00000119787.14	ATL2	ENST00000452935.6	ENSP00000390743.2	1698	ENSE00001625280	ENSE00003482089	38376116	38376594	38343268	38343512	1	2	TTG|GTGAG
ENSG00000101224.17	CDC25B	ENST00000439880.6	ENSP00000405972.2	1701	ENSE00003479761	ENSE00003562933	3800462	3800498	3800743	3800865	5	6	CCG|GTGAG
ENSG00000187147.18	RNF220	ENST00000361799.7	ENSP00000354872.2	1701	ENSE00001404391	ENSE00003498402	44411981	44412722	44614165	44614297	2	3	GAT|GTAAG
ENSG00000141447.18	OSBPL1A	ENST00000357041.8	ENSP00000349545.4	1707	ENSE00003669543	ENSE00003616550	24280842	24280948	24239220	24239382	3	4	GGG|GTGAG
ENSG00000103148.17	NPRL3	ENST00000611875.5	ENSP00000478273.1	1710	ENSE00003663199	ENSE00003589280	138150	138334	130522	130591	2	3	CAA|GTAAG
ENSG00000101331.17	CCM2L	ENST00000452892.3	ENSP00000392448.2	1716	ENSE00000661146	ENSE00000898445	32022660	32022795	32025856	32025919	6	7	GCA|GTGAG
ENSG00000135409.11	AMHR2	ENST00000257863.9	ENSP00000257863.3	1722	ENSE00000919970	ENSE00000919969	53424709	53424900	53425165	53425242	3	4	CAG|GTGAG
ENSG00000124092.12	CTCFL	ENST00000422869.6	ENSP00000399061.2	1722	ENSE00001785929	ENSE00001598190	57515714	57515834	57514592	57514741	6	7	CAG|GTGAG
ENSG00000158161.16	EYA3	ENST00000373871.8	ENSP00000362978.3	1722	ENSE00001342083	ENSE00000896307	27988535	27988656	27978374	27978474	16	17	TTG|GTAAG
ENSG00000089091.16	DZANK1	ENST00000609267.5	ENSP00000477046.1	1725	ENSE00003706213	ENSE00003709689	18396472	18396546	18394675	18394858	15	16	AAG|GTGAG
ENSG00000146700.9	SSC4D	ENST00000275560.4	ENSP00000275560.3	1728	ENSE00001090430	ENSE00000976851	76398720	76398797	76397518	76397832	5	6	AAA|GTGAG
ENSG00000127249.15	ATP13A4	ENST00000295548.3	ENSP00000295548.3	1731	ENSE00003459588	ENSE00003548851	193502493	193502639	193493090	193493160	3	4	AAG|GTGAG
ENSG00000198055.11	GRK6	ENST00000355472.10	ENSP00000347655.5	1731	ENSE00003580727	ENSE00003663255	177433536	177433676	177433914	177434104	8	9	GTA|GTGAG
ENSG00000119787.14	ATL2	ENST00000419554.6	ENSP00000415336.2	1740	ENSE00003528446	ENSE00003482089	38377143	38377273	38343268	38343512	1	2	TAG|GTGAG
ENSG00000213420.8	GPC2	ENST00000292377.4	ENSP00000292377.2	1740	ENSE00001181055	ENSE00003620268	100177034	100177381	100176207	100176365	1	2	CAG|GTGAG
ENSG00000135341.18	MAP3K7	ENST00000369332.7	ENSP00000358338.3	1740	ENSE00000918711	ENSE00003566668	90536337	90536401	90523678	90523783	12	13	CAG|GTGAG
ENSG00000240771.8	ARHGEF25	ENST00000286494.9	ENSP00000286494.4	1743	ENSE00003562851	ENSE00003602933	57615512	57615712	57615837	57616017	12	13	AAG|GTGAG
ENSG00000101224.17	CDC25B	ENST00000245960.9	ENSP00000245960.5	1743	ENSE00003479761	ENSE00003562933	3800462	3800498	3800743	3800865	5	6	CCG|GTGAG
ENSG00000085274.15	MYNN	ENST00000544106.5	ENSP00000440637.1	1746	ENSE00001015017	ENSE00003464361	169778768	169779561	169780590	169780749	2	3	CAG|GTGAG
ENSG00000133794.19	ARNTL	ENST00000401424.6	ENSP00000385915.2	1749	ENSE00003547098	ENSE00003896790	13385689	13385791	13386596	13387261	19	20	TTG|GTGAG
ENSG00000150510.17	FAM124A	ENST00000280057.6	ENSP00000280057.6	1749	ENSE00001768169	ENSE00001652453	51245312	51245419	51251468	51252201	3	4	CAG|GTGAG
ENSG00000073282.13	TP63	ENST00000456148.1	ENSP00000389485.1	1749	ENSE00003672778	ENSE00000871463	189869324	189869406	189872859	189872995	7	8	CCA|GTGAG
ENSG00000119787.14	ATL2	ENST00000378954.9	ENSP00000368237.4	1752	ENSE00003528446	ENSE00003482089	38377143	38377273	38343268	38343512	1	2	TAG|GTGAG
ENSG00000116191.17	RALGPS2	ENST00000367635.7	ENSP00000356607.3	1752	ENSE00003648617	ENSE00003551226	178808045	178808128	178811315	178811404	5	6	CAT|GTAAG
ENSG00000073282.13	TP63	ENST00000354600.9	ENSP00000346614.5	1761	ENSE00003672778	ENSE00000871463	189869324	189869406	189872859	189872995	7	8	CCA|GTGAG
ENSG00000239388.9	ASB14	ENST00000389601.3	ENSP00000374252.3	1764	ENSE00002373018	ENSE00002326378	57288963	57288966	57288155	57288286	4	5	TGG|GTAAG
ENSG00000198055.11	GRK6	ENST00000528793.5	ENSP00000433511.1	1770	ENSE00003580727	ENSE00003663255	177433536	177433676	177433914	177434104	8	9	GTA|GTGAG
ENSG00000282947.2	HNRNPL	ENST00000634753.1	ENSP00000489021.1	1770	ENSE00003784388	ENSE00003786927	38837630	38837687	38837420	38837515	11	12	AAA|GTGAG
ENSG00000171793.16	CTPS1	ENST00000650070.2	ENSP00000497602.1	1776	ENSE00003664766	ENSE00003528415	40983278	40983456	40984821	40984991	2	3	ATG|GTGAG
ENSG00000006756.16	ARSD	ENST00000381154.6	ENSP00000370546.1	1782	ENSE00003690102	ENSE00000394540	2915556	2915692	2910659	2910793	6	7	TAG|GTAAG
ENSG00000109466.14	KLHL2	ENST00000226725.11	ENSP00000226725.6	1782	ENSE00003496545	ENSE00003512615	165228807	165228913	165238778	165238899	3	4	CAG|GTGAG
ENSG00000144730.19	IL17RD	ENST00000463523.5	ENSP00000417516.1	1788	ENSE00000966783	ENSE00001947810	57097596	57098538	57096178	57096505	12	13	TGG|GTGAG
ENSG00000007350.17	TKTL1	ENST00000369915.8	ENSP00000358931.3	1791	ENSE00001748564	ENSE00003567459	154315173	154315337	154320757	154320913	7	8	ATG|GTGAG
ENSG00000109466.14	KLHL2	ENST00000514860.5	ENSP00000424198.1	1794	ENSE00003496545	ENSE00003512615	165228807	165228913	165238778	165238899	3	4	CAG|GTGAG
ENSG00000174989.13	FBXW8	ENST00000652555.1	ENSP00000498999.1	1797	ENSE00000835048	ENSE00000835049	116928023	116928127	116945364	116945528	2	3	CAG|GTGAG
ENSG00000166435.15	XRRA1	ENST00000527087.5	ENSP00000435838.1	1797	ENSE00003474061	ENSE00003614024	74848115	74848462	74845073	74845271	12	13	CAG|GTGAG
ENSG00000138738.10	PRDM5	ENST00000428209.6	ENSP00000404832.2	1800	ENSE00003530712	ENSE00003484471	120784998	120785091	120781143	120781303	10	11	ACA|GTGAG
ENSG00000011454.18	RABGAP1	ENST00000456584.5	ENSP00000414386.1	1800	ENSE00003486285	ENSE00003494980	122989297	122989471	122990056	122990213	6	7	GCT|GTAAG
ENSG00000070526.15	ST6GALNAC1	ENST00000156626.12	ENSP00000156626.6	1803	ENSE00003630666	ENSE00003499764	76625819	76625918	76624763	76625527	8	9	CAG|GTGAG
ENSG00000152061.23	RABGAP1L	ENST00000357444.10	ENSP00000350027.6	1818	ENSE00003567059	ENSE00003477945	174241483	174241657	174250475	174250632	5	6	GCA|GTAAG
ENSG00000135341.18	MAP3K7	ENST00000369329.8	ENSP00000358335.3	1821	ENSE00000918711	ENSE00003566668	90536337	90536401	90523678	90523783	13	14	CAG|GTGAG
ENSG00000163902.12	RPN1	ENST00000296255.8	ENSP00000296255.3	1824	ENSE00001252367	ENSE00001195724	128622164	128622409	128619969	128620593	9	10	AGA|GTGAG
ENSG00000005483.21	KMT2E	ENST00000476671.5	ENSP00000417888.1	1830	ENSE00003677553	ENSE00003540034	105078846	105078963	105081688	105081797	12	13	GAG|GTGAG
ENSG00000085274.15	MYNN	ENST00000356716.8	ENSP00000349150.3	1833	ENSE00001015017	ENSE00003464361	169778768	169779561	169780590	169780749	4	5	CAG|GTGAG
ENSG00000213901.11	SLC23A3	ENST00000409878.8	ENSP00000386473.4	1833	ENSE00003536644	ENSE00001581895	219167930	219168044	219165169	219165422	7	8	CAG|GTGAG
ENSG00000136504.13	KAT7	ENST00000259021.9	ENSP00000259021.4	1836	ENSE00001109544	ENSE00001109542	49805363	49805445	49809119	49809208	5	6	AAG|GTGAG
ENSG00000198947.16	DMD	ENST00000378702.8	ENSP00000367974.4	1854	ENSE00001034085	ENSE00001158874	31146291	31146414	31134102	31134194	15	16	TGG|GTGAG
ENSG00000106344.8	RBM28	ENST00000415472.6	ENSP00000390517.2	1857	ENSE00000720893	ENSE00000720890	128337131	128337202	128335847	128336042	2	3	TAG|GTGAG
ENSG00000278494.2	RRN3	ENST00000632541.1	ENSP00000488651.1	1857	ENSE00003719189	ENSE00003736982	15021952	15022090	15023733	15023863	11	12	ATG|GTAAG
ENSG00000213901.11	SLC23A3	ENST00000455516.6	ENSP00000406546.2	1857	ENSE00003536644	ENSE00001581895	219167930	219168044	219165169	219165422	7	8	CAG|GTGAG
ENSG00000240771.8	ARHGEF25	ENST00000333972.11	ENSP00000335560.7	1860	ENSE00003562851	ENSE00003602933	57615512	57615712	57615837	57616017	13	14	AAG|GTGAG
ENSG00000166596.15	CFAP52	ENST00000352665.10	ENSP00000339449.5	1863	ENSE00003586515	ENSE00003465907	9632888	9633033	9635405	9635556	10	11	GAG|GTGAG
ENSG00000135144.7	DTX1	ENST00000257600.3	ENSP00000257600.3	1863	ENSE00003583181	ENSE00003630210	113093539	113093700	113094038	113094099	4	5	AGA|GTAAG
ENSG00000169783.12	LINGO1	ENST00000355300.6	ENSP00000347451.6	1863	ENSE00001700105	ENSE00001430143	77632310	77632490	77613027	77615900	1	2	CAG|GTGAG
ENSG00000176619.13	LMNB2	ENST00000325327.4	ENSP00000327054.3	1863	ENSE00001150172	ENSE00001052208	2456670	2456959	2444404	2444540	1	2	GAG|GTGAG
ENSG00000198947.16	DMD	ENST00000361471.8	ENSP00000354464.4	1869	ENSE00001034085	ENSE00001158874	31146291	31146414	31134102	31134194	14	15	TGG|GTGAG
ENSG00000139629.16	GALNT6	ENST00000543196.6	ENSP00000444171.1	1869	ENSE00000939256	ENSE00000939258	51365430	51365579	51364121	51364355	4	5	ACT|GTGAG
ENSG00000033050.9	ABCF2	ENST00000287844.7	ENSP00000287844.2	1872	ENSE00003821046	ENSE00003817063	151215604	151215732	151214879	151215082	13	14	CAG|GTGAG
ENSG00000163931.16	TKT	ENST00000462138.6	ENSP00000417773.1	1872	ENSE00003558006	ENSE00003567663	53230457	53230621	53229280	53229436	8	9	ATG|GTGAG
ENSG00000133794.19	ARNTL	ENST00000403482.7	ENSP00000385897.3	1875	ENSE00003547098	ENSE00003479107	13385689	13385791	13386596	13387266	13	14	TTG|GTGAG
ENSG00000133794.19	ARNTL	ENST00000389707.8	ENSP00000374357.4	1878	ENSE00003547098	ENSE00003479107	13385689	13385791	13386596	13387266	19	20	TTG|GTGAG
ENSG00000188316.15	ENO4	ENST00000341276.11	ENSP00000345555.6	1878	ENSE00001371208	ENSE00001391582	116876065	116876260	116879291	116879358	11	12	ACA|GTAAG
ENSG00000126070.20	AGO3	ENST00000246314.10	ENSP00000246314.6	1881	ENSE00001777206	ENSE00000916729	36009475	36009594	36013630	36013752	7	8	TTG|GTAAG
ENSG00000133794.19	ARNTL	ENST00000403510.8	ENSP00000385581.4	1881	ENSE00003547098	ENSE00003897808	13385689	13385791	13386596	13387262	18	19	TTG|GTGAG
ENSG00000170579.17	DLGAP1	ENST00000400145.6	ENSP00000383010.2	1884	ENSE00003470234	ENSE00003475910	3742335	3742512	3729135	3729375	3	4	CAG|GTGAG
ENSG00000136167.15	LCP1	ENST00000398576.6	ENSP00000381581.1	1884	ENSE00003893517	ENSE00003894413	46146908	46147103	46144442	46144520	13	14	AAG|GTGAG
ENSG00000138738.10	PRDM5	ENST00000264808.7	ENSP00000264808.3	1893	ENSE00003530712	ENSE00003484471	120784998	120785091	120781143	120781303	11	12	ACA|GTGAG
ENSG00000185634.12	SHC4	ENST00000332408.9	ENSP00000329668.4	1893	ENSE00001327954	ENSE00001875640	48834769	48835022	48823741	48826126	11	12	AAG|GTGAG
ENSG00000090621.14	PABPC4	ENST00000372856.7	ENSP00000361947.3	1896	ENSE00003651660	ENSE00003548424	39569863	39570002	39569595	39569689	4	5	TTG|GTAAG
ENSG00000163931.16	TKT	ENST00000423516.5	ENSP00000391481.1	1896	ENSE00003558006	ENSE00003567663	53230457	53230621	53229280	53229436	9	10	ATG|GTGAG
ENSG00000115339.14	GALNT3	ENST00000392701.8	ENSP00000376465.3	1902	ENSE00000780063	ENSE00003655872	165761905	165762054	165759336	165759570	4	5	ACT|GTGAG
ENSG00000285292.1	ABCF2-H2BE1	ENST00000222388.6	ENSP00000222388.2	1905	ENSE00003825196	ENSE00003822529	151215604	151215732	151214879	151215082	13	14	CAG|GTGAG
ENSG00000198947.16	DMD	ENST00000378723.7	ENSP00000367997.3	1908	ENSE00001034085	ENSE00001158874	31146291	31146414	31134102	31134194	15	16	TGG|GTGAG
ENSG00000103342.13	GSPT1	ENST00000439887.6	ENSP00000408399.2	1911	ENSE00000829736	ENSE00002579102	11875761	11875929	11872679	11873171	14	15	AGG|GTAAG
ENSG00000103342.13	GSPT1	ENST00000434724.7	ENSP00000398131.2	1914	ENSE00000829736	ENSE00001757623	11875761	11875929	11868128	11873171	14	15	AGG|GTAAG
ENSG00000131242.18	RAB11FIP4	ENST00000621161.5	ENSP00000482620.1	1914	ENSE00003617734	ENSE00003543743	31523512	31523611	31523893	31523996	8	9	AAG|GTAAG
ENSG00000185133.14	INPP5J	ENST00000404390.7	ENSP00000384534.3	1917	ENSE00001678462	ENSE00003784082	31126613	31126721	31126921	31127037	4	5	CTG|GTGAG
ENSG00000185133.14	INPP5J	ENST00000405300.5	ENSP00000384596.1	1920	ENSE00001678462	ENSE00003784082	31126613	31126721	31126921	31127037	6	7	CTG|GTGAG
ENSG00000184178.16	SCFD2	ENST00000388940.8	ENSP00000373592.4	1920	ENSE00001504446	ENSE00001313844	52920725	52920870	52885747	52885866	6	7	CAG|GTGAG
ENSG00000124535.16	WRNIP1	ENST00000380771.8	ENSP00000370148.4	1923	ENSE00001161220	ENSE00001161213	2779263	2779492	2783406	2783561	4	5	CAG|GTGAG
ENSG00000140451.13	PIF1	ENST00000559239.2	ENSP00000452792.1	1926	ENSE00000943121	ENSE00003622394	64819847	64819986	64819117	64819223	8	9	CAG|GTAAG
ENSG00000167114.13	SLC27A4	ENST00000300456.5	ENSP00000300456.3	1932	ENSE00001109931	ENSE00001109910	128353415	128353541	128355053	128355190	9	10	CAG|GTGAG
ENSG00000167768.4	KRT1	ENST00000252244.3	ENSP00000252244.3	1935	ENSE00000837921	ENSE00001154308	52679758	52680407	52678542	52678756	1	2	AAG|GTGAG
ENSG00000090621.14	PABPC4	ENST00000372857.7	ENSP00000361948.3	1935	ENSE00003651660	ENSE00003548424	39569863	39570002	39569595	39569689	4	5	TTG|GTAAG
ENSG00000173846.13	PLK3	ENST00000372201.5	ENSP00000361275.4	1941	ENSE00003659322	ENSE00003694486	44803268	44803391	44803600	44803691	8	9	AGA|GTAAG
ENSG00000113916.18	BCL6	ENST00000621333.4	ENSP00000479784.1	1953	ENSE00003532311	ENSE00003540935	187728360	187728544	187725499	187725629	6	7	GTG|GTGAG
ENSG00000278494.2	RRN3	ENST00000616334.2	ENSP00000480743.1	1956	ENSE00003719189	ENSE00003736982	15021952	15022090	15023733	15023863	11	12	ATG|GTAAG
ENSG00000153064.12	BANK1	ENST00000508653.5	ENSP00000422314.1	1959	ENSE00003657238	ENSE00003611058	102071275	102071304	102072345	102072400	13	14	GTG|GTAAG
ENSG00000232326.9	TAP2	ENST00000426977.2	ENSP00000387553.2	1962	ENSE00001596659	ENSE00001683731	32928460	32928956	32928256	32928370	2	3	TGG|GTGAG
ENSG00000205221.12	VIT	ENST00000379241.7	ENSP00000368543.3	1971	ENSE00003665251	ENSE00003597949	36758969	36759046	36767094	36767285	6	7	CAG|GTGAG
ENSG00000118307.20	CASC1	ENST00000545133.5	ENSP00000437373.1	1974	ENSE00003496418	ENSE00002264253	25110127	25110240	25108424	25108823	12	13	AAG|GTGAG
ENSG00000205221.12	VIT	ENST00000401530.5	ENSP00000385658.1	1974	ENSE00003665251	ENSE00003597949	36758969	36759046	36767094	36767285	6	7	CAG|GTGAG
ENSG00000137860.12	SLC28A2	ENST00000347644.8	ENSP00000315006.4	1977	ENSE00000686066	ENSE00001673907	45269338	45269535	45270195	45270276	14	15	TCT|GTGAG
ENSG00000165209.19	STRBP	ENST00000360998.3	ENSP00000354271.3	1977	ENSE00003560758	ENSE00003547336	123139529	123139687	123136381	123136515	14	15	GAG|GTAAG
ENSG00000184792.16	OSBP2	ENST00000437268.6	ENSP00000389200.2	1980	ENSE00001668048	ENSE00001757106	30890728	30890973	30893122	30893242	7	8	CAG|GTGAG
ENSG00000090621.14	PABPC4	ENST00000372858.8	ENSP00000361949.3	1983	ENSE00003651660	ENSE00003548424	39569863	39570002	39569595	39569689	4	5	TTG|GTAAG
ENSG00000170579.17	DLGAP1	ENST00000534970.5	ENSP00000437817.1	1986	ENSE00003470234	ENSE00003475910	3742335	3742512	3729135	3729375	3	4	CAG|GTGAG
ENSG00000131067.17	GGT7	ENST00000336431.10	ENSP00000338964.5	1989	ENSE00003560714	ENSE00001712832	34849961	34850060	34844720	34845491	14	15	ACA|GTGAG
ENSG00000124092.12	CTCFL	ENST00000609232.5	ENSP00000476398.1	1992	ENSE00001785929	ENSE00001598190	57515714	57515834	57514592	57514741	7	8	CAG|GTGAG
ENSG00000281459.3	PADI1	ENST00000631074.2	ENSP00000485803.1	1992	ENSE00003765723	ENSE00003764033	17222290	17222470	17223621	17223693	2	3	AAG|GTGAG
ENSG00000135773.13	CAPN9	ENST00000354537.1	ENSP00000346538.1	1995	ENSE00000961377	ENSE00000961378	230769180	230769263	230772014	230772099	6	7	CAG|GTAAG
ENSG00000163357.11	DCST1	ENST00000368419.2	ENSP00000357404.2	1995	ENSE00001073722	ENSE00001073724	155046125	155046220	155046360	155046486	11	12	GTG|GTGAG
ENSG00000124092.12	CTCFL	ENST00000608440.5	ENSP00000477488.1	1998	ENSE00001785929	ENSE00001598190	57515714	57515834	57514592	57514741	5	6	CAG|GTGAG
ENSG00000124535.16	WRNIP1	ENST00000618555.4	ENSP00000477551.1	1998	ENSE00001161220	ENSE00001161213	2779263	2779492	2783406	2783561	4	5	CAG|GTGAG
ENSG00000288503.1	DDX51	ENST00000673535.1	ENSP00000500171.1	2001	ENSE00003894526	ENSE00003891396	132142119	132142190	132141850	132141956	5	6	CAG|GTGAG
ENSG00000012223.13	LTF	ENST00000426532.6	ENSP00000405719.2	2001	ENSE00000767141	ENSE00000767140	46449854	46450028	46448863	46449017	8	9	AAA|GTGAG
ENSG00000058600.16	POLR3E	ENST00000359210.8	ENSP00000352140.4	2001	ENSE00003673644	ENSE00003658093	22309428	22309510	22313620	22313727	6	7	AAG|GTGAG
ENSG00000181722.17	ZBTB20	ENST00000464560.5	ENSP00000417307.1	2007	ENSE00003501481	ENSE00001954065	114350274	114351878	114338684	114339426	7	8	CAG|GTGAG
ENSG00000198780.12	FAM169A	ENST00000389156.9	ENSP00000373808.4	2013	ENSE00000893745	ENSE00001504989	74838965	74839050	74834426	74834597	4	5	CAG|GTGAG
ENSG00000058600.16	POLR3E	ENST00000418581.6	ENSP00000399254.2	2019	ENSE00003673644	ENSE00003658093	22309428	22309510	22313620	22313727	5	6	AAG|GTGAG
ENSG00000165209.19	STRBP	ENST00000447404.6	ENSP00000415968.2	2019	ENSE00003560758	ENSE00003547336	123139529	123139687	123136381	123136515	12	13	GAG|GTAAG
ENSG00000109906.14	ZBTB16	ENST00000392996.2	ENSP00000376721.2	2022	ENSE00003533854	ENSE00002238115	114247198	114247365	114250326	114250652	6	7	CAG|GTGAG
ENSG00000148700.15	ADD3	ENST00000360162.7	ENSP00000353286.3	2025	ENSE00003498833	ENSE00003576086	110116259	110116410	110117342	110117422	4	5	TCA|GTAAG
ENSG00000170579.17	DLGAP1	ENST00000400147.6	ENSP00000383011.2	2028	ENSE00003470234	ENSE00003475910	3742335	3742512	3729135	3729375	3	4	CAG|GTGAG
ENSG00000118307.20	CASC1	ENST00000395990.6	ENSP00000379313.2	2031	ENSE00003496418	ENSE00001505265	25110127	25110240	25108420	25108823	16	17	AAG|GTGAG
ENSG00000073282.13	TP63	ENST00000440651.6	ENSP00000394337.2	2031	ENSE00003672778	ENSE00000871463	189869324	189869406	189872859	189872995	9	10	CCA|GTGAG
ENSG00000163811.12	WDR43	ENST00000407426.8	ENSP00000384302.3	2034	ENSE00003493364	ENSE00003510199	28926468	28926554	28927569	28927700	9	10	AAG|GTGAG
ENSG00000130338.13	TULP4	ENST00000367094.6	ENSP00000356061.2	2037	ENSE00000894219	ENSE00000894217	158413065	158413193	158429736	158429897	2	3	CAG|GTGAG
ENSG00000205221.12	VIT	ENST00000389975.7	ENSP00000374625.3	2037	ENSE00003665251	ENSE00003597949	36758969	36759046	36767094	36767285	6	7	CAG|GTGAG
ENSG00000034533.12	ASTE1	ENST00000264992.8	ENSP00000264992.3	2040	ENSE00000328922	ENSE00003560577	131018506	131018716	131016144	131016339	4	5	CTG|GTAAG
ENSG00000132321.17	IQCA1	ENST00000254653.9	ENSP00000254653.5	2040	ENSE00001036378	ENSE00001036384	236377103	236377185	236368194	236368301	13	14	TTG|GTGAG
ENSG00000073282.13	TP63	ENST00000264731.8	ENSP00000264731.3	2043	ENSE00003672778	ENSE00000871463	189869324	189869406	189872859	189872995	9	10	CCA|GTGAG
ENSG00000163357.11	DCST1	ENST00000423025.6	ENSP00000387369.2	2046	ENSE00001073722	ENSE00001073724	155046125	155046220	155046360	155046486	11	12	GTG|GTGAG
ENSG00000198380.13	GFPT1	ENST00000361060.5	ENSP00000354347.4	2046	ENSE00002453863	ENSE00001164477	69338445	69338565	69337898	69338055	13	14	CAG|GTGAG
ENSG00000170579.17	DLGAP1	ENST00000581699.5	ENSP00000462848.1	2052	ENSE00003470234	ENSE00003475910	3742335	3742512	3729135	3729375	3	4	CAG|GTGAG
ENSG00000143554.14	SLC27A3	ENST00000624995.4	ENSP00000485061.2	2052	ENSE00000960833	ENSE00003690468	153778463	153778553	153778687	153778885	6	7	CAG|GTGAG
ENSG00000184178.16	SCFD2	ENST00000401642.8	ENSP00000384182.3	2055	ENSE00001504444	ENSE00001313844	52907457	52907591	52885747	52885866	7	8	AAG|GTGAG
ENSG00000170579.17	DLGAP1	ENST00000539435.5	ENSP00000446312.1	2058	ENSE00003470234	ENSE00003475910	3742335	3742512	3729135	3729375	3	4	CAG|GTGAG
ENSG00000189108.13	IL1RAPL2	ENST00000372582.6	ENSP00000361663.1	2061	ENSE00001375319	ENSE00001384097	105484313	105484387	105717367	105717496	6	7	TGG|GTAAG
ENSG00000237599.9	TAP2	ENST00000419142.6	ENSP00000390013.2	2061	ENSE00001743397	ENSE00001747573	32871218	32871714	32871014	32871128	2	3	TGG|GTGAG
ENSG00000058600.16	POLR3E	ENST00000564209.5	ENSP00000456967.1	2064	ENSE00003673644	ENSE00003658093	22309428	22309510	22313620	22313727	6	7	AAG|GTGAG
ENSG00000165309.14	ARMC3	ENST00000409049.7	ENSP00000387288.3	2067	ENSE00003534556	ENSE00003689696	22946144	22946261	22955807	22955932	3	4	AAG|GTGAG
ENSG00000135773.13	CAPN9	ENST00000271971.7	ENSP00000271971.2	2073	ENSE00000961377	ENSE00000961378	230769180	230769263	230772014	230772099	6	7	CAG|GTAAG
ENSG00000197948.11	FCHSD1	ENST00000435817.7	ENSP00000399259.2	2073	ENSE00001378790	ENSE00003480229	141647398	141647520	141647135	141647230	9	10	CAG|GTAAG
ENSG00000104866.11	PPP1R37	ENST00000221462.9	ENSP00000221462.3	2076	ENSE00003532492	ENSE00003627748	45140236	45140281	45140506	45140606	3	4	AAG|GTGAG
ENSG00000176463.14	SLCO3A1	ENST00000424469.2	ENSP00000387846.2	2079	ENSE00002476288	ENSE00003519263	91853856	91854088	91915993	91916458	1	2	CTG|GTGAG
ENSG00000205221.12	VIT	ENST00000379242.7	ENSP00000368544.3	2082	ENSE00003665251	ENSE00003597949	36758969	36759046	36767094	36767285	6	7	CAG|GTGAG
ENSG00000112365.5	ZBTB24	ENST00000230122.4	ENSP00000230122.4	2094	ENSE00000458640	ENSE00000761860	109475399	109475482	109467653	109467734	5	6	CAG|GTGAG
ENSG00000243710.8	CFAP57	ENST00000528956.5	ENSP00000435310.1	2097	ENSE00003573139	ENSE00003514310	43181534	43181850	43183591	43183877	3	4	CAG|GTGAG
ENSG00000198380.13	GFPT1	ENST00000357308.9	ENSP00000349860.4	2100	ENSE00002453863	ENSE00001164477	69338445	69338565	69337898	69338055	14	15	CAG|GTGAG
ENSG00000124092.12	CTCFL	ENST00000423479.7	ENSP00000415579.2	2103	ENSE00001785929	ENSE00001598190	57515714	57515834	57514592	57514741	6	7	CAG|GTGAG
ENSG00000148700.15	ADD3	ENST00000356080.9	ENSP00000348381.4	2121	ENSE00003498833	ENSE00003576086	110116259	110116410	110117342	110117422	4	5	TCA|GTAAG
ENSG00000113916.18	BCL6	ENST00000406870.7	ENSP00000384371.2	2121	ENSE00003627638	ENSE00003540935	187726731	187726898	187725499	187725629	7	8	CCG|GTGAG
ENSG00000163357.11	DCST1	ENST00000295542.6	ENSP00000295542.2	2121	ENSE00001073722	ENSE00001073724	155046125	155046220	155046360	155046486	12	13	GTG|GTGAG
ENSG00000140451.13	PIF1	ENST00000333425.10	ENSP00000328174.6	2124	ENSE00000943121	ENSE00003622394	64819847	64819986	64819117	64819223	8	9	CAG|GTAAG
ENSG00000284282.3	POLR3E	ENST00000640588.2	ENSP00000492263.1	2127	ENSE00003804986	ENSE00003802458	21971830	21971912	21967611	21967718	6	7	AAG|GTGAG
ENSG00000012223.13	LTF	ENST00000231751.9	ENSP00000231751.4	2133	ENSE00000767141	ENSE00000767140	46449854	46450028	46448863	46449017	8	9	AAA|GTGAG
ENSG00000176463.14	SLCO3A1	ENST00000318445.11	ENSP00000320634.6	2133	ENSE00001931253	ENSE00003519263	91853708	91854088	91915993	91916458	1	2	CTG|GTGAG
ENSG00000129353.15	SLC44A2	ENST00000586078.5	ENSP00000466664.1	2136	ENSE00003539578	ENSE00002765162	10642367	10642451	10642897	10644557	21	22	TCT|GTGAG
ENSG00000233436.7	BTBD18	ENST00000436147.3	ENSP00000397020.2	2139	ENSE00001771856	ENSE00001658457	57751065	57751376	57743514	57746148	1	2	AAG|GTGAG
ENSG00000177106.16	EPS8L2	ENST00000533256.5	ENSP00000435585.1	2148	ENSE00003600661	ENSE00003587235	722673	722805	723241	723353	15	16	GAG|GTGAG
ENSG00000131746.13	TNS4	ENST00000254051.11	ENSP00000254051.6	2148	ENSE00000863408	ENSE00000720719	40484484	40484609	40482324	40482416	6	7	CAG|GTGAG
ENSG00000118307.20	CASC1	ENST00000320267.13	ENSP00000313141.9	2151	ENSE00003496418	ENSE00001505265	25110127	25110240	25108420	25108823	14	15	AAG|GTGAG
ENSG00000100242.15	SUN2	ENST00000406622.5	ENSP00000383992.1	2154	ENSE00001742710	ENSE00003506418	38751210	38751373	38750898	38751035	4	5	GGG|GTGAG
ENSG00000116809.12	ZBTB17	ENST00000537142.5	ENSP00000438529.1	2166	ENSE00003467258	ENSE00000751340	15943599	15943715	15943399	15943519	10	11	CAG|GTGAG
ENSG00000168610.15	STAT3	ENST00000585517.5	ENSP00000467000.1	2169	ENSE00000950725	ENSE00001179541	42323004	42323143	42322282	42322494	20	21	GCG|GTAAG
ENSG00000096384.20	HSP90AB1	ENST00000620073.4	ENSP00000481908.1	2175	ENSE00002206271	ENSE00003302626	44249675	44249834	44250021	44250154	4	5	ATG|GTGAG
ENSG00000085760.15	MTIF2	ENST00000403721.5	ENSP00000384481.1	2184	ENSE00003784428	ENSE00000932678	55240011	55240175	55237288	55237428	13	14	TAG|GTGAG
ENSG00000108312.15	UBTF	ENST00000533177.5	ENSP00000437180.1	2184	ENSE00003497919	ENSE00003682889	44216529	44216704	44215906	44215989	3	4	GAG|GTGAG
ENSG00000196642.19	RABL6	ENST00000311502.12	ENSP00000311134.7	2190	ENSE00003792609	ENSE00003795926	136839694	136839865	136840154	136840212	13	14	AAG|GTAAG
ENSG00000196642.19	RABL6	ENST00000371663.10	ENSP00000360727.6	2193	ENSE00003792609	ENSE00003795926	136839694	136839865	136840154	136840212	13	14	AAG|GTAAG
ENSG00000263163.5	SLC27A3	ENST00000623839.3	ENSP00000485585.1	2193	ENSE00002647545	ENSE00003659484	153795694	153795784	153795918	153796116	6	7	CAG|GTGAG
ENSG00000177106.16	EPS8L2	ENST00000614442.4	ENSP00000480201.1	2196	ENSE00003600661	ENSE00003587235	722673	722805	723241	723353	14	15	GAG|GTGAG
ENSG00000080824.19	HSP90AA1	ENST00000216281.13	ENSP00000216281.8	2199	ENSE00003681817	ENSE00000660445	102083546	102083693	102083034	102083302	8	9	CAG|GTGAG
ENSG00000170448.12	NFXL1	ENST00000464756.6	ENSP00000425812.1	2202	ENSE00003515939	ENSE00003477579	47879096	47879117	47878525	47878665	16	17	GAG|GTGAG
ENSG00000163462.18	TRIM46	ENST00000368382.5	ENSP00000357366.1	2211	ENSE00003687423	ENSE00003596948	155177195	155177290	155178002	155178255	5	6	GAG|GTGAG
ENSG00000205560.13	CPT1B	ENST00000457250.5	ENSP00000409342.1	2217	ENSE00003545201	ENSE00003687577	50576198	50576335	50576035	50576112	4	5	TAT|GTGAG
ENSG00000100242.15	SUN2	ENST00000405018.5	ENSP00000385616.1	2217	ENSE00001742710	ENSE00003506418	38751210	38751373	38750898	38751035	3	4	GGG|GTGAG
ENSG00000144730.19	IL17RD	ENST00000296318.12	ENSP00000296318.7	2220	ENSE00000966783	ENSE00000966784	57097596	57098538	57089982	57096505	12	13	TGG|GTGAG
ENSG00000128191.16	DGCR8	ENST00000407755.1	ENSP00000384726.1	2223	ENSE00003630574	ENSE00003532312	20106592	20106698	20107271	20107398	9	10	GGT|GTAAG
ENSG00000181722.17	ZBTB20	ENST00000474710.5	ENSP00000419153.1	2226	ENSE00003683151	ENSE00001931444	114350274	114351878	114338653	114339426	4	5	CAG|GTGAG
ENSG00000148600.15	CDHR1	ENST00000332904.7	ENSP00000331063.3	2238	ENSE00000986136	ENSE00001300304	84213091	84213348	84219079	84219621	16	17	GAG|GTGAG
ENSG00000085999.13	RAD54L	ENST00000671528.1	ENSP00000499652.1	2244	ENSE00003556760	ENSE00003709550	46273355	46273465	46273624	46273747	14	15	CAG|GTAAG
ENSG00000106868.17	SUSD1	ENST00000374270.8	ENSP00000363388.4	2244	ENSE00001722205	ENSE00001640205	112058428	112058686	112052399	112052438	14	15	AAG|GTGAG
ENSG00000204084.13	INPP5B	ENST00000373027.5	ENSP00000362118.1	2250	ENSE00001780358	ENSE00003733113	37878188	37878323	37875606	37875716	10	11	GGG|GTGAG
ENSG00000152556.17	PFKM	ENST00000551804.5	ENSP00000448177.1	2250	ENSE00003629396	ENSE00003666513	48132868	48133057	48133315	48133480	5	6	CAG|GTAAG
ENSG00000102174.9	PHEX	ENST00000379374.5	ENSP00000368682.4	2250	ENSE00000666751	ENSE00000666752	22227507	22227611	22245333	22245409	20	21	CAT|GTGAG
ENSG00000184792.16	OSBP2	ENST00000438716.3	ENSP00000411052.2	2253	ENSE00001668048	ENSE00001757106	30890728	30890973	30893122	30893242	9	10	CAG|GTGAG
ENSG00000184381.20	PLA2G6	ENST00000402064.5	ENSP00000386100.1	2259	ENSE00003576539	ENSE00003590715	38123095	38123258	38120759	38120909	10	11	ACA|GTAAG
ENSG00000126822.17	PLEKHG3	ENST00000471182.6	ENSP00000450945.1	2259	ENSE00003464790	ENSE00002501067	64741036	64742455	64742982	64744343	3	4	AAG|GTAAG
ENSG00000277615.4	CNOT3	ENST00000616910.4	ENSP00000480876.1	2262	ENSE00003748833	ENSE00003754464	54143411	54143485	54143601	54143668	2	3	AAG|GTGAG
ENSG00000090372.15	STRN4	ENST00000263280.11	ENSP00000263280.4	2262	ENSE00000714388	ENSE00001221279	46722242	46722340	46721986	46722072	15	16	CAG|GTAAG
ENSG00000153064.12	BANK1	ENST00000444316.2	ENSP00000388817.2	2268	ENSE00003657238	ENSE00003611058	102071275	102071304	102072345	102072400	14	15	GTG|GTAAG
ENSG00000110090.13	CPT1A	ENST00000540367.5	ENSP00000439084.1	2271	ENSE00000737383	ENSE00003669189	68799218	68799355	68796856	68796933	5	6	TAC|GTGAG
ENSG00000121898.13	CPXM2	ENST00000241305.4	ENSP00000241305.3	2271	ENSE00003663070	ENSE00001772866	123770916	123771039	123768526	123768722	8	9	TCG|GTGAG
ENSG00000105808.18	RASA4	ENST00000449970.6	ENSP00000412876.2	2274	ENSE00003527553	ENSE00003648115	102595634	102595784	102595305	102595369	10	11	CCA|GTGAG
ENSG00000106868.17	SUSD1	ENST00000374264.6	ENSP00000363382.2	2274	ENSE00001722205	ENSE00001640205	112058428	112058686	112052399	112052438	14	15	AAG|GTGAG
ENSG00000105298.14	CACTIN	ENST00000585942.5	ENSP00000465751.1	2277	ENSE00003662668	ENSE00003620216	3618875	3618989	3614397	3614589	6	7	CAG|GTGAG
ENSG00000225697.13	SLC26A6	ENST00000420764.6	ENSP00000404684.2	2277	ENSE00003573090	ENSE00001204971	48627946	48628038	48626876	48627052	17	18	ATG|GTGAG
ENSG00000106344.8	RBM28	ENST00000223073.6	ENSP00000223073.1	2280	ENSE00000720893	ENSE00000720890	128337131	128337202	128335847	128336042	6	7	TAG|GTGAG
ENSG00000163462.18	TRIM46	ENST00000334634.9	ENSP00000334657.4	2280	ENSE00003687423	ENSE00003596948	155177195	155177290	155178002	155178255	5	6	GAG|GTGAG
ENSG00000090372.15	STRN4	ENST00000391910.7	ENSP00000375777.1	2283	ENSE00000714388	ENSE00001221279	46722242	46722340	46721986	46722072	15	16	CAG|GTAAG
ENSG00000166387.13	PPFIBP2	ENST00000528883.5	ENSP00000435469.1	2295	ENSE00002189134	ENSE00003486919	7597186	7597373	7597560	7597673	1	2	AAG|GTGAG
ENSG00000172053.18	QARS1	ENST00000414533.5	ENSP00000390015.1	2295	ENSE00003658389	ENSE00003660958	49101828	49101899	49101620	49101705	8	9	CTG|GTGAG
ENSG00000136699.19	SMPD4	ENST00000431183.6	ENSP00000405187.2	2295	ENSE00003786948	ENSE00003785178	130155096	130155259	130154277	130154482	12	13	AAG|GTGAG
ENSG00000187688.15	TRPV2	ENST00000338560.12	ENSP00000342222.7	2295	ENSE00001384175	ENSE00003789237	16422599	16422889	16423469	16423767	4	5	TCG|GTGAG
ENSG00000108312.15	UBTF	ENST00000529383.5	ENSP00000435708.1	2295	ENSE00003497919	ENSE00003682889	44216529	44216704	44215906	44215989	2	3	GAG|GTGAG
ENSG00000170390.16	DCLK2	ENST00000506325.5	ENSP00000427235.1	2298	ENSE00002064001	ENSE00001201662	150079028	150079448	150102478	150102812	1	2	AAG|GTGAG
ENSG00000167723.15	TRPV3	ENST00000572519.1	ENSP00000460215.1	2298	ENSE00003579994	ENSE00003504824	3535573	3535713	3532657	3532937	7	8	TCG|GTGAG
ENSG00000168826.16	ZBTB49	ENST00000337872.9	ENSP00000338807.4	2298	ENSE00003473135	ENSE00001161956	4301989	4303091	4306138	4306184	3	4	CAG|GTGAG
ENSG00000170390.16	DCLK2	ENST00000296550.12	ENSP00000296550.7	2301	ENSE00001429067	ENSE00001201662	150078445	150079448	150102478	150102812	1	2	AAG|GTGAG
ENSG00000160445.11	ZER1	ENST00000291900.7	ENSP00000291900.2	2301	ENSE00001052402	ENSE00001052403	128751413	128751527	128751122	128751268	6	7	AAA|GTAAG
ENSG00000136935.14	GOLGA1	ENST00000373555.9	ENSP00000362656.4	2304	ENSE00003497027	ENSE00003496932	124908377	124908472	124900452	124900547	12	13	CGG|GTGAG
ENSG00000168610.15	STAT3	ENST00000404395.3	ENSP00000384943.3	2310	ENSE00000950725	ENSE00001505322	42323004	42323143	42322285	42322494	20	21	GCG|GTAAG
ENSG00000153064.12	BANK1	ENST00000504592.5	ENSP00000421443.1	2313	ENSE00003657238	ENSE00003611058	102071275	102071304	102072345	102072400	18	19	GTG|GTAAG
ENSG00000114423.23	CBLB	ENST00000403724.5	ENSP00000384816.1	2313	ENSE00003680223	ENSE00003786932	105867410	105867591	105853414	105853664	2	3	GTG|GTAAG
ENSG00000168610.15	STAT3	ENST00000588969.5	ENSP00000467985.1	2313	ENSE00000950725	ENSE00001179541	42323004	42323143	42322282	42322494	20	21	GCG|GTAAG
ENSG00000013293.6	SLC7A14	ENST00000231706.6	ENSP00000231706.4	2316	ENSE00000780306	ENSE00000780305	170486222	170486368	170483314	170483522	5	6	TCT|GTGAG
ENSG00000169064.13	ZBBX	ENST00000392767.6	ENSP00000376520.3	2316	ENSE00001266477	ENSE00003671418	167317488	167317597	167317005	167317105	11	12	ATG|GTGAG
ENSG00000205560.13	CPT1B	ENST00000405237.7	ENSP00000385486.3	2319	ENSE00003545201	ENSE00003687577	50576198	50576335	50576035	50576112	5	6	TAT|GTGAG
ENSG00000110090.13	CPT1A	ENST00000539743.5	ENSP00000446108.1	2322	ENSE00000737383	ENSE00003669189	68799218	68799355	68796856	68796933	5	6	TAC|GTGAG
ENSG00000128191.16	DGCR8	ENST00000351989.8	ENSP00000263209.3	2322	ENSE00003630574	ENSE00003532312	20106592	20106698	20107271	20107398	11	12	GGT|GTAAG
ENSG00000172053.18	QARS1	ENST00000306125.12	ENSP00000307567.6	2328	ENSE00003658389	ENSE00003660958	49101828	49101899	49101620	49101705	8	9	CTG|GTGAG
ENSG00000165966.16	PDZRN4	ENST00000298919.7	ENSP00000298919.7	2331	ENSE00002325082	ENSE00002310997	41459951	41460070	41477865	41477920	2	3	GTG|GTAAG
ENSG00000185591.10	SP1	ENST00000426431.2	ENSP00000404263.2	2337	ENSE00001262751	ENSE00001300823	53409362	53409561	53410927	53416446	5	6	CAG|GTGAG
ENSG00000147124.12	ZNF41	ENST00000377065.8	ENSP00000366265.4	2340	ENSE00003627117	ENSE00001870046	47455921	47456016	47445879	47449474	4	5	CAG|GTGAG
ENSG00000141959.17	PFKL	ENST00000349048.9	ENSP00000269848.6	2343	ENSE00003468758	ENSE00003620819	44312105	44312294	44312978	44313143	4	5	AAG|GTAAG
ENSG00000152556.17	PFKM	ENST00000551339.6	ENSP00000448253.2	2343	ENSE00003629396	ENSE00003666513	48132868	48133057	48133315	48133480	5	6	CAG|GTAAG
ENSG00000166004.15	CEP295	ENST00000531700.5	ENSP00000437323.1	2346	ENSE00001601754	ENSE00001795869	93728681	93728821	93729434	93729530	12	13	CAG|GTGAG
ENSG00000132321.17	IQCA1	ENST00000309507.9	ENSP00000311951.6	2346	ENSE00001036378	ENSE00001036384	236377103	236377185	236368194	236368301	12	13	TTG|GTGAG
ENSG00000172845.16	SP3	ENST00000310015.11	ENSP00000310301.6	2346	ENSE00001192448	ENSE00003847527	173913070	173913266	173900773	173910257	6	7	CAG|GTGAG
ENSG00000165934.13	CPSF2	ENST00000298875.9	ENSP00000298875.4	2349	ENSE00001098229	ENSE00001098230	92157659	92157884	92158983	92159282	13	14	CAG|GTGAG
ENSG00000170390.16	DCLK2	ENST00000302176.8	ENSP00000303887.8	2352	ENSE00002064001	ENSE00001201662	150079028	150079448	150102478	150102812	1	2	AAG|GTGAG
ENSG00000153064.12	BANK1	ENST00000322953.9	ENSP00000320509.4	2358	ENSE00003657238	ENSE00003611058	102071275	102071304	102072345	102072400	14	15	GTG|GTAAG
ENSG00000185591.10	SP1	ENST00000327443.9	ENSP00000329357.4	2358	ENSE00001262751	ENSE00001300823	53409362	53409561	53410927	53416446	5	6	CAG|GTGAG
ENSG00000259207.9	ITGB3	ENST00000559488.7	ENSP00000452786.2	2367	ENSE00003500572	ENSE00003648908	47290954	47291088	47292139	47292568	9	10	ACG|GTGAG
ENSG00000167723.15	TRPV3	ENST00000576742.6	ENSP00000461518.2	2373	ENSE00003579994	ENSE00003504824	3535573	3535713	3532657	3532937	7	8	TCG|GTGAG
ENSG00000167723.15	TRPV3	ENST00000301365.8	ENSP00000301365.4	2376	ENSE00003579994	ENSE00003504824	3535573	3535713	3532657	3532937	7	8	TCG|GTGAG
ENSG00000166435.15	XRRA1	ENST00000340360.10	ENSP00000339918.6	2379	ENSE00003474061	ENSE00003614024	74848115	74848462	74845073	74845271	15	16	CAG|GTGAG
ENSG00000148337.21	CIZ1	ENST00000629610.2	ENSP00000486816.1	2394	ENSE00003691540	ENSE00003566878	128169052	128169201	128167095	128167164	13	14	CAG|GTGAG
ENSG00000091536.19	MYO15A	ENST00000418233.7	ENSP00000408800.3	2394	ENSE00003516441	ENSE00002731364	18173781	18173921	18178717	18179222	23	24	CAG|GTAAG
ENSG00000169064.13	ZBBX	ENST00000455345.7	ENSP00000390232.3	2403	ENSE00001266477	ENSE00003671418	167317488	167317597	167317005	167317105	14	15	ATG|GTGAG
ENSG00000147854.17	UHRF2	ENST00000276893.10	ENSP00000276893.5	2409	ENSE00003633686	ENSE00003694615	6481992	6482099	6486821	6486925	8	9	CAG|GTGAG
ENSG00000105808.18	RASA4	ENST00000262940.12	ENSP00000262940.8	2412	ENSE00003527553	ENSE00003648115	102595634	102595784	102595305	102595369	10	11	CCA|GTGAG
ENSG00000170667.15	RASA4B	ENST00000465829.6	ENSP00000417895.1	2412	ENSE00003710080	ENSE00003708340	102496469	102496619	102496140	102496204	10	11	CCA|GTGAG
ENSG00000116809.12	ZBTB17	ENST00000375743.9	ENSP00000364895.4	2412	ENSE00003467258	ENSE00000751340	15943599	15943715	15943399	15943519	11	12	CAG|GTGAG
ENSG00000184381.20	PLA2G6	ENST00000667521.1	ENSP00000499665.1	2421	ENSE00003576539	ENSE00003590715	38123095	38123258	38120759	38120909	11	12	ACA|GTAAG
ENSG00000110048.12	OSBP	ENST00000263847.6	ENSP00000263847.1	2424	ENSE00000719176	ENSE00000719172	59594010	59594255	59593604	59593724	8	9	CAG|GTGAG
ENSG00000196187.12	TMEM63A	ENST00000366835.8	ENSP00000355800.3	2424	ENSE00000961966	ENSE00001286263	225866574	225866682	225865897	225865967	9	10	CTG|GTGAG
ENSG00000114423.23	CBLB	ENST00000405772.5	ENSP00000384938.1	2433	ENSE00003680223	ENSE00003786932	105867410	105867591	105853414	105853664	2	3	GTG|GTAAG
ENSG00000116809.12	ZBTB17	ENST00000375733.6	ENSP00000364885.2	2433	ENSE00003467258	ENSE00000751340	15943599	15943715	15943399	15943519	11	12	CAG|GTGAG
ENSG00000152061.23	RABGAP1L	ENST00000251507.8	ENSP00000251507.4	2448	ENSE00003567059	ENSE00003477945	174241483	174241657	174250475	174250632	5	6	GCA|GTAAG
ENSG00000170379.20	TCAF2	ENST00000425618.3	ENSP00000441099.2	2448	ENSE00002533605	ENSE00002443125	143722658	143722871	143723211	143723450	5	6	TGG|GTAAG
ENSG00000148337.21	CIZ1	ENST00000372954.5	ENSP00000362045.1	2457	ENSE00003691540	ENSE00003566878	128169052	128169201	128167095	128167164	14	15	CAG|GTGAG
ENSG00000278685.4	IQCA1L	ENST00000615129.4	ENSP00000482119.1	2457	ENSE00003749559	ENSE00003734945	151197822	151197906	151197205	151197327	7	8	CAG|GTGAG
ENSG00000146067.16	FAM193B	ENST00000514747.6	ENSP00000422131.1	2469	ENSE00003501259	ENSE00003680704	177537873	177538107	177536358	177536745	3	4	CCG|GTGAG
ENSG00000132321.17	IQCA1	ENST00000409907.8	ENSP00000387347.3	2469	ENSE00001036378	ENSE00001036384	236377103	236377185	236368194	236368301	13	14	TTG|GTGAG
ENSG00000151694.14	ADAM17	ENST00000310823.8	ENSP00000309968.3	2475	ENSE00003645947	ENSE00003601365	9536698	9536828	9535834	9535922	3	4	TTG|GTGAG
ENSG00000119927.14	GPAM	ENST00000348367.9	ENSP00000265276.4	2487	ENSE00000811858	ENSE00000811857	112157249	112157389	112155864	112156053	19	20	AAG|GTGAG
ENSG00000077684.16	JADE1	ENST00000452328.6	ENSP00000388015.2	2493	ENSE00003893121	ENSE00003895981	128855630	128855797	128857338	128857454	7	8	GAG|GTGAG
ENSG00000155066.16	PROM2	ENST00000403131.6	ENSP00000385716.2	2505	ENSE00003689768	ENSE00003684195	95287133	95287213	95287396	95287464	19	20	AAT|GTGAG
ENSG00000137200.13	CMTR1	ENST00000373451.9	ENSP00000362550.4	2508	ENSE00002276241	ENSE00002273715	37458612	37458810	37459566	37459684	9	10	ATG|GTGAG
ENSG00000135439.11	AGAP2	ENST00000257897.7	ENSP00000257897.3	2511	ENSE00000920456	ENSE00000920457	57734592	57734679	57734319	57734404	3	4	AGA|GTGAG
ENSG00000136699.19	SMPD4	ENST00000351288.10	ENSP00000259217.8	2514	ENSE00003786948	ENSE00003785178	130155096	130155259	130154277	130154482	14	15	AAG|GTGAG
ENSG00000100726.15	TELO2	ENST00000262319.11	ENSP00000262319.6	2514	ENSE00003632324	ENSE00003542697	1502313	1502404	1502645	1502761	13	14	GAG|GTGAG
ENSG00000169064.13	ZBBX	ENST00000307529.9	ENSP00000305065.5	2520	ENSE00001266477	ENSE00003671418	167317488	167317597	167317005	167317105	10	11	ATG|GTGAG
ENSG00000148337.21	CIZ1	ENST00000372948.7	ENSP00000362039.3	2529	ENSE00003691540	ENSE00003566878	128169052	128169201	128167095	128167164	15	16	CAG|GTGAG
ENSG00000077684.16	JADE1	ENST00000611140.4	ENSP00000482212.1	2529	ENSE00003893121	ENSE00003895981	128855630	128855797	128857338	128857454	7	8	GAG|GTGAG
ENSG00000170379.20	TCAF2	ENST00000643242.1	ENSP00000495809.1	2538	ENSE00002533605	ENSE00002443125	143722658	143722871	143723211	143723450	4	5	TGG|GTAAG
ENSG00000131061.14	ZNF341	ENST00000342427.6	ENSP00000344308.2	2544	ENSE00003508354	ENSE00003515778	33783732	33783864	33788863	33788974	12	13	CGG|GTGAG
ENSG00000009950.16	MLXIPL	ENST00000414749.6	ENSP00000412330.2	2553	ENSE00000843322	ENSE00003642626	73596153	73596266	73595842	73595969	13	14	AAG|GTGAG
ENSG00000152556.17	PFKM	ENST00000340802.12	ENSP00000345771.6	2556	ENSE00003629396	ENSE00003666513	48132868	48133057	48133315	48133480	7	8	CAG|GTAAG
ENSG00000009950.16	MLXIPL	ENST00000313375.8	ENSP00000320886.3	2559	ENSE00003470920	ENSE00003642626	73596153	73596272	73595842	73595969	13	14	AAG|GTGAG
ENSG00000162643.13	WDR63	ENST00000370596.5	ENSP00000359628.1	2559	ENSE00003566484	ENSE00003578029	85108033	85108177	85110048	85110135	14	15	AAG|GTAAG
ENSG00000187017.17	ESPN	ENST00000645284.1	ENSP00000496593.1	2565	ENSE00001607954	ENSE00001750382	6440254	6440440	6440626	6440808	3	4	TTG|GTGAG
ENSG00000080824.19	HSP90AA1	ENST00000334701.11	ENSP00000335153.7	2565	ENSE00003681817	ENSE00000660445	102083546	102083693	102083034	102083302	9	10	CAG|GTGAG
ENSG00000131061.14	ZNF341	ENST00000375200.6	ENSP00000364346.1	2565	ENSE00003508354	ENSE00003515778	33783732	33783864	33788863	33788974	12	13	CGG|GTGAG
ENSG00000126070.20	AGO3	ENST00000373191.9	ENSP00000362287.3	2583	ENSE00001777206	ENSE00000916729	36009475	36009594	36013630	36013752	9	10	TTG|GTAAG
ENSG00000066032.18	CTNNA2	ENST00000629316.2	ENSP00000486160.1	2583	ENSE00003679437	ENSE00001301519	79744387	79744582	79858013	79858179	3	4	AAG|GTGAG
ENSG00000165309.14	ARMC3	ENST00000409983.7	ENSP00000386943.3	2598	ENSE00003534556	ENSE00003689696	22946144	22946261	22955807	22955932	3	4	AAG|GTGAG
ENSG00000182504.11	CEP97	ENST00000341893.8	ENSP00000342510.3	2598	ENSE00003502778	ENSE00001917419	101762485	101762560	101764847	101770562	10	11	CAG|GTAAG
ENSG00000005483.21	KMT2E	ENST00000334884.9	ENSP00000335398.5	2598	ENSE00003677553	ENSE00003540034	105078846	105078963	105081688	105081797	12	13	GAG|GTGAG
ENSG00000132837.15	DMGDH	ENST00000255189.8	ENSP00000255189.3	2601	ENSE00003533486	ENSE00003507133	79028433	79028650	79026424	79026581	12	13	CTG|GTGAG
ENSG00000164134.13	NAA15	ENST00000296543.10	ENSP00000296543.4	2601	ENSE00003579674	ENSE00001081748	139351191	139351286	139351505	139351611	8	9	CTG|GTGAG
ENSG00000145730.20	PAM	ENST00000348126.6	ENSP00000314638.3	2601	ENSE00003549530	ENSE00003459027	102949537	102949617	102949902	102949978	9	10	TAG|GTAAG
ENSG00000136699.19	SMPD4	ENST00000409031.5	ENSP00000386531.1	2601	ENSE00003786948	ENSE00003785178	130155096	130155259	130154277	130154482	15	16	AAG|GTGAG
ENSG00000165309.14	ARMC3	ENST00000298032.10	ENSP00000298032.5	2619	ENSE00003534556	ENSE00003689696	22946144	22946261	22955807	22955932	3	4	AAG|GTGAG
ENSG00000173567.15	ADGRF3	ENST00000447444.5	ENSP00000404775.1	2622	ENSE00003659465	ENSE00001276981	26316912	26317055	26314414	26314623	3	4	CAG|GTGAG
ENSG00000111452.13	ADGRD1	ENST00000261654.10	ENSP00000261654.5	2625	ENSE00003623595	ENSE00003596877	131136973	131137014	131138137	131138229	23	24	GAG|GTGAG
ENSG00000166387.13	PPFIBP2	ENST00000299492.9	ENSP00000299492.4	2631	ENSE00003523268	ENSE00003486919	7593132	7593224	7597560	7597673	4	5	CAG|GTGAG
ENSG00000109323.11	MANBA	ENST00000647097.2	ENSP00000495247.1	2640	ENSE00003625909	ENSE00003539181	102635865	102636007	102634788	102635045	15	16	AGT|GTGAG
ENSG00000145730.20	PAM	ENST00000346918.6	ENSP00000282992.3	2664	ENSE00003549530	ENSE00003459027	102949537	102949617	102949902	102949978	9	10	TAG|GTAAG
ENSG00000162267.12	ITIH3	ENST00000449956.2	ENSP00000415769.2	2673	ENSE00003477026	ENSE00003613664	52800538	52800663	52800965	52801146	10	11	TTG|GTGAG
ENSG00000089472.16	HEPH	ENST00000336279.9	ENSP00000337418.5	2676	ENSE00003785575	ENSE00001793052	66208115	66208246	66255035	66255141	14	15	CTG|GTGAG
ENSG00000162643.13	WDR63	ENST00000294664.11	ENSP00000294664.6	2676	ENSE00003566484	ENSE00003578029	85108033	85108177	85110048	85110135	15	16	AAG|GTAAG
ENSG00000115970.18	THADA	ENST00000404790.5	ENSP00000384266.1	2685	ENSE00003627376	ENSE00003660316	43572814	43572992	43571707	43571862	12	13	CAA|GTAAG
ENSG00000148337.21	CIZ1	ENST00000634901.1	ENSP00000489425.1	2697	ENSE00003691540	ENSE00003566878	128169052	128169201	128167095	128167164	17	18	CAG|GTGAG
ENSG00000248746.6	ACTN3	ENST00000513398.2	ENSP00000426797.1	2706	ENSE00002449334	ENSE00003613315	66551239	66551353	66551528	66551647	2	3	CAG|GTGAG
ENSG00000137501.17	SYTL2	ENST00000527523.5	ENSP00000434010.1	2709	ENSE00003683946	ENSE00003693765	85711113	85711232	85709331	85709500	12	13	TCT|GTGAG
ENSG00000066032.18	CTNNA2	ENST00000496558.5	ENSP00000419295.1	2718	ENSE00003679437	ENSE00001301519	79744387	79744582	79858013	79858179	3	4	AAG|GTGAG
ENSG00000145730.20	PAM	ENST00000455264.6	ENSP00000403461.2	2718	ENSE00003549530	ENSE00003459027	102949537	102949617	102949902	102949978	9	10	TAG|GTAAG
ENSG00000111452.13	ADGRD1	ENST00000535015.5	ENSP00000444425.1	2721	ENSE00003623595	ENSE00003596877	131136973	131137014	131138137	131138229	24	25	GAG|GTGAG
ENSG00000196277.16	GRM7	ENST00000389336.8	ENSP00000373987.4	2721	ENSE00001295479	ENSE00003575095	7680049	7680295	7693633	7693686	9	10	ACA|GTGAG
ENSG00000137501.17	SYTL2	ENST00000524452.5	ENSP00000435238.1	2733	ENSE00003491736	ENSE00003693765	85714413	85714507	85709331	85709500	11	12	GAG|GTGAG
ENSG00000170448.12	NFXL1	ENST00000507489.2	ENSP00000422037.1	2736	ENSE00003515939	ENSE00003477579	47879096	47879117	47878525	47878665	16	17	GAG|GTGAG
ENSG00000174705.13	SH3PXD2B	ENST00000311601.6	ENSP00000309714.5	2736	ENSE00002527001	ENSE00001385545	172406277	172406352	172394563	172394639	3	4	CAG|GTAAG
ENSG00000204084.13	INPP5B	ENST00000373024.8	ENSP00000362115.3	2742	ENSE00001780358	ENSE00003733113	37878188	37878323	37875606	37875716	16	17	GGG|GTGAG
ENSG00000143493.13	INTS7	ENST00000440600.6	ENSP00000388908.2	2742	ENSE00003579205	ENSE00003675756	211978272	211978511	211976582	211976719	10	11	CTG|GTGAG
ENSG00000164953.16	TMEM67	ENST00000409623.7	ENSP00000386966.3	2745	ENSE00003567278	ENSE00003458598	93797134	93797233	93797331	93797470	20	21	AAG|GTGAG
ENSG00000139324.12	TMTC3	ENST00000266712.11	ENSP00000266712.6	2745	ENSE00000937577	ENSE00001432039	88192604	88192830	88194838	88199887	13	14	CAG|GTGAG
ENSG00000184792.16	OSBP2	ENST00000446658.6	ENSP00000392080.2	2748	ENSE00001668048	ENSE00001757106	30890728	30890973	30893122	30893242	8	9	CAG|GTGAG
ENSG00000184792.16	OSBP2	ENST00000332585.11	ENSP00000332576.6	2751	ENSE00001668048	ENSE00001757106	30890728	30890973	30893122	30893242	8	9	CAG|GTGAG
ENSG00000143970.17	ASXL2	ENST00000404843.5	ENSP00000383920.1	2757	ENSE00001332882	ENSE00000962989	25756018	25756114	25753534	25753639	6	7	AAG|GTGAG
ENSG00000141279.16	NPEPPS	ENST00000322157.9	ENSP00000320324.4	2760	ENSE00001138605	ENSE00003621987	47531108	47531555	47545909	47545993	1	2	CAG|GTGAG
ENSG00000170379.20	TCAF2	ENST00000441159.7	ENSP00000404265.2	2760	ENSE00002533605	ENSE00002443125	143722658	143722871	143723211	143723450	4	5	TGG|GTAAG
ENSG00000173692.13	PSMD1	ENST00000409643.5	ENSP00000386932.1	2769	ENSE00003555155	ENSE00003629392	231085019	231085114	231087117	231087181	15	16	GCT|GTAAG
ENSG00000136010.14	ALDH1L2	ENST00000258494.14	ENSP00000258494.9	2772	ENSE00003526901	ENSE00003568853	105026545	105026744	105019790	105024479	22	23	TAG|GTGAG
ENSG00000125630.16	POLR1B	ENST00000537335.5	ENSP00000437914.1	2775	ENSE00003654166	ENSE00003514645	112568746	112568902	112572562	112572758	9	10	TGG|GTAAG
ENSG00000197594.13	ENPP1	ENST00000647893.1	ENSP00000498074.1	2778	ENSE00001147089	ENSE00001147082	131851142	131851267	131852175	131852235	4	5	AAG|GTGAG
ENSG00000170579.17	DLGAP1	ENST00000581527.5	ENSP00000463864.1	2790	ENSE00003470234	ENSE00003475910	3742335	3742512	3729135	3729375	6	7	CAG|GTGAG
ENSG00000142731.11	PLK4	ENST00000514379.5	ENSP00000423582.1	2790	ENSE00003668667	ENSE00000956082	127889866	127890236	127891092	127891196	7	8	GTG|GTGAG
ENSG00000146414.16	SHPRH	ENST00000519632.5	ENSP00000430528.1	2790	ENSE00002489138	ENSE00003673178	145933050	145933178	145927189	145927277	15	16	AAG|GTGAG
ENSG00000154845.15	PPP4R1	ENST00000400555.7	ENSP00000383401.3	2802	ENSE00003505456	ENSE00003507063	9588711	9588853	9588089	9588235	5	6	CAG|GTGAG
ENSG00000137501.17	SYTL2	ENST00000528231.5	ENSP00000431701.1	2805	ENSE00003683946	ENSE00003693765	85711113	85711232	85709331	85709500	11	12	TCT|GTGAG
ENSG00000137501.17	SYTL2	ENST00000359152.9	ENSP00000352065.6	2808	ENSE00003683946	ENSE00003693765	85711113	85711232	85709331	85709500	11	12	TCT|GTGAG
ENSG00000115970.18	THADA	ENST00000402360.6	ENSP00000385441.2	2814	ENSE00003627376	ENSE00003660316	43572814	43572992	43571707	43571862	11	12	CAA|GTAAG
ENSG00000142731.11	PLK4	ENST00000513090.5	ENSP00000427554.1	2817	ENSE00003668667	ENSE00000956082	127889866	127890236	127891092	127891196	6	7	GTG|GTGAG
ENSG00000283022.2	HYDIN	ENST00000634392.1	ENSP00000489221.1	2823	ENSE00003786176	ENSE00003786539	71230656	71230710	71186761	71186918	1	2	TGG|GTGAG
ENSG00000143493.13	INTS7	ENST00000366992.7	ENSP00000355959.3	2829	ENSE00003579205	ENSE00003675756	211978272	211978511	211976582	211976719	11	12	CTG|GTGAG
ENSG00000006704.10	GTF2IRD1	ENST00000424337.6	ENSP00000408477.2	2835	ENSE00001147952	ENSE00000404019	74589851	74589928	74590825	74591017	23	24	ACG|GTGAG
ENSG00000006062.17	MAP3K14	ENST00000376926.8	ENSP00000482657.1	2844	ENSE00003740095	ENSE00003464599	45290490	45290976	45289236	45289305	1	2	AGT|GTGAG
ENSG00000143493.13	INTS7	ENST00000366993.7	ENSP00000355960.3	2847	ENSE00003579205	ENSE00003675756	211978272	211978511	211976582	211976719	11	12	CTG|GTGAG
ENSG00000283022.2	HYDIN	ENST00000634268.1	ENSP00000489181.1	2853	ENSE00003789600	ENSE00003786539	71230626	71230718	71186761	71186918	1	2	TCT|GTGAG
ENSG00000141447.18	OSBPL1A	ENST00000319481.8	ENSP00000320291.3	2853	ENSE00003669543	ENSE00003616550	24280842	24280948	24239220	24239382	15	16	GGG|GTGAG
ENSG00000154845.15	PPP4R1	ENST00000400556.7	ENSP00000383402.3	2853	ENSE00003505456	ENSE00003507063	9588711	9588853	9588089	9588235	5	6	CAG|GTGAG
ENSG00000155966.14	AFF2	ENST00000286437.7	ENSP00000286437.5	2859	ENSE00002252666	ENSE00003782072	148719091	148719231	148809876	148809920	1	2	AAG|GTAAG
ENSG00000125630.16	POLR1B	ENST00000409894.7	ENSP00000387143.3	2859	ENSE00003654166	ENSE00003514645	112568746	112568902	112572562	112572758	10	11	TGG|GTAAG
ENSG00000066032.18	CTNNA2	ENST00000402739.8	ENSP00000384638.4	2862	ENSE00003679437	ENSE00001301519	79744387	79744582	79858013	79858179	2	3	AAG|GTGAG
ENSG00000173692.13	PSMD1	ENST00000308696.11	ENSP00000309474.6	2862	ENSE00003555155	ENSE00003629392	231085019	231085114	231087117	231087181	15	16	GCT|GTAAG
ENSG00000196961.13	AP2A1	ENST00000354293.10	ENSP00000346246.4	2868	ENSE00001260851	ENSE00003652682	49767001	49767200	49781757	49781825	1	2	ACT|GTAAG
ENSG00000288427.1	CLSTN3	ENST00000672495.1	ENSP00000500510.1	2871	ENSE00003889745	ENSE00003891606	7132255	7132377	7132804	7132999	2	3	CAG|GTGAG
ENSG00000006704.10	GTF2IRD1	ENST00000265755.7	ENSP00000265755.3	2880	ENSE00001147952	ENSE00000404019	74589851	74589928	74590825	74591017	23	24	ACG|GTGAG
ENSG00000100239.16	PPP6R2	ENST00000612753.5	ENSP00000478417.1	2880	ENSE00003893642	ENSE00003893354	50436367	50436452	50436988	50437068	14	15	CTG|GTGAG
ENSG00000143493.13	INTS7	ENST00000366994.8	ENSP00000355961.3	2889	ENSE00003579205	ENSE00003675756	211978272	211978511	211976582	211976719	11	12	CTG|GTGAG
ENSG00000100239.16	PPP6R2	ENST00000216061.9	ENSP00000216061.5	2901	ENSE00003893642	ENSE00003893354	50436367	50436452	50436988	50437068	15	16	CTG|GTGAG
ENSG00000142731.11	PLK4	ENST00000270861.10	ENSP00000270861.5	2913	ENSE00003668667	ENSE00000956082	127889866	127890236	127891092	127891196	7	8	GTG|GTGAG
ENSG00000171603.18	CLSTN1	ENST00000361311.4	ENSP00000354997.4	2916	ENSE00001149488	ENSE00001149476	9773272	9773394	9755114	9755309	2	3	CAG|GTGAG
ENSG00000166938.13	DIS3L	ENST00000319194.9	ENSP00000321583.5	2916	ENSE00003610882	ENSE00001876634	66332736	66332910	66333004	66333898	16	17	ACC|GTAAG
ENSG00000182578.14	CSF1R	ENST00000286301.7	ENSP00000286301.3	2919	ENSE00003547588	ENSE00003595569	150061723	150061849	150061491	150061595	12	13	TTG|GTAAG
ENSG00000145730.20	PAM	ENST00000438793.7	ENSP00000396493.3	2922	ENSE00003549530	ENSE00003459027	102949537	102949617	102949902	102949978	9	10	TAG|GTAAG
ENSG00000145730.20	PAM	ENST00000304400.11	ENSP00000306100.7	2925	ENSE00003549530	ENSE00003459027	102949537	102949617	102949902	102949978	9	10	TAG|GTAAG
ENSG00000127586.17	CHTF18	ENST00000262315.14	ENSP00000262315.9	2928	ENSE00003578448	ENSE00003589983	795685	795834	795947	796077	17	18	CCC|GTGAG
ENSG00000006704.10	GTF2IRD1	ENST00000455841.6	ENSP00000397566.2	2931	ENSE00001147952	ENSE00000404019	74589851	74589928	74590825	74591017	23	24	ACG|GTGAG
ENSG00000143569.19	UBAP2L	ENST00000613315.4	ENSP00000478447.1	2931	ENSE00003532947	ENSE00003644480	154246204	154246375	154249239	154249437	11	12	ATG|GTGAG
ENSG00000196961.13	AP2A1	ENST00000359032.9	ENSP00000351926.4	2934	ENSE00003170544	ENSE00003652682	49767134	49767200	49781757	49781825	1	2	ACT|GTAAG
ENSG00000170579.17	DLGAP1	ENST00000315677.8	ENSP00000316377.3	2934	ENSE00003470234	ENSE00003475910	3742335	3742512	3729135	3729375	6	7	CAG|GTGAG
ENSG00000125844.16	RRBP1	ENST00000377807.6	ENSP00000367038.2	2934	ENSE00003742610	ENSE00003711906	17620299	17620370	17619633	17619728	19	20	CAG|GTGAG
ENSG00000110841.14	PPFIBP1	ENST00000542629.5	ENSP00000443442.1	2943	ENSE00003614020	ENSE00003690120	27646062	27646148	27647729	27647842	5	6	CAG|GTAAG
ENSG00000171603.18	CLSTN1	ENST00000377298.9	ENSP00000366513.4	2946	ENSE00001149484	ENSE00001149476	9756481	9756510	9755114	9755309	3	4	AAG|GTGAG
ENSG00000114423.23	CBLB	ENST00000394030.8	ENSP00000377598.4	2949	ENSE00003680223	ENSE00003786932	105867410	105867591	105853414	105853664	2	3	GTG|GTAAG
ENSG00000044524.11	EPHA3	ENST00000336596.7	ENSP00000337451.2	2952	ENSE00000774387	ENSE00000774392	89419205	89419390	89429106	89429167	11	12	AAA|GTAAG
ENSG00000173889.16	PHC3	ENST00000494943.5	ENSP00000420271.1	2952	ENSE00002305973	ENSE00002227639	170117226	170117476	170113360	170113519	10	11	CCT|GTGAG
ENSG00000143569.19	UBAP2L	ENST00000343815.10	ENSP00000345308.6	2952	ENSE00003532947	ENSE00003644480	154246204	154246375	154249239	154249437	11	12	ATG|GTGAG
ENSG00000090686.16	USP48	ENST00000400301.5	ENSP00000383157.1	2952	ENSE00001178092	ENSE00001178188	21715389	21715457	21706744	21706868	15	16	ATG|GTGAG
ENSG00000196411.10	EPHB4	ENST00000358173.8	ENSP00000350896.3	2964	ENSE00003550897	ENSE00003488266	100813095	100813208	100812747	100812994	11	12	CAG|GTGAG
ENSG00000072840.13	EVC	ENST00000264956.11	ENSP00000264956.6	2979	ENSE00001136886	ENSE00001136880	5801950	5802094	5804730	5804841	16	17	AGG|GTGAG
ENSG00000204084.13	INPP5B	ENST00000373026.5	ENSP00000362117.1	2982	ENSE00001780358	ENSE00003733113	37878188	37878323	37875606	37875716	15	16	GGG|GTGAG
ENSG00000173889.16	PHC3	ENST00000495893.7	ENSP00000420294.1	2988	ENSE00002305973	ENSE00002227639	170117226	170117476	170113360	170113519	10	11	CCT|GTGAG
ENSG00000164953.16	TMEM67	ENST00000453321.8	ENSP00000389998.3	2988	ENSE00003567278	ENSE00003458598	93797134	93797233	93797331	93797470	19	20	AAG|GTGAG
ENSG00000173567.15	ADGRF3	ENST00000421160.6	ENSP00000388537.2	2994	ENSE00003682453	ENSE00001276981	26315522	26315767	26314414	26314623	5	6	CAG|GTGAG
ENSG00000111731.12	C2CD5	ENST00000333957.8	ENSP00000334229.4	3003	ENSE00003471862	ENSE00003474207	22524472	22524627	22523426	22523624	6	7	CAG|GTGAG
ENSG00000127586.17	CHTF18	ENST00000455171.6	ENSP00000406252.2	3012	ENSE00003578448	ENSE00003589983	795685	795834	795947	796077	16	17	CCC|GTGAG
ENSG00000110841.14	PPFIBP1	ENST00000228425.11	ENSP00000228425.6	3018	ENSE00003614020	ENSE00003690120	27646062	27646148	27647729	27647842	5	6	CAG|GTAAG
ENSG00000185133.14	INPP5J	ENST00000331075.10	ENSP00000333262.5	3021	ENSE00001678462	ENSE00003784082	31126613	31126721	31126921	31127037	4	5	CTG|GTGAG
ENSG00000101752.11	MIB1	ENST00000261537.6	ENSP00000261537.6	3021	ENSE00003497912	ENSE00003478350	21778103	21778169	21779481	21779685	5	6	TAG|GTGAG
ENSG00000110841.14	PPFIBP1	ENST00000318304.12	ENSP00000314724.8	3036	ENSE00003614020	ENSE00003690120	27646062	27646148	27647729	27647842	5	6	CAG|GTAAG
ENSG00000165458.14	INPPL1	ENST00000538751.5	ENSP00000444619.1	3051	ENSE00003559440	ENSE00003482200	72232875	72232974	72233075	72233163	15	16	TCA|GTGAG
ENSG00000164741.15	DLC1	ENST00000520226.5	ENSP00000428028.1	3054	ENSE00003620503	ENSE00003613956	13090252	13090470	13088487	13088704	11	12	AAG|GTGAG
ENSG00000129292.21	PHF20L1	ENST00000622263.4	ENSP00000482945.1	3054	ENSE00003704031	ENSE00003546412	132824004	132824060	132825264	132825371	13	14	TTG|GTAAG
ENSG00000113805.8	CNTN3	ENST00000263665.6	ENSP00000263665.6	3087	ENSE00001498194	ENSE00001498193	74521058	74521140	74499659	74499785	1	2	GAG|GTGAG
ENSG00000137449.16	CPEB2	ENST00000538197.6	ENSP00000443985.1	3105	ENSE00001338038	ENSE00001338033	15007305	15007586	15008338	15008427	2	3	CAG|GTGAG
ENSG00000090686.16	USP48	ENST00000308271.14	ENSP00000309262.9	3108	ENSE00001178092	ENSE00001178188	21715389	21715457	21706744	21706868	15	16	ATG|GTGAG
ENSG00000061938.19	TNK2	ENST00000333602.13	ENSP00000329425.6	3117	ENSE00003644230	ENSE00003486553	195884812	195885033	195883157	195883309	4	5	ACG|GTGAG
ENSG00000111731.12	C2CD5	ENST00000396028.6	ENSP00000379345.2	3129	ENSE00003471862	ENSE00003474207	22524472	22524627	22523426	22523624	6	7	CAG|GTGAG
ENSG00000085276.19	MECOM	ENST00000464456.5	ENSP00000419770.1	3129	ENSE00002073440	ENSE00002023899	169121056	169121209	169115383	169116739	6	7	TCT|GTGAG
ENSG00000138347.16	MYPN	ENST00000354393.6	ENSP00000346369.2	3138	ENSE00000933629	ENSE00000933630	68197352	68197478	68199368	68199575	16	17	AAG|GTGAG
ENSG00000061938.19	TNK2	ENST00000671753.1	ENSP00000499858.1	3144	ENSE00003644230	ENSE00003486553	195884812	195885033	195883157	195883309	4	5	ACG|GTGAG
ENSG00000134760.6	DSG1	ENST00000257192.5	ENSP00000257192.4	3150	ENSE00001142994	ENSE00000998589	31326581	31326616	31326874	31327005	2	3	CAG|GTAAG
ENSG00000111731.12	C2CD5	ENST00000542676.5	ENSP00000441951.1	3156	ENSE00003471862	ENSE00003474207	22524472	22524627	22523426	22523624	5	6	CAG|GTGAG
ENSG00000085276.19	MECOM	ENST00000628990.2	ENSP00000486104.1	3156	ENSE00002073440	ENSE00002023899	169121056	169121209	169115383	169116739	6	7	TCT|GTGAG
ENSG00000111731.12	C2CD5	ENST00000536386.5	ENSP00000439392.1	3162	ENSE00003471862	ENSE00003474207	22524472	22524627	22523426	22523624	6	7	CAG|GTGAG
ENSG00000111731.12	C2CD5	ENST00000545552.5	ENSP00000443204.1	3165	ENSE00003471862	ENSE00003474207	22524472	22524627	22523426	22523624	6	7	CAG|GTGAG
ENSG00000166938.13	DIS3L	ENST00000319212.9	ENSP00000321711.4	3165	ENSE00003610882	ENSE00001876634	66332736	66332910	66333004	66333898	16	17	ACC|GTAAG
ENSG00000198010.13	DLGAP2	ENST00000421627.7	ENSP00000400258.3	3165	ENSE00001186768	ENSE00000888463	1626740	1626887	1632827	1633046	7	8	CAG|GTGAG
ENSG00000138346.15	DNA2	ENST00000358410.8	ENSP00000351185.3	3183	ENSE00001772574	ENSE00001536883	68431862	68431971	68430436	68430660	13	14	CTC|GTAAG
ENSG00000136848.17	DAB2IP	ENST00000309989.1	ENSP00000310827.1	3198	ENSE00003493254	ENSE00003515800	121763505	121763649	121763735	121763879	5	6	TAG|GTGAG
ENSG00000011454.18	RABGAP1	ENST00000373647.9	ENSP00000362751.4	3210	ENSE00003486285	ENSE00003494980	122989297	122989471	122990056	122990213	5	6	GCT|GTAAG
ENSG00000165731.20	RET	ENST00000340058.6	ENSP00000344798.4	3219	ENSE00001095923	ENSE00001095946	43102342	43102629	43104952	43105193	3	4	AGG|GTGAG
ENSG00000013503.10	POLR3B	ENST00000539066.5	ENSP00000445721.1	3228	ENSE00000937915	ENSE00000818347	106457138	106457296	106459251	106459368	21	22	CAG|GTGAG
ENSG00000173567.15	ADGRF3	ENST00000311519.5	ENSP00000307831.1	3240	ENSE00003682453	ENSE00001276981	26315522	26315767	26314414	26314623	6	7	CAG|GTGAG
ENSG00000125630.16	POLR1B	ENST00000417433.6	ENSP00000405358.2	3240	ENSE00003654166	ENSE00003514645	112568746	112568902	112572562	112572758	11	12	TGG|GTAAG
ENSG00000005844.18	ITGAL	ENST00000358164.9	ENSP00000350886.5	3261	ENSE00003689471	ENSE00001795073	30513771	30513846	30516973	30517086	23	24	CAG|GTGAG
ENSG00000143569.19	UBAP2L	ENST00000428931.6	ENSP00000389445.1	3264	ENSE00003532947	ENSE00003644480	154246204	154246375	154249239	154249437	11	12	ATG|GTGAG
ENSG00000101407.13	TTI1	ENST00000449821.1	ENSP00000407270.1	3270	ENSE00003601070	ENSE00003529753	37996749	37996953	37996375	37996462	5	6	TAG|GTGAG
ENSG00000164741.15	DLC1	ENST00000358919.6	ENSP00000351797.2	3276	ENSE00003620503	ENSE00003613956	13090252	13090470	13088487	13088704	11	12	AAG|GTGAG
ENSG00000084093.19	REST	ENST00000309042.12	ENSP00000311816.7	3294	ENSE00003691951	ENSE00001187204	56919787	56919870	56929841	56935844	3	4	CAG|GTGAG
ENSG00000074803.20	SLC12A1	ENST00000647546.1	ENSP00000495332.1	3300	ENSE00003661627	ENSE00003576916	48220634	48220765	48220921	48220996	3	4	CTG|GTAAG
ENSG00000166415.15	WDR72	ENST00000396328.5	ENSP00000379619.1	3309	ENSE00003659562	ENSE00003678593	53523218	53523322	53513741	53517754	19	20	CAG|GTGAG
ENSG00000129250.12	KIF1C	ENST00000320785.10	ENSP00000320821.5	3312	ENSE00000905278	ENSE00000905277	5002059	5002124	5002464	5002642	6	7	GAG|GTGAG
ENSG00000165731.20	RET	ENST00000355710.8	ENSP00000347942.3	3345	ENSE00001095923	ENSE00001095946	43102342	43102629	43104952	43105193	3	4	AGG|GTGAG
ENSG00000172071.14	EIF2AK3	ENST00000303236.9	ENSP00000307235.3	3351	ENSE00003479143	ENSE00003624482	88595469	88595663	88593272	88593405	3	4	AAG|GTGAG
ENSG00000085276.19	MECOM	ENST00000264674.7	ENSP00000264674.3	3351	ENSE00001420306	ENSE00002023899	169121056	169121212	169115383	169116739	7	8	TCT|GTGAG
ENSG00000178252.18	WDR6	ENST00000608424.6	ENSP00000477389.1	3366	ENSE00003849526	ENSE00003617303	49007391	49007531	49011635	49014116	1	2	CGG|GTGAG
ENSG00000164741.15	DLC1	ENST00000512044.6	ENSP00000422595.2	3378	ENSE00003620503	ENSE00003613956	13090252	13090470	13088487	13088704	11	12	AAG|GTGAG
ENSG00000285044.2	SLC9C1	ENST00000647463.1	ENSP00000495048.1	3390	ENSE00003821045	ENSE00003816740	112279364	112279525	112275686	112275788	7	8	TTT|GTGAG
ENSG00000136848.17	DAB2IP	ENST00000259371.6	ENSP00000259371.2	3399	ENSE00003493254	ENSE00003515800	121763505	121763649	121763735	121763879	7	8	TAG|GTGAG
ENSG00000013503.10	POLR3B	ENST00000228347.9	ENSP00000228347.4	3402	ENSE00000937915	ENSE00000818347	106457138	106457296	106459251	106459368	21	22	CAG|GTGAG
ENSG00000187950.8	OVCH1	ENST00000318184.9	ENSP00000326708.5	3405	ENSE00001257959	ENSE00001296106	29465147	29465219	29464507	29464702	17	18	CAG|GTGAG
ENSG00000125630.16	POLR1B	ENST00000263331.10	ENSP00000263331.5	3408	ENSE00003654166	ENSE00003514645	112568746	112568902	112572562	112572758	12	13	TGG|GTAAG
ENSG00000158023.10	CFAP251	ENST00000288912.9	ENSP00000288912.4	3450	ENSE00001112069	ENSE00003551702	121999716	121999944	122001497	122001598	20	21	AAG|GTGAG
ENSG00000054523.18	KIF1B	ENST00000377093.8	ENSP00000366297.4	3462	ENSE00001362525	ENSE00001362523	10261905	10261970	10267380	10267558	5	6	GAG|GTGAG
ENSG00000128596.17	CCDC136	ENST00000297788.9	ENSP00000297788.4	3465	ENSE00001717682	ENSE00003666102	128794694	128794768	128801186	128801509	3	4	AAG|GTGAG
ENSG00000132153.15	DHX30	ENST00000619982.4	ENSP00000483160.1	3468	ENSE00003494509	ENSE00003629381	47849192	47849349	47849451	47849554	16	17	CAG|GTGAG
ENSG00000139220.16	PPFIA2	ENST00000407050.8	ENSP00000385093.4	3471	ENSE00003694215	ENSE00003498521	81445556	81445720	81439972	81440046	3	4	AAG|GTAAG
ENSG00000150990.8	DHX37	ENST00000308736.7	ENSP00000311135.2	3474	ENSE00003527637	ENSE00003507726	124965668	124965812	124964930	124965006	13	14	GAG|GTGAG
ENSG00000089472.16	HEPH	ENST00000343002.6	ENSP00000343939.2	3477	ENSE00003785575	ENSE00001793052	66208115	66208246	66255035	66255141	14	15	CTG|GTGAG
ENSG00000126822.17	PLEKHG3	ENST00000394691.6	ENSP00000378183.2	3492	ENSE00003464790	ENSE00001519216	64741036	64742455	64742982	64744339	14	15	AAG|GTAAG
ENSG00000058668.15	ATP2B4	ENST00000367218.7	ENSP00000356187.3	3513	ENSE00001799826	ENSE00000545354	203721197	203721410	203722478	203722689	17	18	CGG|GTGAG
ENSG00000005844.18	ITGAL	ENST00000356798.11	ENSP00000349252.5	3513	ENSE00003689471	ENSE00001795073	30513771	30513846	30516973	30517086	25	26	CAG|GTGAG
ENSG00000125630.16	POLR1B	ENST00000541869.5	ENSP00000444136.1	3522	ENSE00003654166	ENSE00003514645	112568746	112568902	112572562	112572758	13	14	TGG|GTAAG
ENSG00000058063.16	ATP11B	ENST00000323116.10	ENSP00000321195.5	3534	ENSE00003644337	ENSE00003494255	182869078	182869151	182869228	182869331	16	17	CAG|GTGAG
ENSG00000285044.2	SLC9C1	ENST00000642317.2	ENSP00000495147.1	3534	ENSE00003821045	ENSE00003816740	112279364	112279525	112275686	112275788	7	8	TTT|GTGAG
ENSG00000173599.15	PC	ENST00000652125.1	ENSP00000498302.1	3537	ENSE00003470798	ENSE00003605697	66872024	66872159	66871687	66871871	5	6	GAG|GTGAG
ENSG00000131626.18	PPFIA1	ENST00000389547.7	ENSP00000374198.3	3558	ENSE00002530514	ENSE00002485330	70324847	70325011	70325500	70325574	4	5	AAG|GTGAG
ENSG00000136848.17	DAB2IP	ENST00000408936.7	ENSP00000386183.3	3570	ENSE00003493254	ENSE00003515800	121763505	121763649	121763735	121763879	7	8	TAG|GTGAG
ENSG00000062650.19	WAPL	ENST00000618527.4	ENSP00000481451.1	3573	ENSE00001617790	ENSE00001731171	86473878	86473973	86472612	86472764	6	7	ACA|GTGAG
ENSG00000132153.15	DHX30	ENST00000446256.6	ENSP00000392601.3	3585	ENSE00003494509	ENSE00003629381	47849192	47849349	47849451	47849554	17	18	CAG|GTGAG
ENSG00000108389.9	MTMR4	ENST00000323456.9	ENSP00000325285.5	3588	ENSE00003645609	ENSE00003788766	58508681	58508841	58508468	58508564	6	7	CAG|GTGAG
ENSG00000127249.15	ATP13A4	ENST00000342695.9	ENSP00000339182.4	3591	ENSE00003459588	ENSE00003548851	193502493	193502639	193493090	193493160	3	4	AAG|GTGAG
ENSG00000131626.18	PPFIA1	ENST00000253925.11	ENSP00000253925.7	3609	ENSE00002530514	ENSE00002485330	70324847	70325011	70325500	70325574	4	5	AAG|GTGAG
ENSG00000058668.15	ATP2B4	ENST00000357681.10	ENSP00000350310.5	3618	ENSE00001799826	ENSE00000545354	203721197	203721410	203722478	203722689	17	18	CGG|GTGAG
ENSG00000110497.14	AMBRA1	ENST00000314845.7	ENSP00000318313.3	3627	ENSE00001632697	ENSE00001726167	46408513	46408706	46396414	46397943	18	19	AAG|GTGAG
ENSG00000089472.16	HEPH	ENST00000519389.5	ENSP00000430620.1	3639	ENSE00003785575	ENSE00001793052	66208115	66208246	66255035	66255141	15	16	CTG|GTGAG
ENSG00000189091.13	SF3B3	ENST00000302516.10	ENSP00000305790.5	3654	ENSE00001201840	ENSE00001201835	70568283	70568495	70569043	70569141	22	23	GTG|GTGAG
ENSG00000126822.17	PLEKHG3	ENST00000247226.13	ENSP00000247226.8	3660	ENSE00003464790	ENSE00001955111	64741036	64742455	64742982	64750249	16	17	AAG|GTAAG
ENSG00000132153.15	DHX30	ENST00000457607.1	ENSP00000394682.1	3669	ENSE00003494509	ENSE00003629381	47849192	47849349	47849451	47849554	16	17	CAG|GTGAG
ENSG00000085276.19	MECOM	ENST00000494292.6	ENSP00000417899.1	3693	ENSE00002073440	ENSE00002023899	169121056	169121209	169115383	169116739	7	8	TCT|GTGAG
ENSG00000139220.16	PPFIA2	ENST00000549325.5	ENSP00000450298.1	3699	ENSE00003694215	ENSE00003498521	81445556	81445720	81439972	81440046	4	5	AAG|GTAAG
ENSG00000138802.11	SEC24B	ENST00000399100.6	ENSP00000382051.2	3702	ENSE00000935035	ENSE00000935036	109526226	109526399	109527322	109527432	16	17	AAG|GTGAG
ENSG00000072501.19	SMC1A	ENST00000322213.9	ENSP00000323421.3	3702	ENSE00001914377	ENSE00000671349	53422492	53422654	53414981	53415169	1	2	CTG|GTAAG
ENSG00000139220.16	PPFIA2	ENST00000552948.5	ENSP00000447868.1	3711	ENSE00003694215	ENSE00003498521	81445556	81445720	81439972	81440046	5	6	AAG|GTAAG
ENSG00000110497.14	AMBRA1	ENST00000534300.5	ENSP00000431926.1	3717	ENSE00001632697	ENSE00001726167	46408513	46408706	46396414	46397943	16	17	AAG|GTGAG
ENSG00000085276.19	MECOM	ENST00000651503.2	ENSP00000498411.1	3720	ENSE00002073440	ENSE00002023899	169121056	169121209	169115383	169116739	7	8	TCT|GTGAG
ENSG00000203485.14	INF2	ENST00000330634.11	ENSP00000376406.3	3723	ENSE00001692626	ENSE00001602437	104706035	104706176	104706910	104707051	6	7	AAG|GTGAG
ENSG00000177398.18	UMODL1	ENST00000400424.6	ENSP00000383276.1	3741	ENSE00003600545	ENSE00003522321	42129713	42129797	42137439	42137641	21	22	AAG|GTGAG
ENSG00000203485.14	INF2	ENST00000392634.9	ENSP00000376410.4	3750	ENSE00001692626	ENSE00001602437	104706035	104706176	104706910	104707051	6	7	AAG|GTGAG
ENSG00000198399.14	ITSN2	ENST00000406921.7	ENSP00000384499.3	3750	ENSE00001650641	ENSE00001605766	24271766	24271941	24270671	24270768	19	20	AAC|GTGAG
ENSG00000243710.8	CFAP57	ENST00000372492.9	ENSP00000361570.4	3753	ENSE00003573139	ENSE00003514310	43181534	43181850	43183591	43183877	3	4	CAG|GTGAG
ENSG00000139220.16	PPFIA2	ENST00000548586.5	ENSP00000449338.1	3756	ENSE00003694215	ENSE00003498521	81445556	81445720	81439972	81440046	5	6	AAG|GTAAG
ENSG00000139220.16	PPFIA2	ENST00000549396.5	ENSP00000450337.1	3774	ENSE00003694215	ENSE00003498521	81445556	81445720	81439972	81440046	6	7	AAG|GTAAG
ENSG00000142611.17	PRDM16	ENST00000378391.6	ENSP00000367643.2	3774	ENSE00003700645	ENSE00003695658	3405495	3405648	3411384	3412800	8	9	TAT|GTGAG
ENSG00000146350.14	TBC1D32	ENST00000398212.7	ENSP00000381270.2	3774	ENSE00003624037	ENSE00003660847	121310779	121310847	121307976	121308101	4	5	GAG|GTGAG
ENSG00000165458.14	INPPL1	ENST00000298229.7	ENSP00000298229.2	3777	ENSE00003559440	ENSE00003482200	72232875	72232974	72233075	72233163	16	17	TCA|GTGAG
ENSG00000196586.16	MYO6	ENST00000615563.4	ENSP00000478013.1	3789	ENSE00002198337	ENSE00003714646	75914063	75914281	75914813	75915217	31	32	CTG|GTAAG
ENSG00000196663.16	TECPR2	ENST00000558678.1	ENSP00000453671.1	3804	ENSE00000941525	ENSE00000941526	102445806	102445947	102449629	102449869	13	14	CAA|GTGAG
ENSG00000138802.11	SEC24B	ENST00000265175.5	ENSP00000265175.4	3807	ENSE00000935035	ENSE00000935036	109526226	109526399	109527322	109527432	17	18	AAG|GTGAG
ENSG00000110497.14	AMBRA1	ENST00000528950.1	ENSP00000433945.1	3810	ENSE00001632697	ENSE00002178191	46408513	46408706	46397450	46397943	16	17	AAG|GTGAG
ENSG00000153404.14	PLEKHG4B	ENST00000283426.11	ENSP00000283426.6	3816	ENSE00001198672	ENSE00001091609	161783	161944	162722	163548	10	11	ACG|GTGAG
ENSG00000125755.19	SYMPK	ENST00000245934.12	ENSP00000245934.7	3825	ENSE00003651512	ENSE00003532476	45822756	45822846	45821384	45821485	21	22	ATG|GTGAG
ENSG00000155966.14	AFF2	ENST00000370457.9	ENSP00000359486.6	3831	ENSE00003780313	ENSE00003782072	148661908	148662768	148809876	148809920	3	4	GAA|GTAAG
ENSG00000142611.17	PRDM16	ENST00000270722.10	ENSP00000270722.5	3831	ENSE00003700645	ENSE00003695658	3405495	3405648	3411384	3412800	8	9	TAT|GTGAG
ENSG00000183454.18	GRIN2A	ENST00000562109.5	ENSP00000454998.1	3846	ENSE00001304023	ENSE00001320221	9798277	9798464	9768851	9769089	11	12	ATG|GTGAG
ENSG00000196586.16	MYO6	ENST00000369977.8	ENSP00000358994.3	3858	ENSE00002198337	ENSE00001413891	75914063	75914281	75914813	75919537	34	35	CTG|GTAAG
ENSG00000092200.12	RPGRIP1	ENST00000400017.6	ENSP00000382895.2	3861	ENSE00001751798	ENSE00001770254	21287977	21288061	21294677	21294809	1	2	AAG|GTAAG
ENSG00000110497.14	AMBRA1	ENST00000458649.6	ENSP00000415327.2	3897	ENSE00001632697	ENSE00002197816	46408513	46408706	46396415	46397943	17	18	AAG|GTGAG
ENSG00000138802.11	SEC24B	ENST00000504968.6	ENSP00000428564.1	3897	ENSE00000935035	ENSE00000935036	109526226	109526399	109527322	109527432	18	19	AAG|GTGAG
ENSG00000146350.14	TBC1D32	ENST00000275159.10	ENSP00000275159.6	3897	ENSE00003624037	ENSE00003660847	121310779	121310847	121307976	121308101	4	5	GAG|GTGAG
ENSG00000198597.9	ZNF536	ENST00000355537.4	ENSP00000347730.1	3903	ENSE00001124181	ENSE00001351887	30547943	30549514	30557157	30558059	4	5	GTG|GTAAG
ENSG00000155966.14	AFF2	ENST00000370460.7	ENSP00000359489.2	3936	ENSE00003780313	ENSE00003782072	148661908	148662768	148809876	148809920	3	4	GAA|GTAAG
ENSG00000102313.9	ITIH6	ENST00000218436.7	ENSP00000218436.6	3942	ENSE00001335765	ENSE00001335777	54790837	54791084	54788480	54788649	4	5	CAA|GTGAG
ENSG00000123607.15	TTC21B	ENST00000243344.8	ENSP00000243344.7	3951	ENSE00001341191	ENSE00001341188	165919276	165919433	165917257	165917481	13	14	AAG|GTGAG
ENSG00000177398.18	UMODL1	ENST00000408910.6	ENSP00000386147.2	3957	ENSE00003600545	ENSE00003522321	42129713	42129797	42137439	42137641	21	22	AAG|GTGAG
ENSG00000169436.17	COL22A1	ENST00000435777.2	ENSP00000387655.2	3960	ENSE00003522374	ENSE00003522919	138594017	138594199	138591424	138591501	51	52	AAG|GTGAG
ENSG00000138347.16	MYPN	ENST00000540630.5	ENSP00000441668.2	3963	ENSE00000933629	ENSE00000933630	68197352	68197478	68199368	68199575	17	18	AAG|GTGAG
ENSG00000135315.12	CEP162	ENST00000617909.1	ENSP00000481760.1	3984	ENSE00003653590	ENSE00003677495	84163144	84163270	84161746	84161909	18	19	CAG|GTGAG
ENSG00000182871.16	COL18A1	ENST00000651438.1	ENSP00000498485.1	4020	ENSE00001725836	ENSE00001717154	45505358	45505431	45505838	45505966	36	37	GGG|GTGAG
ENSG00000080854.16	IGSF9B	ENST00000321016.12	ENSP00000317980.8	4050	ENSE00001195000	ENSE00003702163	133937810	133937961	133937376	133937493	4	5	CAG|GTGAG
ENSG00000067900.8	ROCK1	ENST00000399799.3	ENSP00000382697.1	4065	ENSE00000666552	ENSE00000666554	21049780	21049880	21049092	21049229	3	4	TTG|GTAAG
ENSG00000128052.10	KDR	ENST00000263923.5	ENSP00000263923.4	4071	ENSE00000716020	ENSE00000716018	55098137	55098272	55097662	55097766	17	18	TAG|GTAAG
ENSG00000177398.18	UMODL1	ENST00000400427.5	ENSP00000383279.1	4125	ENSE00003600545	ENSE00003522321	42129713	42129797	42137439	42137641	20	21	AAG|GTGAG
ENSG00000163214.21	DHX57	ENST00000457308.6	ENSP00000405111.2	4161	ENSE00003538343	ENSE00003621008	38806559	38806693	38802715	38802915	22	23	CAG|GTGAG
ENSG00000135315.12	CEP162	ENST00000403245.8	ENSP00000385215.3	4212	ENSE00003653590	ENSE00003677495	84163144	84163270	84161746	84161909	19	20	CAG|GTGAG
ENSG00000125844.16	RRBP1	ENST00000377813.6	ENSP00000367044.1	4233	ENSE00003742610	ENSE00003711906	17620299	17620370	17619633	17619728	18	19	CAG|GTGAG
ENSG00000196663.16	TECPR2	ENST00000359520.12	ENSP00000352510.7	4236	ENSE00000941525	ENSE00000941526	102445806	102445947	102449629	102449869	13	14	CAA|GTGAG
ENSG00000148143.13	ZNF462	ENST00000441147.6	ENSP00000397306.2	4239	ENSE00003498280	ENSE00003693857	106935503	106935621	106938916	106939107	4	5	CTG|GTGAG
ENSG00000165240.20	ATP7A	ENST00000343533.9	ENSP00000343026.5	4269	ENSE00001656404	ENSE00001633722	78003073	78003236	78009102	78009263	6	7	GTT|GTGAG
ENSG00000143970.17	ASXL2	ENST00000435504.9	ENSP00000391447.3	4308	ENSE00001332882	ENSE00000962989	25756018	25756114	25753534	25753639	10	11	AAG|GTGAG
ENSG00000080854.16	IGSF9B	ENST00000533871.8	ENSP00000436552.2	4314	ENSE00001195000	ENSE00003702163	133937810	133937961	133937376	133937493	4	5	CAG|GTGAG
ENSG00000065060.17	UHRF1BP1	ENST00000192788.6	ENSP00000192788.5	4323	ENSE00002240288	ENSE00002302200	34857724	34857917	34858124	34859571	13	14	AAG|GTGAG
ENSG00000139144.11	PIK3C2G	ENST00000433979.6	ENSP00000404845.1	4338	ENSE00003510165	ENSE00003553733	18594494	18594569	18609535	18609629	29	30	TAG|GTGAG
ENSG00000177398.18	UMODL1	ENST00000408989.6	ENSP00000386126.2	4341	ENSE00003600545	ENSE00003522321	42129713	42129797	42137439	42137641	20	21	AAG|GTGAG
ENSG00000163803.13	PLB1	ENST00000422425.6	ENSP00000416440.2	4344	ENSE00001324940	ENSE00001302188	28550010	28550084	28552928	28552991	16	17	GAG|GTAAG
ENSG00000121101.15	TEX14	ENST00000349033.9	ENSP00000268910.8	4356	ENSE00003541339	ENSE00003487373	58579665	58579731	58577375	58577456	20	21	CTG|GTGAG
ENSG00000091157.13	WDR7	ENST00000357574.7	ENSP00000350187.2	4374	ENSE00003512028	ENSE00000903381	56779431	56779549	56781533	56781656	17	18	GAG|GTGAG
ENSG00000163803.13	PLB1	ENST00000327757.10	ENSP00000330442.5	4377	ENSE00001324940	ENSE00001302188	28550010	28550084	28552928	28552991	16	17	GAG|GTAAG
ENSG00000183454.18	GRIN2A	ENST00000396573.6	ENSP00000379818.2	4395	ENSE00001304023	ENSE00001320221	9798277	9798464	9768851	9769089	12	13	ATG|GTGAG
ENSG00000110514.19	MADD	ENST00000406482.5	ENSP00000384435.1	4440	ENSE00000921242	ENSE00000921245	47295496	47295579	47295897	47296055	21	22	GTG|GTGAG
ENSG00000009954.11	BAZ1B	ENST00000404251.1	ENSP00000385442.1	4452	ENSE00001091310	ENSE00000689935	73469517	73469650	73466296	73466401	9	10	GCA|GTAAG
ENSG00000091157.13	WDR7	ENST00000254442.7	ENSP00000254442.3	4473	ENSE00003512028	ENSE00000903381	56779431	56779549	56781533	56781656	18	19	GAG|GTGAG
ENSG00000121101.15	TEX14	ENST00000389934.7	ENSP00000374584.3	4476	ENSE00003541339	ENSE00003487373	58579665	58579731	58577375	58577456	21	22	CTG|GTGAG
ENSG00000204406.14	MBD5	ENST00000407073.5	ENSP00000386049.1	4485	ENSE00001468262	ENSE00003616927	148485742	148485950	148489386	148490594	11	12	CAG|GTGAG
ENSG00000121101.15	TEX14	ENST00000240361.12	ENSP00000240361.8	4494	ENSE00003541339	ENSE00003487373	58579665	58579731	58577375	58577456	21	22	CTG|GTGAG
ENSG00000151503.13	NCAPD3	ENST00000534548.7	ENSP00000433681.3	4497	ENSE00003578972	ENSE00003592699	134178634	134178741	134177219	134177457	22	23	TAG|GTAAG
ENSG00000206190.12	ATP10A	ENST00000356865.11	ENSP00000349325.6	4500	ENSE00001507396	ENSE00001494339	25716730	25716924	25713674	25714241	10	11	AAG|GTGAG
ENSG00000165240.20	ATP7A	ENST00000341514.11	ENSP00000345728.6	4503	ENSE00001656404	ENSE00001633722	78003073	78003236	78009102	78009263	6	7	GTT|GTGAG
ENSG00000163539.17	CLASP2	ENST00000359576.9	ENSP00000352581.6	4548	ENSE00003555043	ENSE00003554797	33687060	33687135	33684359	33684456	5	6	CAG|GTGAG
ENSG00000182871.16	COL18A1	ENST00000355480.10	ENSP00000347665.5	4560	ENSE00001725836	ENSE00001717154	45505358	45505431	45505838	45505966	35	36	GGG|GTGAG
ENSG00000184347.15	SLIT3	ENST00000519560.6	ENSP00000430333.2	4572	ENSE00001309009	ENSE00003654554	168696292	168696431	168692607	168692700	28	29	CAG|GTGAG
ENSG00000164741.15	DLC1	ENST00000276297.9	ENSP00000276297.4	4587	ENSE00003620503	ENSE00003613956	13090252	13090470	13088487	13088704	15	16	AAG|GTGAG
ENSG00000145147.20	SLIT2	ENST00000504154.6	ENSP00000422591.1	4590	ENSE00000998140	ENSE00000998131	20568865	20569004	20589644	20589737	29	30	CAG|GTGAG
ENSG00000184347.15	SLIT3	ENST00000332966.8	ENSP00000332164.8	4593	ENSE00001309009	ENSE00003654554	168696292	168696431	168692607	168692700	28	29	CAG|GTGAG
ENSG00000110514.19	MADD	ENST00000395344.7	ENSP00000378753.3	4626	ENSE00003496447	ENSE00000921245	47295496	47295567	47295897	47296055	21	22	GAA|GTGAG
ENSG00000130338.13	TULP4	ENST00000367097.8	ENSP00000356064.3	4632	ENSE00000894219	ENSE00000894217	158413065	158413193	158429736	158429897	2	3	CAG|GTGAG
ENSG00000110514.19	MADD	ENST00000402799.5	ENSP00000385585.1	4638	ENSE00000921242	ENSE00000921245	47295496	47295579	47295897	47296055	21	22	GTG|GTGAG
ENSG00000180900.20	SCRIB	ENST00000377533.7	ENSP00000366756.3	4650	ENSE00002498218	ENSE00002468025	143803647	143803940	143803383	143803571	23	24	AAG|GTGAG
ENSG00000121753.12	ADGRB2	ENST00000527361.5	ENSP00000435397.1	4656	ENSE00003553389	ENSE00003518856	31755999	31756815	31744648	31744731	2	3	ATG|GTGAG
ENSG00000151240.17	DIP2C	ENST00000280886.12	ENSP00000280886.6	4671	ENSE00000998489	ENSE00001718350	348641	348762	344999	345110	26	27	GAG|GTGAG
ENSG00000110514.19	MADD	ENST00000407859.7	ENSP00000384204.3	4698	ENSE00000921242	ENSE00000921245	47295496	47295579	47295897	47296055	22	23	GTG|GTGAG
ENSG00000136040.9	PLXNC1	ENST00000258526.9	ENSP00000258526.4	4707	ENSE00003565947	ENSE00000922627	94181446	94181580	94186373	94186473	3	4	GAG|GTGAG
ENSG00000110514.19	MADD	ENST00000395336.7	ENSP00000378745.3	4746	ENSE00000921242	ENSE00000921245	47295496	47295579	47295897	47296055	23	24	GTG|GTGAG
ENSG00000121753.12	ADGRB2	ENST00000373655.6	ENSP00000362759.2	4755	ENSE00003553389	ENSE00003518856	31755999	31756815	31744648	31744731	4	5	ATG|GTGAG
ENSG00000121753.12	ADGRB2	ENST00000373658.7	ENSP00000362762.3	4758	ENSE00003553389	ENSE00003518856	31755999	31756815	31744648	31744731	4	5	ATG|GTGAG
ENSG00000171495.17	MROH2B	ENST00000399564.5	ENSP00000382476.4	4758	ENSE00003482066	ENSE00003582200	41054767	41054840	41052465	41052587	11	12	AAA|GTAAG
ENSG00000110514.19	MADD	ENST00000402192.6	ENSP00000384287.2	4764	ENSE00001624860	ENSE00000921245	47295496	47295576	47295897	47296055	21	22	ACC|GTGAG
ENSG00000110514.19	MADD	ENST00000349238.7	ENSP00000304505.6	4827	ENSE00000921242	ENSE00000921245	47295496	47295579	47295897	47296055	22	23	GTG|GTGAG
ENSG00000135862.6	LAMC1	ENST00000258341.5	ENSP00000258341.3	4830	ENSE00000922136	ENSE00000922135	183122063	183122251	183124631	183124876	13	14	CTG|GTAAG
ENSG00000169436.17	COL22A1	ENST00000303045.11	ENSP00000303153.6	4881	ENSE00003522374	ENSE00003522919	138594017	138594199	138591424	138591501	63	64	AAG|GTGAG
ENSG00000180900.20	SCRIB	ENST00000320476.7	ENSP00000322938.3	4893	ENSE00002498218	ENSE00002468025	143803647	143803940	143803383	143803571	23	24	AAG|GTGAG
ENSG00000183856.11	IQGAP3	ENST00000361170.7	ENSP00000354451.2	4896	ENSE00001293544	ENSE00001317834	156533773	156533875	156532980	156533106	31	32	TTG|GTGAG
ENSG00000110514.19	MADD	ENST00000311027.9	ENSP00000310933.4	4944	ENSE00000921242	ENSE00000921245	47295496	47295579	47295897	47296055	23	24	GTG|GTGAG
ENSG00000226321.5	CROCC2	ENST00000443866.2	ENSP00000397968.2	4968	ENSE00001658701	ENSE00001596747	240964466	240964625	240965381	240965518	22	23	CAG|GTGAG
ENSG00000180900.20	SCRIB	ENST00000356994.7	ENSP00000349486.2	4968	ENSE00002498218	ENSE00002468025	143803647	143803940	143803383	143803571	23	24	AAG|GTGAG
ENSG00000146414.16	SHPRH	ENST00000438092.6	ENSP00000412797.2	4980	ENSE00001084886	ENSE00003459188	145933057	145933205	145927189	145927277	14	15	AAG|GTGAG
ENSG00000125730.17	C3	ENST00000245907.11	ENSP00000245907.4	4992	ENSE00001053525	ENSE00000858122	6697652	6697794	6697344	6697556	20	21	AAG|GTGAG
ENSG00000198399.14	ITSN2	ENST00000361999.7	ENSP00000354561.2	5013	ENSE00001650641	ENSE00001605766	24271766	24271941	24270671	24270768	18	19	AAC|GTGAG
ENSG00000185038.14	MROH2A	ENST00000389758.3	ENSP00000374408.3	5025	ENSE00003608248	ENSE00003556466	233798774	233798850	233799780	233799899	12	13	AAG|GTGAG
ENSG00000146414.16	SHPRH	ENST00000367505.6	ENSP00000356475.2	5052	ENSE00003562066	ENSE00003459188	145933057	145933178	145927189	145927277	14	15	AAG|GTGAG
ENSG00000135968.21	GCC2	ENST00000309863.11	ENSP00000307939.5	5055	ENSE00003594073	ENSE00002046473	108499553	108499754	108507560	108509415	22	23	AAG|GTGAG
ENSG00000166348.18	USP54	ENST00000339859.8	ENSP00000345216.4	5055	ENSE00003483170	ENSE00003656844	73526647	73526780	73523583	73523750	15	16	CTG|GTGAG
ENSG00000115568.15	ZNF142	ENST00000449707.5	ENSP00000408643.1	5064	ENSE00003534346	ENSE00003553588	218648635	218649459	218646171	218646348	6	7	CGG|GTGAG
ENSG00000060718.22	COL11A1	ENST00000512756.5	ENSP00000426533.1	5073	ENSE00000800679	ENSE00000779671	102883199	102883311	102881697	102881765	62	63	GGA|GTAAG
ENSG00000130294.17	KIF1A	ENST00000650053.1	ENSP00000497824.1	5073	ENSE00000894128	ENSE00001162253	240784989	240785100	240783739	240783816	7	8	AAG|GTGAG
ENSG00000197893.14	NRAP	ENST00000360478.7	ENSP00000353666.3	5088	ENSE00001775177	ENSE00001646224	113650438	113650545	113650037	113650141	8	9	GAT|GTGAG
ENSG00000198399.14	ITSN2	ENST00000355123.8	ENSP00000347244.4	5094	ENSE00001650641	ENSE00001605766	24271766	24271941	24270671	24270768	19	20	AAC|GTGAG
ENSG00000244731.8	C4A	ENST00000498271.1	ENSP00000420212.1	5097	ENSE00002216106	ENSE00001690361	31994245	31994384	31994498	31994707	20	21	ACT|GTGAG
ENSG00000044090.10	CUL7	ENST00000265348.9	ENSP00000265348.4	5097	ENSE00000518411	ENSE00000518412	43042802	43042984	43040915	43041075	19	20	CAC|GTGAG
ENSG00000197893.14	NRAP	ENST00000369360.7	ENSP00000358367.3	5112	ENSE00001775177	ENSE00001646224	113650438	113650545	113650037	113650141	8	9	GAT|GTGAG
ENSG00000134871.19	COL4A2	ENST00000360467.7	ENSP00000353654.5	5139	ENSE00001468445	ENSE00000940295	110462114	110462186	110462278	110462384	23	24	AAG|GTGAG
ENSG00000102699.6	PARP4	ENST00000381989.4	ENSP00000371419.3	5175	ENSE00000876445	ENSE00000876446	24493596	24493733	24492421	24492594	8	9	GAT|GTGAG
ENSG00000197893.14	NRAP	ENST00000359988.4	ENSP00000353078.3	5193	ENSE00001775177	ENSE00001646224	113650438	113650545	113650037	113650141	8	9	GAT|GTGAG
ENSG00000102452.18	NALCN	ENST00000251127.11	ENSP00000251127.6	5217	ENSE00000685849	ENSE00000854010	101104295	101104426	101103172	101103339	25	26	CTT|GTGAG
ENSG00000244731.8	C4A	ENST00000428956.7	ENSP00000396688.2	5235	ENSE00002216106	ENSE00001690361	31994245	31994384	31994498	31994707	20	21	ACT|GTGAG
ENSG00000236625.8	C4B	ENST00000449788.6	ENSP00000414200.2	5235	ENSE00001631796	ENSE00001605800	32002798	32002937	32003051	32003260	20	21	ACT|GTGAG
ENSG00000233312.8	C4B_2	ENST00000435500.6	ENSP00000412786.2	5235	ENSE00001677806	ENSE00001612499	31986899	31987038	31987152	31987361	20	21	ACT|GTGAG
ENSG00000159459.12	UBR1	ENST00000290650.9	ENSP00000290650.4	5250	ENSE00003751047	ENSE00003716063	43032568	43032631	43029944	43030068	20	21	TGG|GTGAG
ENSG00000132470.14	ITGB4	ENST00000579662.5	ENSP00000463651.1	5259	ENSE00002468909	ENSE00002471638	75755701	75755850	75756429	75756617	34	35	GCG|GTGAG
ENSG00000182871.16	COL18A1	ENST00000359759.8	ENSP00000352798.4	5265	ENSE00001725836	ENSE00001717154	45505358	45505431	45505838	45505966	35	36	GGG|GTGAG
ENSG00000153165.19	RGPD3	ENST00000409886.4	ENSP00000386588.4	5277	ENSE00003323773	ENSE00001886622	106413084	106413285	106403406	106405229	22	23	AAG|GTGAG
ENSG00000196862.10	RGPD4	ENST00000408999.4	ENSP00000386810.4	5277	ENSE00002483655	ENSE00001910458	107882672	107882873	107890721	107892544	22	23	AAG|GTGAG
ENSG00000060718.22	COL11A1	ENST00000353414.8	ENSP00000302551.6	5304	ENSE00000800679	ENSE00000779671	102883199	102883311	102881697	102881765	63	64	GGA|GTAAG
ENSG00000054523.18	KIF1B	ENST00000263934.10	ENSP00000263934.6	5313	ENSE00001362525	ENSE00001362523	10261905	10261970	10267380	10267558	5	6	GAG|GTGAG
ENSG00000044090.10	CUL7	ENST00000535468.1	ENSP00000438788.1	5349	ENSE00000518411	ENSE00000518412	43042802	43042984	43040915	43041075	19	20	CAC|GTGAG
ENSG00000170959.14	DCDC1	ENST00000597505.5	ENSP00000472625.1	5352	ENSE00003583307	ENSE00003625137	31137692	31137784	31127469	31127639	8	9	GAA|GTGAG
ENSG00000197321.15	SVIL	ENST00000375400.7	ENSP00000364549.3	5367	ENSE00000816339	ENSE00003417605	29471138	29471243	29470276	29470483	29	30	AAA|GTGAG
ENSG00000130294.17	KIF1A	ENST00000498729.8	ENSP00000438388.1	5376	ENSE00000894128	ENSE00001162253	240784989	240785100	240783739	240783816	7	8	AAG|GTGAG
ENSG00000086015.22	MAST2	ENST00000361297.7	ENSP00000354671.2	5397	ENSE00003534463	ENSE00003493730	45824433	45824580	45829439	45829581	2	3	CGG|GTAAG
ENSG00000130294.17	KIF1A	ENST00000404283.9	ENSP00000384231.5	5400	ENSE00000894128	ENSE00001162253	240784989	240785100	240783739	240783816	7	8	AAG|GTGAG
ENSG00000132470.14	ITGB4	ENST00000449880.6	ENSP00000400217.2	5418	ENSE00002468909	ENSE00002471638	75755701	75755850	75756429	75756617	34	35	GCG|GTGAG
ENSG00000060718.22	COL11A1	ENST00000370096.9	ENSP00000359114.3	5421	ENSE00000800679	ENSE00000779671	102883199	102883311	102881697	102881765	64	65	GGA|GTAAG
ENSG00000054523.18	KIF1B	ENST00000377086.5	ENSP00000366290.1	5451	ENSE00001362525	ENSE00001362523	10261905	10261970	10267380	10267558	5	6	GAG|GTGAG
ENSG00000060718.22	COL11A1	ENST00000358392.6	ENSP00000351163.2	5457	ENSE00000800679	ENSE00000779671	102883199	102883311	102881697	102881765	64	65	GGA|GTAAG
ENSG00000132470.14	ITGB4	ENST00000200181.8	ENSP00000200181.3	5469	ENSE00002468909	ENSE00002471638	75755701	75755850	75756429	75756617	35	36	GCG|GTGAG
ENSG00000054523.18	KIF1B	ENST00000377081.5	ENSP00000366284.1	5472	ENSE00001362525	ENSE00001362523	10261905	10261970	10267380	10267558	4	5	GAG|GTGAG
ENSG00000197892.13	KIF13B	ENST00000524189.6	ENSP00000427900.1	5481	ENSE00001286429	ENSE00001286713	29071620	29072316	29067278	29070766	39	40	CAG|GTAAG
ENSG00000068878.15	PSME4	ENST00000404125.6	ENSP00000384211.1	5532	ENSE00003472184	ENSE00003621579	53906598	53906693	53904025	53904156	26	27	CAG|GTGAG
ENSG00000005379.17	TSPOAP1	ENST00000343736.9	ENSP00000345824.4	5574	ENSE00000480333	ENSE00000739445	58326293	58326421	58325534	58325713	3	4	GTG|GTGAG
ENSG00000005483.21	KMT2E	ENST00000311117.8	ENSP00000312379.3	5577	ENSE00003677553	ENSE00003540034	105078846	105078963	105081688	105081797	12	13	GAG|GTGAG
ENSG00000115183.15	TANC1	ENST00000263635.8	ENSP00000263635.6	5586	ENSE00000840684	ENSE00000840685	159186902	159187024	159194257	159194493	16	17	AAG|GTGAG
ENSG00000100241.21	SBF1	ENST00000348911.10	ENSP00000252027.7	5607	ENSE00000878875	ENSE00000657686	50459255	50459392	50456492	50456673	28	29	ACG|GTAAG
ENSG00000148843.15	PDCD11	ENST00000369797.8	ENSP00000358812.3	5616	ENSE00000987741	ENSE00000987742	103409699	103409806	103413116	103413322	8	9	GCA|GTGAG
ENSG00000130827.6	PLXNA3	ENST00000369682.4	ENSP00000358696.3	5616	ENSE00000897928	ENSE00000897940	154463391	154463519	154463590	154463690	5	6	CAG|GTGAG
ENSG00000029534.21	ANK1	ENST00000289734.13	ENSP00000289734.8	5643	ENSE00003600622	ENSE00003649989	41690474	41690599	41690227	41690346	32	33	AAG|GTGAG
ENSG00000029534.21	ANK1	ENST00000347528.8	ENSP00000339620.4	5646	ENSE00003600622	ENSE00003649989	41690474	41690599	41690227	41690346	32	33	AAG|GTGAG
ENSG00000100241.21	SBF1	ENST00000380817.8	ENSP00000370196.2	5682	ENSE00001486369	ENSE00000657686	50457034	50457111	50456492	50456673	29	30	GAG|GTAAG
ENSG00000029534.21	ANK1	ENST00000265709.13	ENSP00000265709.8	5694	ENSE00003600622	ENSE00003649989	41690474	41690599	41690227	41690346	33	34	AAG|GTGAG
ENSG00000163638.13	ADAMTS9	ENST00000295903.8	ENSP00000295903.4	5724	ENSE00001339992	ENSE00001339989	64541838	64541970	64541526	64541620	32	33	ACT|GTGAG
ENSG00000163638.13	ADAMTS9	ENST00000498707.5	ENSP00000418735.1	5808	ENSE00001339992	ENSE00001339989	64541838	64541970	64541526	64541620	33	34	ACT|GTGAG
ENSG00000092054.13	MYH7	ENST00000355349.4	ENSP00000347507.3	5808	ENSE00000654015	ENSE00001711774	23419483	23419609	23419177	23419295	28	29	ATG|GTGAG
ENSG00000110046.13	ATG2A	ENST00000377264.8	ENSP00000366475.3	5817	ENSE00001170767	ENSE00001170757	64900494	64900629	64898636	64898842	31	32	AAG|GTAAG
ENSG00000283681.3	TCF20	ENST00000637355.1	ENSP00000489734.1	5817	ENSE00003794436	ENSE00003795989	42183505	42183554	42174732	42175034	3	4	AAG|GTGAG
ENSG00000264424.1	MYH4	ENST00000255381.2	ENSP00000255381.2	5820	ENSE00002355686	ENSE00002351254	10451326	10451452	10450777	10450895	28	29	CAG|GTGAG
ENSG00000109063.15	MYH3	ENST00000583535.6	ENSP00000464317.1	5823	ENSE00000687665	ENSE00000687662	10637809	10637935	10635735	10635853	28	29	CTG|GTGAG
ENSG00000125414.19	MYH2	ENST00000397183.6	ENSP00000380367.2	5826	ENSE00002395852	ENSE00000907720	10527748	10527874	10526938	10527056	28	29	CTG|GTGAG
ENSG00000115970.18	THADA	ENST00000405975.6	ENSP00000386088.2	5862	ENSE00003627376	ENSE00003660316	43572814	43572992	43571707	43571862	12	13	CAA|GTAAG
ENSG00000138193.16	PLCE1	ENST00000371385.8	ENSP00000360438.4	5883	ENSE00000986534	ENSE00000932999	94171180	94171496	94227306	94227451	3	4	GAG|GTGAG
ENSG00000138193.16	PLCE1	ENST00000371375.1	ENSP00000360426.1	5985	ENSE00000986534	ENSE00000932999	94171180	94171496	94227306	94227451	3	4	GAG|GTGAG
ENSG00000234876.5	NOTCH4	ENST00000457094.2	ENSP00000403447.2	6012	ENSE00003694058	ENSE00003654589	32230184	32230479	32228651	32228998	3	4	CAG|GTGAG
ENSG00000107186.16	MPDZ	ENST00000536827.5	ENSP00000444151.1	6027	ENSE00003585111	ENSE00003570625	13119502	13119649	13113931	13114021	37	38	AAG|GTGAG
ENSG00000172534.14	HCFC1	ENST00000310441.12	ENSP00000309555.7	6108	ENSE00001376480	ENSE00001201635	153958569	153958766	153958025	153958249	10	11	ATG|GTGAG
ENSG00000107186.16	MPDZ	ENST00000447879.5	ENSP00000415208.1	6114	ENSE00003606619	ENSE00003570625	13115248	13115334	13113931	13114021	38	39	CAG|GTGAG
ENSG00000107186.16	MPDZ	ENST00000541718.5	ENSP00000439807.1	6126	ENSE00003585111	ENSE00003570625	13119502	13119649	13113931	13114021	39	40	AAG|GTGAG
ENSG00000107186.16	MPDZ	ENST00000319217.11	ENSP00000320006.7	6213	ENSE00003606619	ENSE00003570625	13115248	13115334	13113931	13114021	40	41	CAG|GTGAG
ENSG00000144893.12	MED12L	ENST00000474524.5	ENSP00000417235.1	6438	ENSE00000967750	ENSE00000967751	151365850	151365991	151367646	151367766	21	22	GAT|GTGAG
ENSG00000115306.16	SPTBN1	ENST00000333896.5	ENSP00000334156.5	6468	ENSE00001036020	ENSE00001070399	54649615	54649989	54653609	54653853	25	26	CAG|GTGAG
ENSG00000197321.15	SVIL	ENST00000375398.6	ENSP00000364547.3	6549	ENSE00000816339	ENSE00003417605	29471138	29471243	29470276	29470483	30	31	AAA|GTGAG
ENSG00000176225.14	RTTN	ENST00000255674.11	ENSP00000255674.7	6603	ENSE00003547321	ENSE00003560467	70092110	70092220	70087989	70088147	30	31	GAG|GTGAG
ENSG00000123066.9	MED13L	ENST00000281928.9	ENSP00000281928.3	6633	ENSE00001261031	ENSE00001209971	116019224	116019412	116015109	116015274	7	8	TAG|GTGAG
ENSG00000197321.15	SVIL	ENST00000355867.8	ENSP00000348128.4	6645	ENSE00000816339	ENSE00003417605	29471138	29471243	29470276	29470483	31	32	AAA|GTGAG
ENSG00000176225.14	RTTN	ENST00000640769.2	ENSP00000491507.1	6681	ENSE00003547321	ENSE00003560467	70092110	70092220	70087989	70088147	30	31	GAG|GTGAG
ENSG00000100731.16	PCNX1	ENST00000439984.7	ENSP00000396617.3	6693	ENSE00003646539	ENSE00003573761	70976942	70978648	71009634	71009724	6	7	GAG|GTAAG
ENSG00000198691.13	ABCA4	ENST00000370225.4	ENSP00000359245.3	6822	ENSE00003481359	ENSE00003472893	94011262	94011385	94010800	94010929	39	40	TTG|GTGAG
ENSG00000138193.16	PLCE1	ENST00000371380.8	ENSP00000360431.2	6909	ENSE00000986534	ENSE00000932999	94171180	94171496	94227306	94227451	4	5	GAG|GTGAG
ENSG00000100731.16	PCNX1	ENST00000304743.7	ENSP00000304192.2	7026	ENSE00001136831	ENSE00003573761	70995741	70995925	71009634	71009724	8	9	TTG|GTAAG
ENSG00000047410.14	TPR	ENST00000367478.9	ENSP00000356448.3	7092	ENSE00003670368	ENSE00003582315	186353688	186353850	186351976	186352110	18	19	GAA|GTAAG
ENSG00000115306.16	SPTBN1	ENST00000356805.9	ENSP00000349259.4	7095	ENSE00001036020	ENSE00001070399	54649615	54649989	54653609	54653853	26	27	CAG|GTGAG
ENSG00000151779.13	NBAS	ENST00000281513.10	ENSP00000281513.5	7116	ENSE00001148455	ENSE00001185164	15366580	15366693	15356303	15356416	32	33	CAG|GTGAG
ENSG00000165671.21	NSD1	ENST00000354179.8	ENSP00000346111.4	7284	ENSE00003525720	ENSE00001550425	177235821	177235945	177238237	177238507	7	8	AAG|GTAAG
ENSG00000157766.18	ACAN	ENST00000352105.11	ENSP00000341615.7	7296	ENSE00001106248	ENSE00001106204	88841740	88841867	88843355	88843648	5	6	AGG|GTGAG
ENSG00000107331.17	ABCA2	ENST00000371605.7	ENSP00000360666.3	7308	ENSE00003606038	ENSE00003488667	137018903	137019070	137018719	137018815	11	12	AAG|GTGAG
ENSG00000107331.17	ABCA2	ENST00000341511.11	ENSP00000344155.6	7311	ENSE00003606038	ENSE00003488667	137018903	137019070	137018719	137018815	12	13	AAG|GTGAG
ENSG00000197694.18	SPTAN1	ENST00000358161.9	ENSP00000350882.6	7359	ENSE00001611067	ENSE00001612670	128584282	128584525	128584721	128584843	17	18	GAG|GTAAG
ENSG00000085224.23	ATRX	ENST00000395603.7	ENSP00000378967.3	7365	ENSE00003596469	ENSE00003571138	77589834	77589940	77574250	77574358	26	27	AAG|GTGAG
ENSG00000276416.3	UNC79	ENST00000627695.2	ENSP00000485969.1	7377	ENSE00003735872	ENSE00003738487	93540660	93540831	93542466	93542696	13	14	TTA|GTGAG
ENSG00000134250.20	NOTCH2	ENST00000256646.7	ENSP00000256646.2	7416	ENSE00003735657	ENSE00003725181	120005329	120005588	119996997	119997332	3	4	CAG|GTAAG
ENSG00000197694.18	SPTAN1	ENST00000372731.8	ENSP00000361816.4	7419	ENSE00001611067	ENSE00001612670	128584282	128584525	128584721	128584843	17	18	GAG|GTAAG
ENSG00000197694.18	SPTAN1	ENST00000372739.7	ENSP00000361824.4	7434	ENSE00001611067	ENSE00001612670	128584282	128584525	128584721	128584843	17	18	GAG|GTAAG
ENSG00000157766.18	ACAN	ENST00000559004.5	ENSP00000453499.1	7479	ENSE00001106248	ENSE00001106204	88841740	88841867	88843355	88843648	5	6	AGG|GTGAG
ENSG00000085224.23	ATRX	ENST00000373344.11	ENSP00000362441.4	7479	ENSE00003596469	ENSE00003571138	77589834	77589940	77574250	77574358	27	28	AAG|GTGAG
ENSG00000148143.13	ZNF462	ENST00000277225.10	ENSP00000277225.5	7521	ENSE00003498280	ENSE00003693857	106935503	106935621	106938916	106939107	6	7	CTG|GTGAG
ENSG00000112659.14	CUL9	ENST00000252050.9	ENSP00000252050.4	7554	ENSE00003500324	ENSE00003569241	43221685	43221778	43222316	43222390	35	36	ATG|GTAAG
ENSG00000157766.18	ACAN	ENST00000439576.7	ENSP00000387356.2	7593	ENSE00001106248	ENSE00001106204	88841740	88841867	88843355	88843648	5	6	AGG|GTGAG
ENSG00000198793.13	MTOR	ENST00000361445.9	ENSP00000354558.4	7650	ENSE00001167852	ENSE00001167844	11128004	11128126	11127624	11127806	43	44	ATG|GTGAG
ENSG00000148400.12	NOTCH1	ENST00000651671.1	ENSP00000498587.1	7668	ENSE00003681600	ENSE00000985044	136503182	136503330	136502272	136502488	27	28	AGA|GTGAG
ENSG00000166004.15	CEP295	ENST00000325212.11	ENSP00000316681.6	7806	ENSE00003485084	ENSE00001098892	93702460	93702637	93702776	93702919	16	17	GTG|GTGAG
ENSG00000276416.3	UNC79	ENST00000627404.2	ENSP00000487436.1	7908	ENSE00003735872	ENSE00003738487	93540660	93540831	93542466	93542696	13	14	TTA|GTGAG
ENSG00000276416.3	UNC79	ENST00000629588.2	ENSP00000486167.1	7974	ENSE00003735872	ENSE00003738487	93540660	93540831	93542466	93542696	13	14	TTA|GTGAG
ENSG00000128591.15	FLNC	ENST00000346177.6	ENSP00000344002.6	8079	ENSE00001131730	ENSE00001131724	128853974	128854216	128854413	128854682	39	40	AGG|GTGAG
ENSG00000165671.21	NSD1	ENST00000439151.7	ENSP00000395929.2	8091	ENSE00003525720	ENSE00001550425	177235821	177235945	177238237	177238507	6	7	AAG|GTAAG
ENSG00000272333.7	KMT2B	ENST00000420124.4	ENSP00000398837.2	8148	ENSE00003513102	ENSE00003510252	35733763	35733872	35736690	35736827	30	31	CAG|GTGAG
ENSG00000128591.15	FLNC	ENST00000325888.12	ENSP00000327145.8	8178	ENSE00001131730	ENSE00001131724	128853974	128854216	128854413	128854682	40	41	AGG|GTGAG
ENSG00000160796.18	NBEAL2	ENST00000450053.8	ENSP00000415034.2	8265	ENSE00001054529	ENSE00001054530	47002957	47003081	47003174	47003309	34	35	TGG|GTGAG
ENSG00000110799.14	VWF	ENST00000261405.10	ENSP00000261405.5	8442	ENSE00001307387	ENSE00001293437	5951844	5951883	5949786	5949883	50	51	CAT|GTGAG
ENSG00000198589.14	LRBA	ENST00000510413.5	ENSP00000421552.1	8556	ENSE00002063398	ENSE00003623119	150302628	150302792	150285933	150286034	53	54	CAG|GTGAG
ENSG00000174197.16	MGA	ENST00000566586.5	ENSP00000456141.1	8571	ENSE00003550063	ENSE00001379445	41761739	41761850	41762129	41762362	19	20	CAG|GTAAG
ENSG00000198589.14	LRBA	ENST00000357115.9	ENSP00000349629.3	8592	ENSE00003692871	ENSE00003623119	150302625	150302792	150285933	150286034	54	55	GCA|GTGAG
ENSG00000143126.8	CELSR2	ENST00000271332.4	ENSP00000271332.3	8772	ENSE00000958215	ENSE00001639600	109258432	109259079	109261042	109261264	2	3	CGG|GTGAG
ENSG00000188162.11	OTOG	ENST00000399391.7	ENSP00000382323.2	8778	ENSE00001537954	ENSE00001537953	17643461	17643506	17645564	17645643	53	54	CCT|GTAAG
ENSG00000174197.16	MGA	ENST00000570161.5	ENSP00000457035.1	9198	ENSE00003550063	ENSE00001379445	41761739	41761850	41762129	41762362	20	21	CAG|GTAAG
ENSG00000038382.20	TRIO	ENST00000344204.9	ENSP00000339299.4	9294	ENSE00003470931	ENSE00003631714	14482582	14482773	14485069	14485246	46	47	AAG|GTGAG
ENSG00000150893.11	FREM2	ENST00000280481.9	ENSP00000280481.7	9510	ENSE00003636743	ENSE00001094092	38850038	38850235	38850944	38851108	9	10	CTG|GTGAG
ENSG00000080603.17	SRCAP	ENST00000262518.9	ENSP00000262518.4	9693	ENSE00003782303	ENSE00003779960	30710999	30711088	30711571	30711744	10	11	AAG|GTGAG
ENSG00000189056.14	RELN	ENST00000343529.9	ENSP00000345694.5	10377	ENSE00002433492	ENSE00002453374	103556977	103557159	103553660	103553831	38	39	ACG|GTAAG
ENSG00000189056.14	RELN	ENST00000428762.6	ENSP00000392423.1	10383	ENSE00002433492	ENSE00002453374	103556977	103557159	103553660	103553831	38	39	ACG|GTAAG
ENSG00000107611.16	CUBN	ENST00000377833.10	ENSP00000367064.4	10872	ENSE00000925927	ENSE00000925926	16835014	16835195	16831252	16831417	64	65	GAG|GTGAG
ENSG00000138759.19	FRAS1	ENST00000512123.4	ENSP00000422834.2	12039	ENSE00000935647	ENSE00000725901	78515799	78516013	78519331	78519481	66	67	CAG|GTGAG
ENSG00000118997.14	DNAH7	ENST00000312428.11	ENSP00000311273.6	12075	ENSE00002496647	ENSE00001160332	196051187	196051249	196048296	196048404	3	4	ATG|GTGAG
ENSG00000253729.8	PRKDC	ENST00000338368.7	ENSP00000345182.4	12294	ENSE00003498493	ENSE00003676109	47885944	47886147	47881912	47882097	36	37	ATG|GTGAG
ENSG00000158486.13	DNAH3	ENST00000261383.3	ENSP00000261383.3	12351	ENSE00003577755	ENSE00003481700	20969792	20969990	20963284	20965425	52	53	CCG|GTAAG
ENSG00000253729.8	PRKDC	ENST00000314191.7	ENSP00000313420.3	12387	ENSE00003498493	ENSE00003676109	47885944	47886147	47881912	47882097	36	37	ATG|GTGAG
ENSG00000205038.12	PKHD1L1	ENST00000378402.10	ENSP00000367655.5	12732	ENSE00001477459	ENSE00001477456	109400076	109400344	109401497	109401588	13	14	AAG|GTGAG
ENSG00000008710.20	PKD1	ENST00000423118.5	ENSP00000399501.1	12909	ENSE00003514982	ENSE00001707265	2112340	2112473	2108252	2111871	14	15	CAG|GTGAG
ENSG00000008710.20	PKD1	ENST00000262304.9	ENSP00000262304.4	12912	ENSE00003514982	ENSE00001707265	2112340	2112473	2108252	2111871	14	15	CAG|GTGAG
ENSG00000048707.15	VPS13D	ENST00000613099.4	ENSP00000482233.1	13092	ENSE00000748232	ENSE00000748304	12293524	12293704	12299202	12299384	24	25	ACG|GTGAG
ENSG00000048707.15	VPS13D	ENST00000620676.6	ENSP00000478104.1	13167	ENSE00000748232	ENSE00000748304	12293524	12293704	12299202	12299384	24	25	ACG|GTGAG
ENSG00000183914.14	DNAH2	ENST00000572933.5	ENSP00000458355.1	13284	ENSE00001307078	ENSE00001326741	7823442	7823628	7823834	7823982	74	75	CAG|GTGAG
ENSG00000187775.17	DNAH17	ENST00000389840.7	ENSP00000374490.6	13389	ENSE00003673026	ENSE00003500432	78506720	78506846	78505293	78505445	30	31	GAG|GTGAG
ENSG00000197653.16	DNAH10	ENST00000638045.1	ENSP00000489675.1	13416	ENSE00002265894	ENSE00003464149	123781080	123781299	123783107	123783264	6	7	AAG|GTGAG
ENSG00000168702.18	LRP1B	ENST00000389484.8	ENSP00000374135.3	13800	ENSE00001182394	ENSE00001132034	140358821	140358946	140357979	140358116	73	74	GTG|GTAAG
ENSG00000197102.12	DYNC1H1	ENST00000360184.10	ENSP00000348965.4	13941	ENSE00001335260	ENSE00001335258	102012314	102012470	102015105	102015332	34	35	AAT|GTGAG
ENSG00000128731.18	HERC2	ENST00000261609.13	ENSP00000261609.8	14505	ENSE00001275740	ENSE00001275732	28130163	28130302	28125006	28125193	83	84	ATG|GTGAG
ENSG00000115760.14	BIRC6	ENST00000421745.6	ENSP00000393596.2	14574	ENSE00003665324	ENSE00003513036	32531355	32531551	32543241	32543541	61	62	CAG|GTGAG
ENSG00000198838.14	RYR3	ENST00000415757.7	ENSP00000399610.3	14598	ENSE00001043158	ENSE00003650388	33821270	33821369	33821523	33821602	78	79	AAG|GTGAG
ENSG00000198838.14	RYR3	ENST00000634891.2	ENSP00000489262.1	14613	ENSE00001043158	ENSE00003650388	33821270	33821369	33821523	33821602	79	80	AAG|GTGAG
ENSG00000186472.20	PCLO	ENST00000423517.6	ENSP00000388393.2	14808	ENSE00001715762	ENSE00002709222	82951856	82956935	82949476	82951490	5	6	CAG|GTGAG
ENSG00000283022.2	HYDIN	ENST00000635381.2	ENSP00000489526.1	15366	ENSE00003786114	ENSE00003788779	70978914	70979041	70975136	70975269	30	31	GAG|GTAAG
ENSG00000186472.20	PCLO	ENST00000333891.14	ENSP00000334319.8	15429	ENSE00001715762	ENSE00002709222	82951856	82956935	82949476	82951490	5	6	CAG|GTGAG
ENSG00000127481.15	UBR4	ENST00000375254.8	ENSP00000364403.3	15552	ENSE00001746555	ENSE00001721044	19121189	19121434	19120180	19120348	68	69	ATG|GTGAG
ENSG00000127603.29	MACF1	ENST00000361689.6	ENSP00000354573.2	16293	ENSE00001736392	ENSE00001755069	39429242	39429326	39429827	39430068	58	59	CAG|GTGAG
ENSG00000155657.27	TTN	ENST00000360870.9	ENSP00000354117.4	16815	ENSE00003803639	ENSE00003810843	178794399	178794551	178793404	178793541	8	9	CAG|GTAAG
ENSG00000127603.29	MACF1	ENST00000372915.7	ENSP00000362006.3	22167	ENSE00001736392	ENSE00001755069	39429242	39429326	39429827	39430068	62	63	CAG|GTGAG
ENSG00000155657.27	TTN	ENST00000460472.6	ENSP00000434586.1	80781	ENSE00003804742	ENSE00003810357	178587118	178587417	178586505	178586807	135	136	TAA|GTGAG
ENSG00000155657.27	TTN	ENST00000359218.10	ENSP00000352154.5	81156	ENSE00003804742	ENSE00003810357	178587118	178587417	178586505	178586807	135	136	TAA|GTGAG
ENSG00000155657.27	TTN	ENST00000342992.10	ENSP00000343764.6	100272	ENSE00003804742	ENSE00003810357	178587118	178587417	178586505	178586807	256	257	TAA|GTGAG
ENSG00000155657.27	TTN	ENST00000591111.5	ENSP00000465570.1	103053	ENSE00003804742	ENSE00003810357	178587118	178587417	178586505	178586807	257	258	TAA|GTGAG
