# Supplementary material for: Aberrant splicing events caused by insertion of genes of interest into expression vectors
Source: Int J Biol Sci. 2022 Jul 18;18(13):4914–31. doi: 10.7150/ijbs.72408 (PMC9379414; doi:10.7150/ijbs.72408)
Supplement: Supplementary file 2 — Supplementary tables. [file ijbsv18p4914s2.zip › Table S5-Stringent mouse genes.xlsx]

## Sheet: Stringent mouse
Table S5. Mouse genes susceptible to vector-mediated aberrant splicing based on stringent criterion
Gene stable ID version	Gene name	Transcript stable ID version	Protein stable ID version	CDS Length (bp)	Exon-1 stable ID	Exon-2 stable ID	Exon-1 region start (bp)	Exon-1 region end (bp)	Exon-2 region start (bp)	Exon-2 region end (bp)	Exon-1 rank in transcript	Exon-2 rank in transcript	Exon-exon juction sequence
ENSMUSG00000091636.2	Akain1	ENSMUST00000169935.1	ENSMUSP00000131134.1	210	ENSMUSE00000915267	ENSMUSE00000906673	69439326	69439541	69487154	69489233	1	2	CAG|GTGAG
ENSMUSG00000039166.16	Akap7	ENSMUST00000100012.2	ENSMUSP00000097590.2	246	ENSMUSE00000644488	ENSMUSE00001278358	25199997	25200158	25169090	25171248	1	2	TCT|GTGAG
ENSMUSG00000022200.8	Golph3	ENSMUST00000226517.1	ENSMUSP00000153929.1	246	ENSMUSE00000410446	ENSMUSE00001434363	12321496	12321956	12349368	12351265	1	2	GAG|GTGAG
ENSMUSG00000025135.12	Anapc11	ENSMUST00000093140.4	ENSMUSP00000097714.3	255	ENSMUSE00000148116	ENSMUSE00000705697	120599242	120599368	120605281	120605776	2	3	ACT|GTAAG
ENSMUSG00000021040.15	Slirp	ENSMUST00000160488.7	ENSMUSP00000124174.1	300	ENSMUSE00000114107	ENSMUSE00000114109	87443912	87444026	87447564	87447622	1	2	CGA|GTGAG
ENSMUSG00000022596.3	Slurp1	ENSMUST00000190433.1	ENSMUSP00000141013.1	333	ENSMUSE00000254484	ENSMUSE00001335771	74727941	74728034	74727482	74727601	1	2	ATG|GTGAG
ENSMUSG00000009549.14	Srp14	ENSMUST00000009693.14	ENSMUSP00000009693.8	333	ENSMUSE00001214858	ENSMUSE00001297352	118478921	118479033	118476827	118476859	3	4	GTG|GTGAG
ENSMUSG00000026238.14	Ptma	ENSMUST00000045897.14	ENSMUSP00000044188.8	336	ENSMUSE00000520408	ENSMUSE00000347694	86529456	86529552	86529731	86529804	3	4	ACG|GTGAG
ENSMUSG00000021040.15	Slirp	ENSMUST00000161023.7	ENSMUSP00000125341.1	339	ENSMUSE00000856653	ENSMUSE00000114109	87443896	87444026	87447564	87447622	1	2	CGA|GTGAG
ENSMUSG00000024784.14	Gpha2	ENSMUST00000025698.14	ENSMUSP00000025698.8	387	ENSMUSE00000144951	ENSMUSE00000397105	6277001	6277185	6277531	6277798	3	4	AAG|GTGAG
ENSMUSG00000041046.7	Ramp3	ENSMUST00000045374.7	ENSMUSP00000047518.7	444	ENSMUSE00000799324	ENSMUSE00001264961	6658521	6658627	6674763	6674895	1	2	GTG|GTGAG
ENSMUSG00000046364.14	Rpl27a	ENSMUST00000143107.1	ENSMUSP00000123410.1	447	ENSMUSE00001305468	ENSMUSE00001240134	109519585	109519648	109519918	109519993	2	3	TCG|GTAAG
ENSMUSG00000026983.10	Il1f5	ENSMUST00000168941.7	ENSMUSP00000126028.1	471	ENSMUSE00001342031	ENSMUSE00001224229	24279662	24279747	24280811	24280938	3	4	AAG|GTGAG
ENSMUSG00000002043.17	Trappc6a	ENSMUST00000002112.14	ENSMUSP00000002112.8	480	ENSMUSE00001213366	ENSMUSE00001238294	19515204	19515297	19515846	19516145	5	6	CCT|GTAAG
ENSMUSG00000026495.8	Efcab2	ENSMUST00000027775.8	ENSMUSP00000027775.7	495	ENSMUSE00000159851	ENSMUSE00000351849	178475825	178475891	178481313	178484513	6	7	AAG|GTGAG
ENSMUSG00000019659.8	Ccdc12	ENSMUST00000019803.8	ENSMUSP00000019803.4	501	ENSMUSE00000220089	ENSMUSE00001349430	110711086	110711162	110711251	110711606	6	7	TCC|GTGAG
ENSMUSG00000046897.17	Zfp740	ENSMUST00000118729.7	ENSMUSP00000112985.1	507	ENSMUSE00000549196	ENSMUSE00001330001	102208753	102208876	102209155	102209273	6	7	CTG|GTGAG
ENSMUSG00000056671.7	Prelid2	ENSMUST00000235606.1	ENSMUSP00000157706.1	534	ENSMUSE00000451984	ENSMUSE00000437746	41935168	41935241	41932601	41932761	3	4	AAG|GTGAG
ENSMUSG00000046897.17	Zfp740	ENSMUST00000119800.7	ENSMUSP00000113770.1	543	ENSMUSE00000549196	ENSMUSE00001330001	102208753	102208876	102209155	102209273	5	6	CTG|GTGAG
ENSMUSG00000020519.5	Sap30l	ENSMUST00000020826.5	ENSMUSP00000020826.5	549	ENSMUSE00000362685	ENSMUSE00000105597	57801637	57802289	57806044	57806166	1	2	AGC|GTAAG
ENSMUSG00000031654.16	Cbln1	ENSMUST00000034076.15	ENSMUSP00000034076.8	582	ENSMUSE00000211497	ENSMUSE00001384206	87471692	87471811	87468405	87470451	2	3	CAG|GTGAG
ENSMUSG00000074227.12	Spint2	ENSMUST00000108236.4	ENSMUSP00000103871.3	588	ENSMUSE00000635818	ENSMUSE00000635816	29258427	29258588	29258168	29258206	4	5	CTG|GTAAG
ENSMUSG00000040380.14	Cbln3	ENSMUST00000172378.1	ENSMUSP00000127798.1	594	ENSMUSE00000342231	ENSMUSE00000912753	55883467	55883586	55882830	55883177	2	3	CAG|GTGAG
ENSMUSG00000032085.5	Tagln	ENSMUST00000034590.3	ENSMUSP00000034590.2	606	ENSMUSE00000216332	ENSMUSE00000216328	45931300	45931477	45930833	45930935	3	4	AAG|GTAAG
ENSMUSG00000059741.13	Myl3	ENSMUST00000079784.11	ENSMUSP00000078715.7	615	ENSMUSE00001206490	ENSMUSE00001249212	110767908	110768081	110769102	110769179	4	5	TGG|GTGAG
ENSMUSG00000072571.3	Tmem253	ENSMUST00000100638.3	ENSMUSP00000098203.2	615	ENSMUSE00000649071	ENSMUSE00000649070	52017056	52017197	52017751	52017861	2	3	GCG|GTGAG
ENSMUSG00000063821.6	Dupd1	ENSMUST00000073870.6	ENSMUSP00000073534.5	648	ENSMUSE00000563941	ENSMUSE00000501733	21686615	21686835	21676537	21677160	3	4	ACA|GTAAG
ENSMUSG00000002458.13	Rgs19	ENSMUST00000165416.7	ENSMUSP00000129026.1	651	ENSMUSE00000346099	ENSMUSE00000677999	181689377	181689611	181688504	181689295	5	6	GAG|GTAAG
ENSMUSG00000021486.7	Prelid1	ENSMUST00000021942.7	ENSMUSP00000021942.6	654	ENSMUSE00000506078	ENSMUSE00000387196	55324527	55324605	55324830	55325272	4	5	AAG|GTGAG
ENSMUSG00000029446.14	Psph	ENSMUST00000031399.12	ENSMUSP00000031399.6	678	ENSMUSE00000311375	ENSMUSE00000311370	129769239	129769384	129766419	129766567	6	7	ATG|GTGAG
ENSMUSG00000021415.13	4933417A18Rik	ENSMUST00000160279.7	ENSMUSP00000125324.1	684	ENSMUSE00000117691	ENSMUSE00000642571	34924409	34924711	34932445	34932643	1	2	AAT|GTGAG
ENSMUSG00000040592.11	Cd79b	ENSMUST00000167143.1	ENSMUSP00000129029.1	687	ENSMUSE00000883594	ENSMUSE00000327012	106314418	106314529	106313661	106313711	1	2	CAG|GTGAG
ENSMUSG00000026456.18	Cyb5r1	ENSMUST00000154237.7	ENSMUSP00000133385.1	687	ENSMUSE00001302863	ENSMUSE00001229098	134406599	134406671	134407046	134407152	3	4	TGG|GTAAG
ENSMUSG00000057411.9	Fam173a	ENSMUST00000072735.8	ENSMUSP00000072518.7	690	ENSMUSE00000510814	ENSMUSE00000496424	25791346	25791486	25790933	25790983	3	4	AAG|GTGAG
ENSMUSG00000046949.16	Nqo2	ENSMUST00000222740.1	ENSMUSP00000152294.1	696	ENSMUSE00000394306	ENSMUSE00000642655	33968190	33968277	33972312	33972476	2	3	CAG|GTAAG
ENSMUSG00000028792.14	Ak2	ENSMUST00000102604.10	ENSMUSP00000099664.4	699	ENSMUSE00001209675	ENSMUSE00001207716	128999134	128999259	129002151	129002261	2	3	CTG|GTGAG
ENSMUSG00000038148.13	Cldn16	ENSMUST00000161053.7	ENSMUSP00000124528.1	708	ENSMUSE00000861950	ENSMUSE00000267396	26463135	26463599	26474190	26474292	1	2	GAG|GTGAG
ENSMUSG00000024680.12	Ms4a2	ENSMUST00000164792.7	ENSMUSP00000127373.1	708	ENSMUSE00000144358	ENSMUSE00000144360	11619617	11619673	11618854	11619009	4	5	CTG|GTGAG
ENSMUSG00000028792.14	Ak2	ENSMUST00000030583.12	ENSMUSP00000030583.6	720	ENSMUSE00001209675	ENSMUSE00001207716	128999134	128999259	129002151	129002261	2	3	CTG|GTGAG
ENSMUSG00000001663.10	Gstt1	ENSMUST00000001713.9	ENSMUSP00000001713.3	723	ENSMUSE00000225107	ENSMUSE00001265759	75798385	75798584	75797043	75797130	1	2	AGG|GTGAG
ENSMUSG00000068302.8	Noto	ENSMUST00000089578.8	ENSMUSP00000087006.6	723	ENSMUSE00000558882	ENSMUSE00000653556	85425398	85425609	85427957	85428877	2	3	CAG|GTGAG
ENSMUSG00000033623.13	Pcgf3	ENSMUST00000046975.11	ENSMUSP00000041790.5	726	ENSMUSE00001224395	ENSMUSE00000418028	108487836	108487924	108495834	108495971	8	9	CAG|GTAAG
ENSMUSG00000018559.16	Ctdnep1	ENSMUST00000108593.7	ENSMUSP00000104234.1	735	ENSMUSE00001212199	ENSMUSE00001276428	69984734	69984805	69988613	69988729	4	5	GTG|GTAAG
ENSMUSG00000030120.14	Mlf2	ENSMUST00000180095.3	ENSMUSP00000135920.1	744	ENSMUSE00000195488	ENSMUSE00000246305	124934586	124934745	124935233	124935445	7	8	AAA|GTGAG
ENSMUSG00000028495.14	Rps6	ENSMUST00000102814.4	ENSMUSP00000099878.4	750	ENSMUSE00001276170	ENSMUSE00000662687	86855867	86856013	86854660	86854955	4	5	AAG|GTAAG
ENSMUSG00000043262.16	Uevld	ENSMUST00000207986.1	ENSMUSP00000146930.1	753	ENSMUSE00001295466	ENSMUSE00001301795	46955024	46955089	46950828	46950991	3	4	AGG|GTAAG
ENSMUSG00000035397.8	Klf16	ENSMUST00000038558.8	ENSMUSP00000048825.8	756	ENSMUSE00000307925	ENSMUSE00000436371	80576747	80577321	80567124	80569222	1	2	CAG|GTGAG
ENSMUSG00000074227.12	Spint2	ENSMUST00000098604.11	ENSMUSP00000096204.4	759	ENSMUSE00000635818	ENSMUSE00000635816	29258427	29258588	29258168	29258206	5	6	CTG|GTAAG
ENSMUSG00000115219.2	Eef1akmt4	ENSMUST00000115522.9	ENSMUSP00000111184.2	768	ENSMUSE00001433367	ENSMUSE00000703222	20617626	20617909	20618390	20619011	2	3	GAG|GTAAG
ENSMUSG00000017176.17	Nt5c3b	ENSMUST00000107399.8	ENSMUSP00000103022.2	786	ENSMUSE00000672991	ENSMUSE00001249613	100441044	100441089	100440829	100440927	1	2	GAG|GTAAG
ENSMUSG00000042821.7	Snai1	ENSMUST00000052631.7	ENSMUSP00000050581.7	795	ENSMUSE00000342345	ENSMUSE00000382421	167538671	167539198	167541899	167542814	2	3	CTG|GTGAG
ENSMUSG00000044934.13	Zfp367	ENSMUST00000117241.1	ENSMUSP00000113331.1	804	ENSMUSE00001307009	ENSMUSE00001211957	64145530	64145680	64144155	64144274	2	3	CAG|GTGAG
ENSMUSG00000024619.8	Cdx1	ENSMUST00000025521.8	ENSMUSP00000025521.8	807	ENSMUSE00000463429	ENSMUSE00000572369	61035676	61036199	61020374	61020519	1	2	GCG|GTAAG
ENSMUSG00000024973.17	Plaat5	ENSMUST00000025929.11	ENSMUSP00000025929.5	813	ENSMUSE00000464171	ENSMUSE00000237752	7619273	7619381	7637307	7637566	4	5	CAA|GTGAG
ENSMUSG00000043716.13	Rpl7	ENSMUST00000058437.13	ENSMUSP00000071616.6	813	ENSMUSE00001237726	ENSMUSE00000480076	16102490	16102599	16101727	16101936	5	6	TTG|GTAAG
ENSMUSG00000003849.8	Nqo1	ENSMUST00000003947.8	ENSMUSP00000003947.8	825	ENSMUSE00000214715	ENSMUSE00000214714	107392848	107393012	107392641	107392771	2	3	CAG|GTGAG
ENSMUSG00000040373.12	Cacng5	ENSMUST00000106742.7	ENSMUSP00000102353.1	828	ENSMUSE00000368924	ENSMUSE00000322037	107884346	107884581	107882889	107882975	2	3	CTG|GTGAG
ENSMUSG00000006587.6	Snai3	ENSMUST00000006762.6	ENSMUSP00000006762.5	864	ENSMUSE00000215077	ENSMUSE00000215075	122456123	122456728	122454208	122455034	2	3	CAG|GTGAG
ENSMUSG00000052040.10	Klf13	ENSMUST00000063694.9	ENSMUSP00000067680.7	870	ENSMUSE00000443567	ENSMUSE00000910583	63937967	63938915	63886351	63891797	1	2	CAG|GTGAG
ENSMUSG00000038216.7	Pnmt	ENSMUST00000041301.7	ENSMUSP00000035549.7	888	ENSMUSE00000841542	ENSMUSE00000282547	98386450	98386866	98387337	98387544	1	2	CCG|GTGAG
ENSMUSG00000022200.8	Golph3	ENSMUST00000059680.6	ENSMUSP00000057375.5	897	ENSMUSE00000124326	ENSMUSE00000411964	12343037	12343151	12349368	12351265	3	4	GTG|GTGAG
ENSMUSG00000017176.17	Nt5c3b	ENSMUST00000092688.11	ENSMUSP00000090360.5	903	ENSMUSE00000672991	ENSMUSE00001249613	100441044	100441089	100440829	100440927	1	2	GAG|GTAAG
ENSMUSG00000041429.3	Nthl1	ENSMUST00000047611.3	ENSMUSP00000047413.2	903	ENSMUSE00000302698	ENSMUSE00000302683	24633927	24634165	24634725	24634895	2	3	AAG|GTGAG
ENSMUSG00000002031.13	Ift46	ENSMUST00000239014.1	ENSMUSP00000159011.1	906	ENSMUSE00001306702	ENSMUSE00000216506	44786838	44786904	44789567	44789627	9	10	AAG|GTGAG
ENSMUSG00000025959.13	Klf7	ENSMUST00000114086.7	ENSMUSP00000109720.2	906	ENSMUSE00000285813	ENSMUSE00001268805	64078707	64079334	64042314	64042437	2	3	CAG|GTGAG
ENSMUSG00000024972.16	Lgals12	ENSMUST00000079902.5	ENSMUSP00000078824.5	906	ENSMUSE00000238029	ENSMUSE00000238002	7603969	7604182	7603009	7603128	3	4	AAG|GTGAG
ENSMUSG00000026189.13	Pecr	ENSMUST00000027381.12	ENSMUSP00000027381.6	912	ENSMUSE00000156664	ENSMUSE00000156668	72277287	72277420	72276166	72276331	2	3	GAG|GTGAG
ENSMUSG00000038045.14	Sult6b1	ENSMUST00000169544.7	ENSMUSP00000132823.1	912	ENSMUSE00001261165	ENSMUSE00000901606	78888931	78889087	78883938	78885216	6	7	AAG|GTGAG
ENSMUSG00000026456.18	Cyb5r1	ENSMUST00000027726.13	ENSMUSP00000027726.7	918	ENSMUSE00001302863	ENSMUSE00001229098	134406599	134406671	134407046	134407152	3	4	TGG|GTAAG
ENSMUSG00000067653.12	Ankrd23	ENSMUST00000054665.9	ENSMUSP00000061168.4	921	ENSMUSE00001002254	ENSMUSE00000998790	36535682	36535739	36534291	36534437	1	2	TTG|GTAAG
ENSMUSG00000044122.15	Proca1	ENSMUST00000108317.2	ENSMUSP00000103953.2	924	ENSMUSE00001241796	ENSMUSE00001255522	78201812	78201892	78204065	78204197	2	3	AAG|GTGAG
ENSMUSG00000073016.3	Uprt	ENSMUST00000087867.5	ENSMUSP00000085175.5	933	ENSMUSE00000208387	ENSMUSE00000208396	104499404	104499466	104501745	104501906	4	5	GTG|GTGAG
ENSMUSG00000030905.5	Crym	ENSMUST00000033198.5	ENSMUSP00000033198.5	942	ENSMUSE00000204787	ENSMUSE00000204795	120197650	120197751	120195325	120195508	4	5	GAG|GTGAG
ENSMUSG00000039166.16	Akap7	ENSMUST00000041984.13	ENSMUSP00000043624.7	945	ENSMUSE00001296357	ENSMUSE00000644487	25220611	25220758	25170122	25171248	7	8	TCG|GTGAG
ENSMUSG00000024972.16	Lgals12	ENSMUST00000159983.7	ENSMUSP00000124610.1	945	ENSMUSE00000238029	ENSMUSE00000238002	7603969	7604182	7603009	7603128	4	5	AAG|GTGAG
ENSMUSG00000022204.9	Ngdn	ENSMUST00000022815.9	ENSMUSP00000022815.8	948	ENSMUSE00000513065	ENSMUSE00000512263	55021394	55021478	55021556	55021608	5	6	TCA|GTGAG
ENSMUSG00000030980.17	Knop1	ENSMUST00000106549.8	ENSMUSP00000102159.1	957	ENSMUSE00000205130	ENSMUSE00000205138	118850621	118850689	118848449	118848574	3	4	CAG|GTGAG
ENSMUSG00000046182.8	Gsg1l	ENSMUST00000073935.6	ENSMUSP00000073591.5	969	ENSMUSE00000488516	ENSMUSE00000515936	126081860	126082411	126020624	126020671	1	2	CGG|GTGAG
ENSMUSG00000038633.5	Degs1	ENSMUST00000035295.5	ENSMUSP00000048519.5	972	ENSMUSE00000984080	ENSMUSE00000331690	182278976	182279718	182275772	182276893	2	3	ATG|GTGAG
ENSMUSG00000028672.13	Hmgcl	ENSMUST00000030432.7	ENSMUSP00000030432.7	978	ENSMUSE00000761195	ENSMUSE00001268366	135946448	135946540	135950550	135950633	1	2	GCT|GTGAG
ENSMUSG00000068744.12	Psrc1	ENSMUST00000090561.9	ENSMUSP00000088049.3	990	ENSMUSE00000662136	ENSMUSE00000753470	108387278	108387395	108387599	108388179	7	8	TAG|GTAAG
ENSMUSG00000026815.14	Gfi1b	ENSMUST00000028156.7	ENSMUSP00000028156.7	993	ENSMUSE00000568501	ENSMUSE00000224551	28611419	28611584	28609455	28610203	6	7	CAG|GTGAG
ENSMUSG00000057176.4	Ccdc189	ENSMUST00000072155.4	ENSMUSP00000072019.3	1002	ENSMUSE00000507703	ENSMUSE00000987249	127584821	127584913	127582383	127583589	8	9	CAA|GTGAG
ENSMUSG00000034532.9	Fbxo16	ENSMUST00000224629.1	ENSMUSP00000153015.1	1005	ENSMUSE00000271052	ENSMUSE00000271044	65293784	65293990	65295393	65295557	4	5	CAG|GTGAG
ENSMUSG00000031988.10	Vps26b	ENSMUST00000034470.10	ENSMUSP00000034470.9	1011	ENSMUSE00000215482	ENSMUSE00000215484	27012725	27012900	27010364	27010506	4	5	GAG|GTGAG
ENSMUSG00000022429.11	Dmc1	ENSMUST00000023065.7	ENSMUSP00000023065.6	1023	ENSMUSE00000126431	ENSMUSE00000126449	79585669	79585760	79585098	79585171	9	10	CTA|GTGAG
ENSMUSG00000034387.13	Ssu2	ENSMUST00000060847.5	ENSMUSP00000052328.5	1023	ENSMUSE00000231119	ENSMUSE00000231114	112379232	112379294	112377585	112377670	7	8	ATG|GTGAG
ENSMUSG00000044934.13	Zfp367	ENSMUST00000059817.11	ENSMUSP00000050854.4	1023	ENSMUSE00001307009	ENSMUSE00001211957	64145530	64145680	64144155	64144274	2	3	CAG|GTGAG
ENSMUSG00000042502.10	Cd2bp2	ENSMUST00000206026.1	ENSMUSP00000146167.1	1029	ENSMUSE00000291344	ENSMUSE00000291339	127194744	127194901	127194203	127194641	4	5	TGG|GTGAG
ENSMUSG00000017561.16	Crlf3	ENSMUST00000103233.9	ENSMUSP00000099523.3	1035	ENSMUSE00001228931	ENSMUSE00001304580	80064192	80064399	80060098	80060185	2	3	AAG|GTGAG
ENSMUSG00000029027.9	Dffb	ENSMUST00000030893.2	ENSMUSP00000030893.2	1035	ENSMUSE00001221650	ENSMUSE00001253100	153971581	153971660	153969941	153970111	4	5	GAG|GTGAG
ENSMUSG00000092622.8	Khdc3	ENSMUST00000173734.8	ENSMUSP00000133915.1	1041	ENSMUSE00000336660	ENSMUSE00001317484	73102398	73102675	73102830	73103009	1	2	TTG|GTAAG
ENSMUSG00000023978.5	Prph2	ENSMUST00000024773.5	ENSMUSP00000024773.5	1041	ENSMUSE00000136922	ENSMUSE00000323289	46919764	46920010	46923335	46924933	2	3	GAG|GTGAG
ENSMUSG00000055148.7	Klf2	ENSMUST00000067912.7	ENSMUSP00000064823.7	1065	ENSMUSE00000424021	ENSMUSE00000581769	72319426	72320242	72320744	72321656	2	3	CAG|GTGAG
ENSMUSG00000004460.17	Dnajb11	ENSMUST00000178320.1	ENSMUSP00000137542.1	1077	ENSMUSE00000131467	ENSMUSE00000131469	22869121	22869203	22869416	22869473	6	7	AAG|GTGAG
ENSMUSG00000044726.8	Erich5	ENSMUST00000060894.8	ENSMUSP00000058182.7	1089	ENSMUSE00000406821	ENSMUSE00000360909	34470688	34471584	34472810	34473892	2	3	AAG|GTGAG
ENSMUSG00000072919.4	Noxred1	ENSMUST00000222480.1	ENSMUSP00000152486.1	1101	ENSMUSE00000114053	ENSMUSE00000114055	87226911	87227110	87224858	87225038	4	5	TGG|GTGAG
ENSMUSG00000054814.14	Usp46	ENSMUST00000068058.13	ENSMUSP00000070554.7	1101	ENSMUSE00001293858	ENSMUSE00001278094	74029141	74029370	74016660	74016736	4	5	ACT|GTGAG
ENSMUSG00000005615.15	Pcyt1a	ENSMUST00000104893.9	ENSMUSP00000130056.1	1104	ENSMUSE00001224281	ENSMUSE00000130441	32455212	32455311	32462001	32462117	3	4	CGT|GTGAG
ENSMUSG00000072214.7	Septin5	ENSMUST00000096987.6	ENSMUSP00000094750.5	1110	ENSMUSE00000628015	ENSMUSE00000628014	18625345	18625441	18625169	18625255	3	4	CCG|GTGAG
ENSMUSG00000035958.3	Tdp2	ENSMUST00000038039.2	ENSMUSP00000035660.2	1113	ENSMUSE00001292527	ENSMUSE00000251969	24838147	24838265	24840388	24840558	5	6	AAT|GTGAG
ENSMUSG00000022403.15	St13	ENSMUST00000172107.7	ENSMUSP00000130195.1	1116	ENSMUSE00000126263	ENSMUSE00000126253	81382980	81383046	81377916	81378000	5	6	ATG|GTGAG
ENSMUSG00000020085.15	Aifm2	ENSMUST00000105455.8	ENSMUSP00000101095.2	1122	ENSMUSE00001232953	ENSMUSE00000100493	61732323	61732431	61734277	61734429	6	7	TGA|GTGAG
ENSMUSG00000027170.12	Eif3m	ENSMUST00000028592.11	ENSMUSP00000028592.5	1125	ENSMUSE00000166532	ENSMUSE00000166531	105013198	105013321	105012851	105012945	4	5	CAA|GTGAG
ENSMUSG00000057522.15	Spop	ENSMUST00000107724.8	ENSMUSP00000103352.2	1125	ENSMUSE00001294077	ENSMUSE00001292271	95474485	95474612	95481914	95482091	6	7	GAG|GTGAG
ENSMUSG00000027394.13	Ttl	ENSMUST00000035812.13	ENSMUSP00000046883.7	1134	ENSMUSE00000263379	ENSMUSE00000376143	129075856	129076088	129081210	129081345	3	4	AAG|GTGAG
ENSMUSG00000020085.15	Aifm2	ENSMUST00000080099.5	ENSMUSP00000078998.5	1143	ENSMUSE00001232953	ENSMUSE00000100493	61732323	61732431	61734277	61734429	6	7	TGA|GTGAG
ENSMUSG00000019732.14	Calr3	ENSMUST00000019876.11	ENSMUSP00000019876.5	1143	ENSMUSE00001045135	ENSMUSE00001025808	72427162	72427293	72425767	72425859	7	8	CAG|GTGAG
ENSMUSG00000026686.14	Lmx1a	ENSMUST00000111377.7	ENSMUSP00000107008.1	1149	ENSMUSE00000223250	ENSMUSE00000223245	167830546	167830718	167832817	167832894	5	6	AAG|GTGAG
ENSMUSG00000027628.10	Aar2	ENSMUST00000109570.7	ENSMUSP00000105198.1	1155	ENSMUSE00000171307	ENSMUSE00000171310	156550649	156551449	156555827	156556056	3	4	TTG|GTGAG
ENSMUSG00000044707.7	Ccnjl	ENSMUST00000050574.6	ENSMUSP00000058111.6	1164	ENSMUSE00000337805	ENSMUSE00000334246	43556555	43556768	43579684	43579986	3	4	CAA|GTAAG
ENSMUSG00000020691.13	Mettl2	ENSMUST00000021030.7	ENSMUSP00000021030.7	1170	ENSMUSE00001226878	ENSMUSE00001304271	105137719	105137784	105139561	105140394	8	9	AAG|GTGAG
ENSMUSG00000028468.15	Rgp1	ENSMUST00000107886.8	ENSMUSP00000103518.2	1176	ENSMUSE00001223111	ENSMUSE00001293440	43579887	43580023	43580296	43580379	3	4	GAG|GTGAG
ENSMUSG00000026771.14	Spopl	ENSMUST00000132484.6	ENSMUSP00000114974.1	1179	ENSMUSE00001343212	ENSMUSE00001290215	23543197	23543324	23537461	23537638	5	6	GAG|GTGAG
ENSMUSG00000046020.13	Pofut1	ENSMUST00000049863.11	ENSMUSP00000053122.5	1182	ENSMUSE00001255404	ENSMUSE00000441096	153261198	153261440	153265695	153270247	6	7	AAG|GTGAG
ENSMUSG00000030350.8	Prmt8	ENSMUST00000032500.8	ENSMUSP00000032500.8	1185	ENSMUSE00000460659	ENSMUSE00000197702	127768673	127769472	127732635	127732820	1	2	GAG|GTGAG
ENSMUSG00000038393.14	Txnip	ENSMUST00000049093.7	ENSMUSP00000041467.7	1191	ENSMUSE00000782044	ENSMUSE00000637435	96557960	96558485	96558892	96558964	1	2	CAG|GTGAG
ENSMUSG00000021115.15	Vrk1	ENSMUST00000072040.6	ENSMUSP00000071922.5	1191	ENSMUSE00000249172	ENSMUSE00000249153	106059618	106059676	106062630	106062808	10	11	CAG|GTGAG
ENSMUSG00000032285.15	Dnaja4	ENSMUST00000120452.7	ENSMUSP00000112520.1	1194	ENSMUSE00000218367	ENSMUSE00000218358	54710502	54710732	54714270	54714370	6	7	CAG|GTGAG
ENSMUSG00000033352.11	Map2k4	ENSMUST00000046963.9	ENSMUSP00000041282.3	1194	ENSMUSE00000347861	ENSMUSE00001120237	65788136	65788297	65756269	65756371	1	2	AGG|GTAAG
ENSMUSG00000031987.6	Egln1	ENSMUST00000034469.6	ENSMUSP00000034469.5	1203	ENSMUSE00000579333	ENSMUSE00000215476	124915661	124915780	124914017	124914153	2	3	AAG|GTAAG
ENSMUSG00000006517.5	Mvd	ENSMUST00000006692.5	ENSMUSP00000006692.4	1206	ENSMUSE00000215068	ENSMUSE00000215071	122437827	122438026	122437415	122437489	5	6	GTG|GTGAG
ENSMUSG00000036046.14	5031439G07Rik	ENSMUST00000047144.12	ENSMUSP00000037011.6	1215	ENSMUSE00001223861	ENSMUSE00000316127	84953902	84954042	84953130	84953321	6	7	CGC|GTGAG
ENSMUSG00000029364.15	Wsb2	ENSMUST00000031309.15	ENSMUSP00000031309.9	1215	ENSMUSE00000188221	ENSMUSE00000188219	117371089	117371220	117374113	117374213	4	5	ACG|GTAAG
ENSMUSG00000039041.15	Adrm1	ENSMUST00000061437.4	ENSMUSP00000050076.4	1224	ENSMUSE00000392947	ENSMUSE00001309329	180173910	180174033	180174309	180174395	4	5	GCG|GTGAG
ENSMUSG00000019278.5	Dpep1	ENSMUST00000019422.5	ENSMUSP00000019422.4	1233	ENSMUSE00000215205	ENSMUSE00000373076	123200638	123200773	123200892	123201812	10	11	CTG|GTAAG
ENSMUSG00000075528.13	Aarsd1	ENSMUST00000070395.8	ENSMUSP00000067912.8	1239	ENSMUSE00001292077	ENSMUSE00001250283	101411294	101411450	101411083	101411199	5	6	CAG|GTGAG
ENSMUSG00000064289.15	Tank	ENSMUST00000112501.8	ENSMUSP00000108120.2	1245	ENSMUSE00001262062	ENSMUSE00001299964	61627721	61627839	61643715	61643785	5	6	AAG|GTGAG
ENSMUSG00000018541.10	Cwc25	ENSMUST00000018685.8	ENSMUSP00000018685.2	1251	ENSMUSE00000285300	ENSMUSE00000285292	97753216	97753279	97752570	97752763	6	7	CAG|GTGAG
ENSMUSG00000028886.15	Eya3	ENSMUST00000180250.7	ENSMUSP00000136812.1	1251	ENSMUSE00001271030	ENSMUSE00001281363	132711842	132711963	132719212	132719312	14	15	TCG|GTAAG
ENSMUSG00000092622.8	Khdc3	ENSMUST00000167514.1	ENSMUSP00000132527.1	1251	ENSMUSE00000916227	ENSMUSE00001317484	73102510	73102675	73102830	73103009	1	2	TTG|GTAAG
ENSMUSG00000021115.15	Vrk1	ENSMUST00000085026.11	ENSMUSP00000082101.4	1251	ENSMUSE00000249172	ENSMUSE00000249153	106059618	106059676	106062630	106062808	10	11	CAG|GTGAG
ENSMUSG00000027793.6	Ccna1	ENSMUST00000198320.4	ENSMUSP00000143447.1	1266	ENSMUSE00000173075	ENSMUSE00001011306	55050546	55050670	55049678	55049901	4	5	GAA|GTAAG
ENSMUSG00000004654.6	Ghrhr	ENSMUST00000063578.5	ENSMUSP00000068120.3	1272	ENSMUSE00001065635	ENSMUSE00000426330	55386812	55386853	55388169	55388530	12	13	GAG|GTGAG
ENSMUSG00000017057.9	Il13ra1	ENSMUST00000033418.7	ENSMUSP00000033418.7	1275	ENSMUSE00000206123	ENSMUSE00000206129	36148979	36149111	36152018	36152114	8	9	TAG|GTAAG
ENSMUSG00000031557.16	Plekha2	ENSMUST00000128715.7	ENSMUSP00000122564.1	1278	ENSMUSE00000210727	ENSMUSE00000210722	25071999	25072055	25063938	25063986	3	4	AAG|GTGAG
ENSMUSG00000058013.11	Septin11	ENSMUST00000202308.3	ENSMUSP00000144136.1	1278	ENSMUSE00000542353	ENSMUSE00000188418	93139449	93139563	93148387	93148582	2	3	TGG|GTGAG
ENSMUSG00000051401.7	Kctd16	ENSMUST00000236889.1	ENSMUSP00000158201.1	1284	ENSMUSE00001462019	ENSMUSE00001462566	40258030	40259192	40530652	40531630	2	3	ATC|GTGAG
ENSMUSG00000058013.11	Septin11	ENSMUST00000074733.10	ENSMUSP00000074293.7	1290	ENSMUSE00000542353	ENSMUSE00000188418	93139449	93139563	93148387	93148582	2	3	TGG|GTGAG
ENSMUSG00000031672.8	Got2	ENSMUST00000034097.7	ENSMUSP00000034097.7	1293	ENSMUSE00001232870	ENSMUSE00001240977	95870775	95870925	95869472	95869637	7	8	ACG|GTGAG
ENSMUSG00000058013.11	Septin11	ENSMUST00000201421.3	ENSMUSP00000143928.1	1296	ENSMUSE00000542353	ENSMUSE00000188418	93139449	93139563	93148387	93148582	2	3	TGG|GTGAG
ENSMUSG00000022875.18	Kng1	ENSMUST00000039492.13	ENSMUSP00000040485.6	1299	ENSMUSE00000308759	ENSMUSE00001045517	23061611	23061692	23067695	23067867	3	4	CAA|GTAAG
ENSMUSG00000027374.12	Mrps5	ENSMUST00000028852.12	ENSMUSP00000028852.6	1299	ENSMUSE00001249304	ENSMUSE00000168880	127596900	127596934	127598186	127598276	6	7	GAG|GTAAG
ENSMUSG00000026047.13	Poglut2	ENSMUST00000027213.13	ENSMUSP00000027213.7	1299	ENSMUSE00001261784	ENSMUSE00000155371	44114441	44114518	44113003	44113175	4	5	AAG|GTGAG
ENSMUSG00000022841.15	Ap2m1	ENSMUST00000007216.8	ENSMUSP00000007216.8	1308	ENSMUSE00001278728	ENSMUSE00001251113	20541956	20542091	20542197	20542294	9	10	GAG|GTGAG
ENSMUSG00000011171.11	Vipr2	ENSMUST00000011315.9	ENSMUSP00000011315.3	1314	ENSMUSE00000962987	ENSMUSE00001225872	116077728	116077893	116080033	116080132	1	2	CGG|GTGAG
ENSMUSG00000029775.14	Klhdc10	ENSMUST00000068259.9	ENSMUSP00000069669.6	1320	ENSMUSE00000505956	ENSMUSE00000291697	30401896	30402150	30427709	30427795	1	2	CAG|GTAAG
ENSMUSG00000068479.5	Mfap1a	ENSMUST00000089926.5	ENSMUSP00000087372.5	1320	ENSMUSE00000824796	ENSMUSE00000994157	121506463	121506665	121502332	121502869	1	2	AAG|GTGAG
ENSMUSG00000048222.3	Mfap1b	ENSMUST00000056732.3	ENSMUSP00000049548.3	1320	ENSMUSE00000739158	ENSMUSE00001010120	121473834	121474067	121469779	121470316	1	2	AAG|GTGAG
ENSMUSG00000092622.8	Khdc3	ENSMUST00000034737.12	ENSMUSP00000034737.6	1323	ENSMUSE00000336660	ENSMUSE00001317484	73102398	73102675	73102830	73103009	1	2	TTG|GTAAG
ENSMUSG00000021115.15	Vrk1	ENSMUST00000220629.1	ENSMUSP00000152109.1	1323	ENSMUSE00000249172	ENSMUSE00000249153	106059618	106059676	106062630	106062808	10	11	CAG|GTGAG
ENSMUSG00000017561.16	Crlf3	ENSMUST00000061283.14	ENSMUSP00000060028.8	1329	ENSMUSE00001228931	ENSMUSE00001304580	80064192	80064399	80060098	80060185	2	3	AAG|GTGAG
ENSMUSG00000070388.3	Fbxo39	ENSMUST00000108504.1	ENSMUSP00000104144.1	1332	ENSMUSE00000588125	ENSMUSE00000676980	72318342	72318518	72319083	72319416	3	4	AAG|GTGAG
ENSMUSG00000026782.15	Abi2	ENSMUST00000052332.14	ENSMUSP00000058754.8	1341	ENSMUSE00000629857	ENSMUSE00000629855	60437056	60437232	60443985	60444082	3	4	AAG|GTGAG
ENSMUSG00000020638.8	Cmpk2	ENSMUST00000020969.4	ENSMUSP00000020969.3	1344	ENSMUSE00000107298	ENSMUSE00000374837	26471406	26471520	26473996	26474197	2	3	CTG|GTAAG
ENSMUSG00000064289.15	Tank	ENSMUST00000078074.8	ENSMUSP00000077219.2	1347	ENSMUSE00001262062	ENSMUSE00001299964	61627721	61627839	61643715	61643785	4	5	AAG|GTGAG
ENSMUSG00000016255.5	Tubb1	ENSMUST00000016399.5	ENSMUSP00000016399.5	1356	ENSMUSE00000364820	ENSMUSE00000229519	174455657	174455765	174456590	174456700	2	3	ACG|GTAAG
ENSMUSG00000050079.10	Rspry1	ENSMUST00000212729.1	ENSMUSP00000148724.1	1359	ENSMUSE00000212894	ENSMUSE00000212907	94635425	94635491	94636624	94636755	6	7	CAA|GTGAG
ENSMUSG00000042596.7	Tfap2d	ENSMUST00000037294.7	ENSMUSP00000037699.7	1359	ENSMUSE00001215808	ENSMUSE00001296689	19119162	19119280	19142837	19142978	5	6	AAG|GTGAG
ENSMUSG00000041930.7	Fam222a	ENSMUST00000043650.7	ENSMUSP00000045724.7	1362	ENSMUSE00000271189	ENSMUSE00000389063	114594341	114594467	114610827	114613220	2	3	AGT|GTGAG
ENSMUSG00000020051.17	Pah	ENSMUST00000020241.16	ENSMUSP00000020241.7	1362	ENSMUSE00000100126	ENSMUSE00000338934	87581848	87581963	87583532	87584136	12	13	ATA|GTGAG
ENSMUSG00000030341.17	Tnfrsf1a	ENSMUST00000032491.14	ENSMUSP00000032491.8	1365	ENSMUSE00000197611	ENSMUSE00000197620	125357721	125357870	125358054	125358132	4	5	CCT|GTAAG
ENSMUSG00000104445.1	Rhbg	ENSMUST00000171887.3	ENSMUSP00000130767.1	1368	ENSMUSE00001344620	ENSMUSE00001344338	88247687	88247837	88247432	88247579	3	4	GGG|GTGAG
ENSMUSG00000067860.11	Zic3	ENSMUST00000088629.3	ENSMUSP00000086001.3	1371	ENSMUSE00000753962	ENSMUSE00000553575	58031010	58032237	58033362	58033525	1	2	CAG|GTGAG
ENSMUSG00000027207.15	Galk2	ENSMUST00000094604.8	ENSMUSP00000092186.2	1377	ENSMUSE00001255705	ENSMUSE00001233728	125878278	125878366	125887864	125887987	2	3	TAG|GTGAG
ENSMUSG00000035378.17	Shq1	ENSMUST00000089245.6	ENSMUSP00000086656.6	1377	ENSMUSE00000345228	ENSMUSE00000247011	100648164	100648291	100611736	100611856	6	7	TAG|GTAAG
ENSMUSG00000032528.5	Vipr1	ENSMUST00000035115.4	ENSMUSP00000035115.4	1380	ENSMUSE00000258668	ENSMUSE00000258642	121661396	121661528	121664524	121664677	6	7	TCG|GTGAG
ENSMUSG00000024386.9	Proc	ENSMUST00000234651.1	ENSMUSP00000157269.1	1383	ENSMUSE00000406041	ENSMUSE00001453190	32125095	32125212	32123126	32123816	8	9	TTG|GTGAG
ENSMUSG00000059588.13	Calcrl	ENSMUST00000099944.3	ENSMUSP00000097527.3	1392	ENSMUSE00000165900	ENSMUSE00000165903	84351179	84351305	84348205	84348358	6	7	CCT|GTGAG
ENSMUSG00000044156.14	Hepacam2	ENSMUST00000049985.14	ENSMUSP00000058882.7	1392	ENSMUSE00000456823	ENSMUSE00000703675	3463261	3463370	3457096	3457916	9	10	AGA|GTGAG
ENSMUSG00000022103.10	Gfra2	ENSMUST00000022699.9	ENSMUSP00000022699.8	1395	ENSMUSE00000123632	ENSMUSE00000457644	70895772	70896086	70901489	70901572	2	3	AGG|GTGAG
ENSMUSG00000041361.13	Myzap	ENSMUST00000093823.7	ENSMUSP00000091342.1	1401	ENSMUSE00001287228	ENSMUSE00001255050	71564410	71564565	71560955	71561047	3	4	GAC|GTGAG
ENSMUSG00000067860.11	Zic3	ENSMUST00000088627.10	ENSMUSP00000085999.4	1401	ENSMUSE00000553563	ENSMUSE00000553575	58030643	58032237	58033362	58033525	1	2	CAG|GTGAG
ENSMUSG00000022437.7	Samm50	ENSMUST00000023071.7	ENSMUSP00000023071.6	1410	ENSMUSE00000379933	ENSMUSE00000126628	84210484	84210630	84211037	84211178	13	14	ATG|GTGAG
ENSMUSG00000032586.9	Traip	ENSMUST00000049348.8	ENSMUSP00000040001.3	1413	ENSMUSE00000402634	ENSMUSE00000481012	107970469	107970618	107970708	107970758	13	14	GTG|GTAAG
ENSMUSG00000043262.16	Uevld	ENSMUST00000094398.12	ENSMUSP00000091964.4	1416	ENSMUSE00001295466	ENSMUSE00001301795	46955024	46955089	46950828	46950991	3	4	AGG|GTAAG
ENSMUSG00000026721.16	Rabgap1l	ENSMUST00000195442.5	ENSMUSP00000141666.1	1434	ENSMUSE00000162097	ENSMUSE00000162101	160733529	160733703	160724032	160724189	6	7	GCA|GTAAG
ENSMUSG00000042472.11	Zfp410	ENSMUST00000045931.11	ENSMUSP00000045550.10	1437	ENSMUSE00000434641	ENSMUSE00000434639	84332935	84333024	84337616	84337741	8	9	CAG|GTGAG
ENSMUSG00000061815.11	Rufy4	ENSMUST00000080167.10	ENSMUSP00000079062.4	1440	ENSMUSE00000544363	ENSMUSE00000468363	74131178	74131247	74132720	74133346	7	8	GAG|GTGAG
ENSMUSG00000061778.10	Mospd2	ENSMUST00000112247.8	ENSMUSP00000107866.2	1446	ENSMUSE00000208444	ENSMUSE00000208449	164944973	164945069	164944217	164944313	11	12	AAG|GTGAG
ENSMUSG00000022510.14	Trp63	ENSMUST00000115308.8	ENSMUSP00000110963.2	1452	ENSMUSE00000127724	ENSMUSE00000127721	25868167	25868249	25870997	25871133	9	10	CCA|GTGAG
ENSMUSG00000012126.16	Ubxn11	ENSMUST00000074690.10	ENSMUSP00000074255.4	1455	ENSMUSE00001254173	ENSMUSE00001284733	134123842	134123919	134124834	134124954	10	11	AAG|GTAAG
ENSMUSG00000061778.10	Mospd2	ENSMUST00000112248.8	ENSMUSP00000107867.2	1461	ENSMUSE00000208444	ENSMUSE00000208449	164944973	164945069	164944217	164944313	11	12	AAG|GTGAG
ENSMUSG00000029338.13	Antxr2	ENSMUST00000031281.13	ENSMUSP00000031281.9	1464	ENSMUSE00000330123	ENSMUSE00000363178	97977601	97977699	97975321	97975390	9	10	AGA|GTGAG
ENSMUSG00000020646.17	Mboat2	ENSMUST00000221952.1	ENSMUSP00000152348.1	1464	ENSMUSE00000993377	ENSMUSE00000107396	24955277	24955409	24957573	24957724	10	11	GCT|GTGAG
ENSMUSG00000038732.15	Mboat1	ENSMUST00000047311.15	ENSMUSP00000045441.8	1479	ENSMUSE00000288586	ENSMUSE00000288580	30237963	30238095	30241164	30241315	11	12	GCG|GTGAG
ENSMUSG00000038332.13	Sesn1	ENSMUST00000041438.6	ENSMUSP00000043034.6	1479	ENSMUSE00000296649	ENSMUSE00000296643	41898183	41898425	41902529	41902676	5	6	TCG|GTAAG
ENSMUSG00000026834.13	Acvr1c	ENSMUST00000028178.13	ENSMUSP00000028178.7	1482	ENSMUSE00000496919	ENSMUSE00000163306	58284832	58284999	58283389	58283545	5	6	AAG|GTAAG
ENSMUSG00000031898.9	Dpep3	ENSMUST00000034371.8	ENSMUSP00000034371.7	1482	ENSMUSE00001034986	ENSMUSE00000214494	105974695	105974830	105973513	105973851	9	10	CAG|GTGAG
ENSMUSG00000020235.16	Fzr1	ENSMUST00000140901.7	ENSMUSP00000114203.1	1482	ENSMUSE00000102198	ENSMUSE00001220381	81368523	81368756	81368131	81368235	11	12	CTG|GTGAG
ENSMUSG00000024471.12	Myot	ENSMUST00000115498.1	ENSMUSP00000111160.1	1491	ENSMUSE00000142656	ENSMUSE00000142657	44345012	44345144	44346008	44346215	6	7	AAA|GTAAG
ENSMUSG00000028868.13	Wasf2	ENSMUST00000084241.11	ENSMUSP00000081263.5	1494	ENSMUSE00001238901	ENSMUSE00000182945	133176441	133176612	133184969	133185103	2	3	TGA|GTAAG
ENSMUSG00000025997.13	Ikzf2	ENSMUST00000187184.6	ENSMUSP00000141075.1	1503	ENSMUSE00001327166	ENSMUSE00000544792	69577859	69578047	69570493	69570660	5	6	ATG|GTGAG
ENSMUSG00000027950.7	Chrnb2	ENSMUST00000029562.4	ENSMUSP00000029562.3	1506	ENSMUSE00000307828	ENSMUSE00000400336	89760672	89761641	89752433	89757270	5	6	AGT|GTGAG
ENSMUSG00000040703.11	Cyp2s1	ENSMUST00000043314.9	ENSMUSP00000041175.3	1506	ENSMUSE00000312657	ENSMUSE00000353791	25803916	25804057	25802475	25803759	8	9	TAG|GTAAG
ENSMUSG00000026047.13	Poglut2	ENSMUST00000065767.8	ENSMUSP00000064500.2	1509	ENSMUSE00001261784	ENSMUSE00000155371	44114441	44114518	44113003	44113175	4	5	AAG|GTGAG
ENSMUSG00000032523.11	Hhatl	ENSMUST00000163981.2	ENSMUSP00000131971.1	1512	ENSMUSE00000220435	ENSMUSE00000220434	121788995	121789204	121788660	121788828	6	7	CAG|GTGAG
ENSMUSG00000018168.8	Ikzf3	ENSMUST00000103141.3	ENSMUSP00000099430.3	1524	ENSMUSE00001285394	ENSMUSE00000661379	98476927	98477043	98464902	98467686	7	8	TCG|GTGAG
ENSMUSG00000028886.15	Eya3	ENSMUST00000079157.10	ENSMUSP00000078157.4	1533	ENSMUSE00001271030	ENSMUSE00001281363	132711842	132711963	132719212	132719312	16	17	TCG|GTAAG
ENSMUSG00000025764.14	Jade1	ENSMUST00000191952.1	ENSMUSP00000141499.1	1533	ENSMUSE00000104072	ENSMUSE00000153013	41600022	41600189	41601367	41601483	7	8	GAG|GTAAG
ENSMUSG00000026816.14	Gtf3c5	ENSMUST00000028157.8	ENSMUSP00000028157.8	1545	ENSMUSE00000163105	ENSMUSE00000347477	28568485	28568627	28567608	28567784	10	11	CTG|GTAAG
ENSMUSG00000030850.17	Ate1	ENSMUST00000035458.14	ENSMUSP00000043365.7	1551	ENSMUSE00000368332	ENSMUSE00000304959	130507482	130507699	130503722	130503850	6	7	GAG|GTGAG
ENSMUSG00000020646.17	Mboat2	ENSMUST00000110942.10	ENSMUSP00000106567.3	1560	ENSMUSE00000993377	ENSMUSE00000107396	24955277	24955409	24957573	24957724	11	12	GCT|GTGAG
ENSMUSG00000022186.14	Oxct1	ENSMUST00000110690.8	ENSMUSP00000106318.2	1563	ENSMUSE00001227319	ENSMUSE00001237048	4053715	4053864	4057669	4057775	5	6	GAG|GTGAG
ENSMUSG00000014303.13	Glis2	ENSMUST00000014447.12	ENSMUSP00000014447.6	1566	ENSMUSE00001254724	ENSMUSE00000375737	4611751	4611869	4613386	4615957	6	7	CAG|GTGAG
ENSMUSG00000032727.14	Mier3	ENSMUST00000047412.10	ENSMUSP00000036809.4	1572	ENSMUSE00000316287	ENSMUSE00001289903	111711689	111711780	111714241	111714368	10	11	AAG|GTGAG
ENSMUSG00000025997.13	Ikzf2	ENSMUST00000027146.8	ENSMUSP00000027146.2	1581	ENSMUSE00000264347	ENSMUSE00000544792	69577781	69578047	69570493	69570660	4	5	CTG|GTGAG
ENSMUSG00000034024.8	Cct2	ENSMUST00000047672.8	ENSMUSP00000036288.7	1608	ENSMUSE00000233664	ENSMUSE00000233656	117056040	117056159	117055107	117055235	11	12	TTG|GTGAG
ENSMUSG00000030409.16	Dmpk	ENSMUST00000108473.9	ENSMUSP00000104113.3	1614	ENSMUSE00001283894	ENSMUSE00001300755	19087240	19087333	19087494	19087700	6	7	ATG|GTGAG
ENSMUSG00000042354.7	Gnl3	ENSMUST00000037739.7	ENSMUSP00000047119.6	1617	ENSMUSE00000237973	ENSMUSE00001433660	31012723	31012789	31012433	31012634	14	15	CAG|GTAAG
ENSMUSG00000027884.16	Clcc1	ENSMUST00000106609.7	ENSMUSP00000102220.1	1620	ENSMUSE00001308550	ENSMUSE00001231012	108661355	108661495	108661932	108662033	2	3	CAG|GTGAG
ENSMUSG00000020672.14	Sntg2	ENSMUST00000021004.13	ENSMUSP00000021004.7	1620	ENSMUSE00001297901	ENSMUSE00001219452	30236589	30236705	30229576	30229647	12	13	CCG|GTAAG
ENSMUSG00000001155.13	Ftcd	ENSMUST00000001183.7	ENSMUSP00000001183.7	1626	ENSMUSE00001229241	ENSMUSE00001277857	76576501	76576684	76578002	76578130	2	3	AGG|GTGAG
ENSMUSG00000032727.14	Mier3	ENSMUST00000109272.8	ENSMUSP00000104895.2	1656	ENSMUSE00001272989	ENSMUSE00001289903	111711686	111711780	111714241	111714368	10	11	AAG|GTGAG
ENSMUSG00000058571.11	Gpc6	ENSMUST00000088483.9	ENSMUSP00000085835.3	1668	ENSMUSE00001273827	ENSMUSE00000514241	117435652	117436043	117624385	117624550	4	5	AAG|GTGAG
ENSMUSG00000026594.14	Ralgps2	ENSMUST00000172057.7	ENSMUSP00000132533.1	1668	ENSMUSE00000274832	ENSMUSE00000274824	156887947	156888030	156887091	156887180	4	5	CAC|GTAAG
ENSMUSG00000022510.14	Trp63	ENSMUST00000065523.11	ENSMUSP00000067005.5	1668	ENSMUSE00000127724	ENSMUSE00000127721	25868167	25868249	25870997	25871133	9	10	CCA|GTGAG
ENSMUSG00000027030.15	Stk39	ENSMUST00000102715.3	ENSMUSP00000099776.3	1671	ENSMUSE00001299112	ENSMUSE00001276331	68368996	68369105	68368397	68368498	6	7	CAG|GTGAG
ENSMUSG00000034220.7	Gpc1	ENSMUST00000045970.7	ENSMUSP00000047199.6	1674	ENSMUSE00000507609	ENSMUSE00000287124	92831645	92832097	92853347	92853505	1	2	CGG|GTGAG
ENSMUSG00000024474.7	Ik	ENSMUST00000007042.5	ENSMUSP00000007042.5	1674	ENSMUSE00000394520	ENSMUSE00000142702	36744656	36744788	36745611	36745677	1	2	ATA|GTGAG
ENSMUSG00000019831.14	Wasf1	ENSMUST00000105509.1	ENSMUSP00000101148.1	1680	ENSMUSE00000398335	ENSMUSE00000098383	40920248	40920408	40926484	40926618	2	3	TAA|GTAAG
ENSMUSG00000047789.5	Slc38a9	ENSMUST00000052514.5	ENSMUSP00000052172.4	1683	ENSMUSE00000342084	ENSMUSE00000353578	112714141	112714247	112723198	112723311	11	12	AAT|GTGAG
ENSMUSG00000030930.14	Chst15	ENSMUST00000080215.5	ENSMUSP00000079105.5	1686	ENSMUSE00000204887	ENSMUSE00000300674	132247864	132248020	132241417	132241564	6	7	CCC|GTGAG
ENSMUSG00000047298.3	Kcnv2	ENSMUST00000056708.3	ENSMUSP00000055091.3	1689	ENSMUSE00000395161	ENSMUSE00000338995	27322588	27324157	27333642	27337179	1	2	GCG|GTAAG
ENSMUSG00000061815.11	Rufy4	ENSMUST00000127134.1	ENSMUSP00000115873.1	1692	ENSMUSE00000544363	ENSMUSE00000468363	74131178	74131247	74132720	74133346	7	8	GAG|GTGAG
ENSMUSG00000026594.14	Ralgps2	ENSMUST00000027886.13	ENSMUSP00000027886.7	1695	ENSMUSE00000274832	ENSMUSE00000274824	156887947	156888030	156887091	156887180	5	6	CAC|GTAAG
ENSMUSG00000028677.19	Rnf220	ENSMUST00000030439.14	ENSMUSP00000030439.8	1701	ENSMUSE00001282978	ENSMUSE00001312755	117489589	117490330	117307546	117307678	2	3	GAT|GTAAG
ENSMUSG00000006345.10	Ggt1	ENSMUST00000134503.7	ENSMUSP00000121312.1	1707	ENSMUSE00000101548	ENSMUSE00000226163	75585158	75585285	75585387	75585499	11	12	CAG|GTAAG
ENSMUSG00000026594.14	Ralgps2	ENSMUST00000185198.6	ENSMUSP00000139618.1	1707	ENSMUSE00000274832	ENSMUSE00000274824	156887947	156888030	156887091	156887180	5	6	CAC|GTAAG
ENSMUSG00000024220.14	Zfp523	ENSMUST00000233613.1	ENSMUSP00000156638.1	1707	ENSMUSE00001204619	ENSMUSE00000139853	28201008	28201133	28201261	28201440	8	9	CAG|GTGAG
ENSMUSG00000035378.17	Shq1	ENSMUST00000170667.7	ENSMUSP00000127797.1	1710	ENSMUSE00000908490	ENSMUSE00000247011	100630883	100631006	100611736	100611856	9	10	TAG|GTAAG
ENSMUSG00000024105.3	Themis3	ENSMUST00000024914.3	ENSMUSP00000024914.2	1710	ENSMUSE00000277328	ENSMUSE00000409561	66559547	66560020	66554505	66556264	3	4	TAG|GTGAG
ENSMUSG00000027330.16	Cdc25b	ENSMUST00000028804.14	ENSMUSP00000028804.8	1731	ENSMUSE00001235373	ENSMUSE00001218022	131191350	131191386	131191596	131191721	5	6	CCA|GTGAG
ENSMUSG00000074886.11	Grk6	ENSMUST00000224118.1	ENSMUSP00000152968.1	1731	ENSMUSE00000118347	ENSMUSE00000118354	55451703	55451843	55452135	55452325	8	9	GTA|GTGAG
ENSMUSG00000050079.10	Rspry1	ENSMUST00000211983.1	ENSMUSP00000148737.1	1731	ENSMUSE00000212894	ENSMUSE00000212907	94635425	94635491	94636624	94636755	7	8	CAA|GTGAG
ENSMUSG00000029510.15	Gpc2	ENSMUST00000161827.7	ENSMUSP00000124459.1	1740	ENSMUSE00000869549	ENSMUSE00001347345	138279649	138280005	138278839	138278997	1	2	CAG|GTGAG
ENSMUSG00000028284.13	Map3k7	ENSMUST00000080933.12	ENSMUSP00000079734.6	1740	ENSMUSE00001221729	ENSMUSE00001289282	32002089	32002153	32010316	32010421	12	13	CAG|GTGAG
ENSMUSG00000038485.6	Socs7	ENSMUST00000045540.3	ENSMUSP00000040896.3	1740	ENSMUSE00000286717	ENSMUSE00000286708	97373066	97373130	97376437	97376541	2	3	CAG|GTGAG
ENSMUSG00000059811.13	Atl2	ENSMUST00000068282.6	ENSMUSP00000064758.5	1752	ENSMUSE00001417629	ENSMUSE00000475049	79895909	79896123	79875802	79876046	1	2	TAG|GTGAG
ENSMUSG00000029699.13	Ssc4d	ENSMUST00000111153.7	ENSMUSP00000106783.1	1761	ENSMUSE00000686856	ENSMUSE00000686855	135966075	135966152	135965571	135965885	5	6	AAG|GTGAG
ENSMUSG00000022510.14	Trp63	ENSMUST00000040231.12	ENSMUSP00000038117.6	1761	ENSMUSE00000127724	ENSMUSE00000127721	25868167	25868249	25870997	25871133	7	8	CCA|GTGAG
ENSMUSG00000074886.11	Grk6	ENSMUST00000001115.15	ENSMUSP00000001115.8	1770	ENSMUSE00000118347	ENSMUSE00000118354	55451703	55451843	55452135	55452325	8	9	GTA|GTGAG
ENSMUSG00000026594.14	Ralgps2	ENSMUST00000191605.6	ENSMUSP00000139645.1	1773	ENSMUSE00000274832	ENSMUSE00000274824	156887947	156888030	156887091	156887180	5	6	CAC|GTAAG
ENSMUSG00000031605.8	Klhl2	ENSMUST00000034017.8	ENSMUSP00000034017.7	1782	ENSMUSE00000582120	ENSMUSE00000683316	64822991	64823097	64811680	64811801	3	4	CAG|GTGAG
ENSMUSG00000040717.6	Il17rd	ENSMUST00000225146.1	ENSMUSP00000153543.1	1785	ENSMUSE00000249479	ENSMUSE00001422479	27099483	27100425	27101277	27102509	12	13	TAG|GTGAG
ENSMUSG00000062075.13	Lmnb2	ENSMUST00000179022.7	ENSMUSP00000136524.1	1791	ENSMUSE00000436317	ENSMUSE00000609520	80917964	80918245	80909909	80910045	1	2	GAG|GTGAG
ENSMUSG00000032867.8	Fbxw8	ENSMUST00000049474.8	ENSMUSP00000047012.7	1797	ENSMUSE00000290786	ENSMUSE00000290777	118142668	118142772	118128809	118128973	2	3	CAG|GTGAG
ENSMUSG00000029913.14	Prdm5	ENSMUST00000031976.13	ENSMUSP00000031976.7	1800	ENSMUSE00000193770	ENSMUSE00000193753	65881049	65881142	65883523	65883683	10	11	ACA|GTGAG
ENSMUSG00000044294.8	Krt84	ENSMUST00000023720.7	ENSMUSP00000023720.7	1812	ENSMUSE00000132401	ENSMUSE00001021242	101532186	101532820	101530829	101531037	1	2	AAG|GTGAG
ENSMUSG00000030062.7	Rpn1	ENSMUST00000032143.7	ENSMUSP00000032143.6	1827	ENSMUSE00000394103	ENSMUSE00000614426	88101975	88102220	88103365	88105304	9	10	AGG|GTGAG
ENSMUSG00000038909.16	Kat7	ENSMUST00000107734.9	ENSMUSP00000103362.3	1836	ENSMUSE00000648580	ENSMUSE00000577648	95294563	95294645	95291520	95291609	5	6	AAG|GTGAG
ENSMUSG00000055116.8	Arntl	ENSMUST00000210074.1	ENSMUSP00000147764.1	1842	ENSMUSE00000588943	ENSMUSE00000513868	113312794	113312896	113313459	113314126	16	17	TTG|GTGAG
ENSMUSG00000038909.16	Kat7	ENSMUST00000092766.11	ENSMUSP00000090441.5	1842	ENSMUSE00000648580	ENSMUSE00000577648	95294563	95294645	95291520	95291609	5	6	AAG|GTGAG
ENSMUSG00000026068.11	Il18rap	ENSMUST00000027237.11	ENSMUSP00000027237.5	1845	ENSMUSE00001246408	ENSMUSE00001307232	40531476	40531626	40537058	40537123	7	8	TTG|GTAAG
ENSMUSG00000048029.10	Eno4	ENSMUST00000054280.9	ENSMUSP00000062584.6	1860	ENSMUSE00000336767	ENSMUSE00000395252	58964378	58964573	58968502	58968569	11	12	ACG|GTAAG
ENSMUSG00000020904.11	Cfap52	ENSMUST00000021287.11	ENSMUSP00000021287.5	1863	ENSMUSE00000112173	ENSMUSE00000112169	67931724	67931869	67930729	67930880	10	11	GAG|GTGAG
ENSMUSG00000032898.9	Fbxo21	ENSMUST00000035579.9	ENSMUSP00000035506.7	1863	ENSMUSE00000291172	ENSMUSE00000291166	117988778	117988924	117989124	117989260	5	6	CAG|GTGAG
ENSMUSG00000027359.16	Slc27a2	ENSMUST00000061491.13	ENSMUSP00000057595.7	1863	ENSMUSE00000874485	ENSMUSE00000168712	126577860	126577950	126578849	126579047	6	7	AAG|GTGAG
ENSMUSG00000037280.12	Galnt6	ENSMUST00000161514.1	ENSMUSP00000124793.1	1869	ENSMUSE00000359762	ENSMUSE00000291731	100704111	100704260	100703348	100703582	5	6	ACT|GTGAG
ENSMUSG00000021957.7	Tkt	ENSMUST00000022529.7	ENSMUSP00000022529.6	1872	ENSMUSE00000122468	ENSMUSE00000122466	30568975	30569139	30569956	30570112	8	9	ATG|GTGAG
ENSMUSG00000055116.8	Arntl	ENSMUST00000210238.1	ENSMUSP00000147989.1	1881	ENSMUSE00000588943	ENSMUSE00000513868	113312794	113312896	113313459	113314126	20	21	TTG|GTGAG
ENSMUSG00000035109.14	Shc4	ENSMUST00000042246.13	ENSMUSP00000043146.7	1881	ENSMUSE00000325132	ENSMUSE00000597220	125639264	125639517	125627447	125629770	11	12	AAG|GTGAG
ENSMUSG00000040473.15	Cfap69	ENSMUST00000135252.2	ENSMUSP00000117518.2	1884	ENSMUSE00000347856	ENSMUSE00001310142	5644424	5644500	5640129	5640227	5	6	TGG|GTGAG
ENSMUSG00000030409.16	Dmpk	ENSMUST00000238982.1	ENSMUSP00000158930.1	1884	ENSMUSE00001283894	ENSMUSE00001300755	19087240	19087333	19087494	19087700	6	7	ATG|GTGAG
ENSMUSG00000032898.9	Fbxo21	ENSMUST00000202447.3	ENSMUSP00000143873.1	1884	ENSMUSE00000291172	ENSMUSE00000291166	117988778	117988924	117989124	117989260	5	6	CAG|GTGAG
ENSMUSG00000021998.16	Lcp1	ENSMUST00000124499.7	ENSMUSP00000121201.1	1884	ENSMUSE00000276919	ENSMUSE00000276910	75212331	75212526	75214485	75214563	10	11	AAG|GTGAG
ENSMUSG00000028953.10	Abcf2	ENSMUST00000030795.9	ENSMUSP00000030795.8	1887	ENSMUSE00000261206	ENSMUSE00000183771	24567184	24567312	24566479	24566682	12	13	CAG|GTGAG
ENSMUSG00000030409.16	Dmpk	ENSMUST00000032568.13	ENSMUSP00000032568.7	1896	ENSMUSE00001283894	ENSMUSE00001300755	19087240	19087333	19087494	19087700	6	7	ATG|GTGAG
ENSMUSG00000026994.9	Galnt3	ENSMUST00000028378.3	ENSMUSP00000028378.3	1902	ENSMUSE00001277721	ENSMUSE00000165248	66097713	66097862	66095790	66096024	4	5	ACT|GTGAG
ENSMUSG00000062203.15	Gspt1	ENSMUST00000167571.7	ENSMUSP00000130583.1	1908	ENSMUSE00001222381	ENSMUSE00000909636	11222585	11222753	11219292	11220879	14	15	AGG|GTAAG
ENSMUSG00000017639.13	Rab11fip4	ENSMUST00000017783.12	ENSMUSP00000017783.6	1908	ENSMUSE00000987450	ENSMUSE00001074758	79685028	79685127	79685386	79685489	8	9	AAG|GTGAG
ENSMUSG00000070495.11	Ctcfl	ENSMUST00000179693.1	ENSMUSP00000135932.1	1911	ENSMUSE00000592109	ENSMUSE00000592108	173108183	173108303	173107709	173107858	6	7	CAG|GTGAG
ENSMUSG00000062203.15	Gspt1	ENSMUST00000080030.13	ENSMUSP00000078940.7	1911	ENSMUSE00001222381	ENSMUSE00000892393	11222585	11222753	11220052	11220879	14	15	AGG|GTAAG
ENSMUSG00000029504.5	Ddx51	ENSMUST00000031478.5	ENSMUSP00000031478.5	1920	ENSMUSE00000396046	ENSMUSE00000371682	110655092	110655163	110655307	110655413	5	6	CAG|GTGAG
ENSMUSG00000045036.15	Tmem232	ENSMUST00000233738.1	ENSMUSP00000156513.1	1926	ENSMUSE00000351675	ENSMUSE00000374133	65430779	65431031	65402828	65403006	9	10	ACT|GTGAG
ENSMUSG00000028357.13	Kif12	ENSMUST00000030042.2	ENSMUSP00000030042.2	1929	ENSMUSE00001311889	ENSMUSE00001286163	63171652	63171730	63171319	63171431	3	4	CAG|GTGAG
ENSMUSG00000026915.16	Strbp	ENSMUST00000183690.7	ENSMUSP00000139145.1	1947	ENSMUSE00001267297	ENSMUSE00001246119	37600745	37600903	37599121	37599255	12	13	GAG|GTAAG
ENSMUSG00000024076.10	Vit	ENSMUST00000024880.10	ENSMUSP00000024880.9	1953	ENSMUSE00000606182	ENSMUSE00000606181	78579354	78579431	78586658	78586843	6	7	CAG|GTGAG
ENSMUSG00000026814.16	Eng	ENSMUST00000009705.13	ENSMUSP00000009705.7	1962	ENSMUSE00000274649	ENSMUSE00000274642	32678456	32678572	32678891	32679142	11	12	CAG|GTGAG
ENSMUSG00000052593.16	Adam17	ENSMUST00000145118.7	ENSMUSP00000136407.1	1968	ENSMUSE00001277771	ENSMUSE00001308064	21353883	21354013	21351543	21351631	3	4	TTG|GTGAG
ENSMUSG00000022682.8	Rrn3	ENSMUST00000023363.7	ENSMUSP00000023363.6	1971	ENSMUSE00000469093	ENSMUSE00000470120	13792948	13793046	13795985	13796077	9	10	GAT|GTGAG
ENSMUSG00000063409.12	Lrrc43	ENSMUST00000121444.1	ENSMUSP00000113933.1	1983	ENSMUSE00000514591	ENSMUSE00000517688	123492220	123492480	123494201	123494311	2	3	GGG|GTGAG
ENSMUSG00000027603.15	Ggt7	ENSMUST00000029131.10	ENSMUSP00000029131.4	1989	ENSMUSE00000171026	ENSMUSE00000333680	155493609	155493708	155490379	155491116	14	15	ACA|GTGAG
ENSMUSG00000041817.14	Fam169a	ENSMUST00000169863.8	ENSMUSP00000126209.1	1998	ENSMUSE00000297805	ENSMUSE00000297802	97094062	97094147	97097540	97097711	4	5	CAG|GTGAG
ENSMUSG00000063409.12	Lrrc43	ENSMUST00000094327.9	ENSMUSP00000091885.3	2004	ENSMUSE00000514591	ENSMUSE00000517688	123492220	123492480	123494201	123494311	2	3	GGG|GTGAG
ENSMUSG00000022708.16	Zbtb20	ENSMUST00000114691.7	ENSMUSP00000110339.1	2007	ENSMUSE00001283364	ENSMUSE00000700267	43609327	43610931	43618323	43619096	6	7	CAG|GTGAG
ENSMUSG00000026915.16	Strbp	ENSMUST00000072186.11	ENSMUSP00000072047.5	2019	ENSMUSE00001267297	ENSMUSE00001246119	37600745	37600903	37599121	37599255	13	14	GAG|GTAAG
ENSMUSG00000030281.16	Il17rc	ENSMUST00000058300.13	ENSMUSP00000055343.7	2025	ENSMUSE00000197024	ENSMUSE00000197041	113479251	113479301	113480130	113480175	11	12	CAG|GTGAG
ENSMUSG00000045036.15	Tmem232	ENSMUST00000233117.1	ENSMUSP00000156833.1	2025	ENSMUSE00000351675	ENSMUSE00000374133	65430779	65431031	65402828	65403006	11	12	ACT|GTGAG
ENSMUSG00000045036.15	Tmem232	ENSMUST00000086722.9	ENSMUSP00000083927.3	2028	ENSMUSE00000351675	ENSMUSE00000374133	65430779	65431031	65402828	65403006	11	12	ACT|GTGAG
ENSMUSG00000034201.13	Gas2l1	ENSMUST00000109895.1	ENSMUSP00000105521.1	2037	ENSMUSE00001276696	ENSMUSE00001205443	5063826	5064478	5062594	5062701	2	3	CTG|GTAAG
ENSMUSG00000022510.14	Trp63	ENSMUST00000115310.8	ENSMUSP00000110965.2	2043	ENSMUSE00000127724	ENSMUSE00000127721	25868167	25868249	25870997	25871133	9	10	CCA|GTGAG
ENSMUSG00000020363.6	Gfpt2	ENSMUST00000020629.4	ENSMUSP00000020629.4	2049	ENSMUSE00000511629	ENSMUSE00000298701	49824332	49824452	49826744	49826901	13	14	CAG|GTGAG
ENSMUSG00000030880.14	Polr3e	ENSMUST00000207481.1	ENSMUSP00000146970.1	2055	ENSMUSE00000204615	ENSMUSE00000204599	120928428	120928510	120930879	120930986	5	6	AAG|GTGAG
ENSMUSG00000062110.14	Scfd2	ENSMUST00000072857.12	ENSMUSP00000072636.6	2055	ENSMUSE00000517213	ENSMUSE00001287011	74225315	74225449	74212251	74212370	7	8	AAG|GTGAG
ENSMUSG00000038524.13	Fchsd1	ENSMUST00000043437.13	ENSMUSP00000047878.7	2067	ENSMUSE00000270497	ENSMUSE00000500474	37964314	37964418	37964008	37964169	12	13	CAG|GTGAG
ENSMUSG00000025790.14	Slco3a1	ENSMUST00000098371.8	ENSMUSP00000095973.2	2079	ENSMUSE00000721536	ENSMUSE00000265402	74554411	74554633	74504177	74504642	1	2	CTG|GTGAG
ENSMUSG00000061882.12	Ccdc62	ENSMUST00000165148.3	ENSMUSP00000127483.1	2106	ENSMUSE00001298841	ENSMUSE00001230800	123934072	123934264	123936389	123936555	2	3	AAG|GTGAG
ENSMUSG00000022508.5	Bcl6	ENSMUST00000023151.5	ENSMUSP00000023151.5	2124	ENSMUSE00000127716	ENSMUSE00000127714	23969906	23970073	23968307	23968437	7	8	CGG|GTGAG
ENSMUSG00000030880.14	Polr3e	ENSMUST00000106483.3	ENSMUSP00000102092.3	2133	ENSMUSE00000204615	ENSMUSE00000204599	120928428	120928510	120930879	120930986	7	8	AAG|GTGAG
ENSMUSG00000025790.14	Slco3a1	ENSMUST00000026897.13	ENSMUSP00000026897.7	2133	ENSMUSE00000812677	ENSMUSE00000265402	74554411	74554614	74504177	74504642	1	2	CTG|GTGAG
ENSMUSG00000028973.18	Abcb8	ENSMUST00000115077.7	ENSMUSP00000110729.1	2154	ENSMUSE00000183999	ENSMUSE00001205638	24407308	24407455	24408568	24408818	15	16	TTG|GTGAG
ENSMUSG00000086598.9	Btbd18	ENSMUST00000133437.2	ENSMUSP00000142247.1	2172	ENSMUSE00000939673	ENSMUSE00000792123	84661431	84661600	84666144	84668780	4	5	AGG|GTGAG
ENSMUSG00000023944.14	Hsp90ab1	ENSMUST00000024739.13	ENSMUSP00000024739.7	2175	ENSMUSE00001209088	ENSMUSE00000136551	45571018	45571177	45570666	45570799	4	5	ATG|GTGAG
ENSMUSG00000049295.17	Zfp219	ENSMUST00000067549.14	ENSMUSP00000068184.7	2181	ENSMUSE00000967279	ENSMUSE00001430113	52007364	52007495	52006082	52007147	4	5	CAG|GTGAG
ENSMUSG00000026827.12	Gpd2	ENSMUST00000169687.7	ENSMUSP00000130992.1	2184	ENSMUSE00001232652	ENSMUSE00001266900	57267973	57268082	57289845	57290016	2	3	CAA|GTGAG
ENSMUSG00000020459.14	Mtif2	ENSMUST00000093239.10	ENSMUSP00000090926.4	2184	ENSMUSE00001076064	ENSMUSE00000994128	29542345	29542509	29544270	29544410	12	13	TAG|GTGAG
ENSMUSG00000022762.18	Ncam2	ENSMUST00000037785.13	ENSMUSP00000049390.7	2184	ENSMUSE00000458759	ENSMUSE00000458751	81576053	81576172	81578690	81578811	13	14	TCC|GTGAG
ENSMUSG00000021270.13	Hsp90aa1	ENSMUST00000094361.10	ENSMUSP00000091921.4	2202	ENSMUSE00000488971	ENSMUSE00000529410	110693020	110693167	110692604	110692872	8	9	CAG|GTGAG
ENSMUSG00000040717.6	Il17rd	ENSMUST00000035336.4	ENSMUSP00000036076.3	2217	ENSMUSE00000249479	ENSMUSE00000359475	27099483	27100425	27101277	27107286	12	13	TAG|GTGAG
ENSMUSG00000043251.6	Exoc3l	ENSMUST00000057855.3	ENSMUSP00000053766.3	2220	ENSMUSE00000371260	ENSMUSE00000382733	105293062	105293179	105292852	105292977	6	7	CAG|GTAAG
ENSMUSG00000027109.16	Sp3	ENSMUST00000066003.6	ENSMUSP00000065807.6	2220	ENSMUSE00001296638	ENSMUSE00000751131	72940543	72940739	72936648	72938382	5	6	CAG|GTGAG
ENSMUSG00000022708.16	Zbtb20	ENSMUST00000114694.8	ENSMUSP00000110342.2	2226	ENSMUSE00001282621	ENSMUSE00000865041	43609327	43610931	43618323	43642602	14	15	CAG|GTGAG
ENSMUSG00000028702.15	Rad54l	ENSMUST00000102705.9	ENSMUSP00000099766.3	2244	ENSMUSE00000181512	ENSMUSE00000181498	116099637	116099747	116099338	116099461	14	15	CAG|GTAAG
ENSMUSG00000057457.11	Phex	ENSMUST00000079945.10	ENSMUSP00000078863.4	2250	ENSMUSE00000652784	ENSMUSE00000652783	157177477	157177581	157174246	157174322	20	21	CAT|GTAAG
ENSMUSG00000035632.16	Cnot3	ENSMUST00000038913.15	ENSMUSP00000039098.9	2256	ENSMUSE00001262084	ENSMUSE00001302201	3650801	3650875	3650981	3651048	2	3	AAG|GTGAG
ENSMUSG00000019905.8	Gprc6a	ENSMUST00000218684.1	ENSMUSP00000152031.1	2262	ENSMUSE00000099007	ENSMUSE00001409661	51628249	51628552	51626956	51627267	2	3	CAG|GTGAG
ENSMUSG00000029127.15	Zbtb49	ENSMUST00000094833.9	ENSMUSP00000092429.3	2271	ENSMUSE00001090531	ENSMUSE00001271681	38213308	38214383	38210618	38210664	3	4	CAG|GTGAG
ENSMUSG00000042766.17	Trim46	ENSMUST00000041022.14	ENSMUSP00000036053.8	2280	ENSMUSE00000638202	ENSMUSE00000638200	89242167	89242262	89239271	89239524	5	6	GAG|GTGAG
ENSMUSG00000029408.13	Abcb9	ENSMUST00000031354.10	ENSMUSP00000031354.4	2289	ENSMUSE00000495348	ENSMUSE00000188579	124089588	124090262	124083606	124083720	2	3	TGG|GTGAG
ENSMUSG00000039686.14	Zer1	ENSMUST00000113677.2	ENSMUSP00000109307.1	2301	ENSMUSE00001234186	ENSMUSE00001310927	30108221	30108335	30107976	30108122	6	7	AAA|GTGAG
ENSMUSG00000027318.17	Adam33	ENSMUST00000052104.9	ENSMUSP00000052486.3	2316	ENSMUSE00001275321	ENSMUSE00001253596	131056190	131056379	131055914	131055979	6	7	CGG|GTGAG
ENSMUSG00000069072.9	Slc7a14	ENSMUST00000091259.8	ENSMUSP00000088803.2	2316	ENSMUSE00000569034	ENSMUSE00000569033	31230280	31230426	31227045	31227253	5	6	TCT|GTGAG
ENSMUSG00000034889.8	Cactin	ENSMUST00000050867.7	ENSMUSP00000059533.6	2319	ENSMUSE00000300414	ENSMUSE00000300406	81323910	81324024	81324303	81324495	5	6	CAG|GTGAG
ENSMUSG00000078937.8	Cpt1b	ENSMUST00000109313.8	ENSMUSP00000104936.2	2319	ENSMUSE00001299704	ENSMUSE00001306038	89423656	89423793	89423492	89423569	6	7	TAT|GTGAG
ENSMUSG00000024900.5	Cpt1a	ENSMUST00000025835.5	ENSMUSP00000025835.4	2322	ENSMUSE00000145966	ENSMUSE00000146000	3362085	3362222	3364478	3364555	6	7	TAT|GTGAG
ENSMUSG00000106687.5	Dgcr8	ENSMUST00000202260.4	ENSMUSP00000144454.1	2322	ENSMUSE00001360621	ENSMUSE00001359754	18259549	18259655	18258194	18258321	11	12	GGT|GTAAG
ENSMUSG00000032604.16	Qars	ENSMUST00000006838.15	ENSMUSP00000006838.8	2328	ENSMUSE00001293743	ENSMUSE00001250551	108511139	108511210	108511331	108511416	8	9	CAG|GTGAG
ENSMUSG00000027778.15	Ift80	ENSMUST00000107812.7	ENSMUSP00000103442.1	2334	ENSMUSE00001278365	ENSMUSE00001235320	68990742	68990963	68987884	68987994	3	4	ATG|GTAAG
ENSMUSG00000021495.10	Fam193b	ENSMUST00000021957.7	ENSMUSP00000021957.6	2337	ENSMUSE00000407040	ENSMUSE00000334084	55554217	55554448	55552962	55553349	4	5	TTG|GTGAG
ENSMUSG00000039686.14	Zer1	ENSMUST00000044751.13	ENSMUSP00000046441.8	2340	ENSMUSE00001234186	ENSMUSE00001310927	30108221	30108335	30107976	30108122	6	7	AAA|GTGAG
ENSMUSG00000041781.9	Cpsf2	ENSMUST00000047357.9	ENSMUSP00000047797.8	2349	ENSMUSE00000260681	ENSMUSE00000260675	101999373	101999598	102000677	102000976	12	13	CAG|GTAAG
ENSMUSG00000027109.16	Sp3	ENSMUST00000102689.9	ENSMUSP00000099750.3	2352	ENSMUSE00001296638	ENSMUSE00000779558	72940543	72940739	72936427	72938382	6	7	CAG|GTGAG
ENSMUSG00000022604.18	Cep97	ENSMUST00000118500.7	ENSMUSP00000112663.1	2355	ENSMUSE00000128677	ENSMUSE00000715005	55911555	55911630	55904951	55905869	10	11	GAG|GTAAG
ENSMUSG00000020689.4	Itgb3	ENSMUST00000021028.4	ENSMUSP00000021028.4	2364	ENSMUSE00001270410	ENSMUSE00001271017	104642184	104642318	104643576	104644005	9	10	ACG|GTGAG
ENSMUSG00000005899.14	Smpd4	ENSMUST00000165363.9	ENSMUSP00000130720.1	2382	ENSMUSE00001209192	ENSMUSE00001206321	17640126	17640289	17640865	17641061	14	15	AAG|GTGAG
ENSMUSG00000005899.14	Smpd4	ENSMUST00000163476.9	ENSMUSP00000131867.1	2385	ENSMUSE00001209192	ENSMUSE00001206321	17640126	17640289	17640865	17641061	14	15	AAG|GTGAG
ENSMUSG00000006215.12	Zbtb17	ENSMUST00000006377.12	ENSMUSP00000006377.6	2385	ENSMUSE00001259304	ENSMUSE00001291654	141465524	141465640	141465722	141465842	11	12	CGG|GTGAG
ENSMUSG00000027318.17	Adam33	ENSMUST00000183552.7	ENSMUSP00000139344.1	2394	ENSMUSE00001275321	ENSMUSE00001253596	131056190	131056379	131055914	131055979	6	7	CGG|GTGAG
ENSMUSG00000024817.13	Uhrf2	ENSMUST00000025739.13	ENSMUSP00000025739.7	2412	ENSMUSE00001290803	ENSMUSE00000145247	30078540	30078647	30079839	30079943	8	9	CAG|GTGAG
ENSMUSG00000026519.16	Tmem63a	ENSMUST00000161523.7	ENSMUSP00000124021.1	2415	ENSMUSE00000306491	ENSMUSE00000306483	180956420	180956528	180957977	180958047	8	9	CTG|GTGAG
ENSMUSG00000024687.11	Osbp	ENSMUST00000025590.10	ENSMUSP00000025590.9	2418	ENSMUSE00000144395	ENSMUSE00000144398	11983904	11984149	11984392	11984512	8	9	CAG|GTGAG
ENSMUSG00000005899.14	Smpd4	ENSMUST00000090159.12	ENSMUSP00000087620.4	2424	ENSMUSE00001209192	ENSMUSE00001206321	17640126	17640289	17640865	17641061	15	16	AAG|GTGAG
ENSMUSG00000038042.11	Ptpdc1	ENSMUST00000222028.1	ENSMUSP00000152771.1	2427	ENSMUSE00000401534	ENSMUSE00001415528	48606273	48606360	48597758	48597940	2	3	ATG|GTGAG
ENSMUSG00000035437.15	Rabgap1	ENSMUST00000066055.9	ENSMUSP00000068835.3	2430	ENSMUSE00001279153	ENSMUSE00001219206	37475292	37475466	37483728	37483885	5	6	GCT|GTGAG
ENSMUSG00000026721.16	Rabgap1l	ENSMUST00000028049.12	ENSMUSP00000028049.7	2448	ENSMUSE00000162097	ENSMUSE00000162101	160733529	160733703	160724032	160724189	5	6	GCA|GTAAG
ENSMUSG00000039046.15	Usp6nl	ENSMUST00000114937.7	ENSMUSP00000110587.1	2460	ENSMUSE00000311752	ENSMUSE00000430092	6430426	6430578	6440361	6446390	14	15	CTG|GTAAG
ENSMUSG00000021870.17	Slmap	ENSMUST00000102956.7	ENSMUSP00000100021.1	2466	ENSMUSE00000121527	ENSMUSE00000121526	26427235	26427555	26426565	26426682	19	20	AAG|GTGAG
ENSMUSG00000030539.13	Sema4b	ENSMUST00000032754.8	ENSMUSP00000032754.7	2472	ENSMUSE00000317179	ENSMUSE00001373814	80223934	80224016	80224596	80226527	14	15	CAG|GTAAG
ENSMUSG00000005899.14	Smpd4	ENSMUST00000006053.12	ENSMUSP00000006053.6	2472	ENSMUSE00001209192	ENSMUSE00001206321	17640126	17640289	17640865	17641061	15	16	AAG|GTGAG
ENSMUSG00000020687.13	Cdc27	ENSMUST00000093923.8	ENSMUSP00000091452.2	2478	ENSMUSE00000585718	ENSMUSE00000585717	104529341	104529438	104528578	104528732	5	6	TAG|GTGAG
ENSMUSG00000028894.18	Inpp5b	ENSMUST00000184454.7	ENSMUSP00000139221.1	2478	ENSMUSE00001222963	ENSMUSE00001246666	124789069	124789204	124791506	124791616	16	17	GGG|GTGAG
ENSMUSG00000038199.12	Iqca1l	ENSMUST00000088302.9	ENSMUSP00000085642.5	2478	ENSMUSE00000908384	ENSMUSE00000701467	24550123	24550207	24549628	24549762	7	8	CAG|GTGAG
ENSMUSG00000052593.16	Adam17	ENSMUST00000064536.12	ENSMUSP00000067953.6	2484	ENSMUSE00001277771	ENSMUSE00001308064	21353883	21354013	21351543	21351631	3	4	TTG|GTGAG
ENSMUSG00000024978.11	Gpam	ENSMUST00000237146.1	ENSMUSP00000158322.1	2484	ENSMUSE00000146822	ENSMUSE00000146816	55075542	55075679	55074571	55074760	20	21	AAG|GTGAG
ENSMUSG00000020387.15	Jade2	ENSMUST00000109091.1	ENSMUSP00000104719.1	2490	ENSMUSE00000104081	ENSMUSE00000104079	51824943	51825407	51821079	51821196	10	11	AGG|GTAAG
ENSMUSG00000033177.13	Tmprss7	ENSMUST00000114562.2	ENSMUSP00000110209.2	2490	ENSMUSE00001306556	ENSMUSE00001270628	45690758	45690965	45686311	45686441	2	3	TCA|GTAAG
ENSMUSG00000022637.11	Cblb	ENSMUST00000227756.1	ENSMUSP00000153753.1	2493	ENSMUSE00001429465	ENSMUSE00000129086	52186349	52186480	52189013	52189153	14	15	TAG|GTGAG
ENSMUSG00000038379.15	Ttk	ENSMUST00000070326.13	ENSMUSP00000064839.7	2493	ENSMUSE00000459135	ENSMUSE00000459130	83865078	83865158	83868043	83868219	18	19	AAG|GTAAG
ENSMUSG00000020687.13	Cdc27	ENSMUST00000106962.8	ENSMUSP00000102575.2	2496	ENSMUSE00000585718	ENSMUSE00000585717	104529341	104529438	104528578	104528732	5	6	TAG|GTGAG
ENSMUSG00000025764.14	Jade1	ENSMUST00000168086.6	ENSMUSP00000131441.1	2505	ENSMUSE00000104072	ENSMUSE00000153013	41600022	41600189	41601367	41601483	7	8	GAG|GTAAG
ENSMUSG00000024019.18	Cmtr1	ENSMUST00000024816.12	ENSMUSP00000024816.6	2514	ENSMUSE00001290810	ENSMUSE00001305155	29685851	29686049	29687036	29687154	9	10	ATG|GTGAG
ENSMUSG00000022762.18	Ncam2	ENSMUST00000067602.4	ENSMUSP00000063468.3	2514	ENSMUSE00000458759	ENSMUSE00000458751	81576053	81576172	81578690	81578811	13	14	TCC|GTGAG
ENSMUSG00000005952.15	Trpv1	ENSMUST00000102526.8	ENSMUSP00000099585.2	2520	ENSMUSE00000661830	ENSMUSE00000109058	73240141	73240281	73240383	73240681	5	6	TTG|GTGAG
ENSMUSG00000038291.16	Snx25	ENSMUST00000170416.7	ENSMUSP00000127640.1	2523	ENSMUSE00001234188	ENSMUSE00001313266	46080222	46080292	46068056	46068237	5	6	AGG|GTAAG
ENSMUSG00000024170.15	Telo2	ENSMUST00000115181.8	ENSMUSP00000110835.2	2523	ENSMUSE00001214851	ENSMUSE00001274550	25105084	25105175	25104808	25104924	13	14	GAG|GTGAG
ENSMUSG00000039046.15	Usp6nl	ENSMUST00000042503.8	ENSMUSP00000043178.8	2529	ENSMUSE00000311752	ENSMUSE00000814301	6430426	6430578	6440361	6443494	13	14	CTG|GTAAG
ENSMUSG00000021870.17	Slmap	ENSMUST00000139075.7	ENSMUSP00000117816.1	2538	ENSMUSE00000121527	ENSMUSE00000121526	26427235	26427555	26426565	26426682	19	20	AAG|GTGAG
ENSMUSG00000026516.8	Nvl	ENSMUST00000027797.8	ENSMUSP00000027797.7	2568	ENSMUSE00000160131	ENSMUSE00000160126	181097136	181097224	181094984	181095054	21	22	CAG|GTGAG
ENSMUSG00000022604.18	Cep97	ENSMUST00000023270.13	ENSMUSP00000023270.7	2571	ENSMUSE00000128677	ENSMUSE00000128679	55911555	55911630	55899888	55905869	10	11	GAG|GTAAG
ENSMUSG00000040537.17	Adam22	ENSMUST00000046838.13	ENSMUSP00000049120.7	2574	ENSMUSE00000301860	ENSMUSE00000301853	8143042	8143132	8141719	8141770	13	14	GTG|GTGAG
ENSMUSG00000019905.8	Gprc6a	ENSMUST00000219286.1	ENSMUSP00000151341.1	2574	ENSMUSE00000099007	ENSMUSE00000098969	51628249	51628552	51626431	51627267	2	3	CAG|GTGAG
ENSMUSG00000026301.16	Iqca	ENSMUST00000212394.1	ENSMUSP00000148643.1	2574	ENSMUSE00000598502	ENSMUSE00000598501	90073747	90073829	90070512	90070619	13	14	TTG|GTGAG
ENSMUSG00000028842.15	Ago3	ENSMUST00000069097.12	ENSMUSP00000066633.6	2583	ENSMUSE00001006869	ENSMUSE00000234863	126370263	126370382	126368484	126368606	9	10	TTG|GTAAG
ENSMUSG00000005373.13	Mlxipl	ENSMUST00000005507.9	ENSMUSP00000005507.3	2595	ENSMUSE00001226890	ENSMUSE00001280633	135133754	135133873	135133994	135134121	13	14	AAG|GTGAG
ENSMUSG00000022020.15	Naa16	ENSMUST00000022597.14	ENSMUSP00000022597.7	2595	ENSMUSE00001235006	ENSMUSE00000295964	79370002	79370097	79369078	79369184	8	9	CAG|GTAAG
ENSMUSG00000040537.17	Adam22	ENSMUST00000050166.13	ENSMUSP00000055000.7	2607	ENSMUSE00000301860	ENSMUSE00000301853	8143042	8143132	8141719	8141770	13	14	GTG|GTGAG
ENSMUSG00000042102.7	Dmgdh	ENSMUST00000048001.7	ENSMUSP00000039663.6	2610	ENSMUSE00000303092	ENSMUSE00000303085	93715458	93715675	93717555	93717712	12	13	CTG|GTGAG
ENSMUSG00000028943.18	Espn	ENSMUST00000030785.14	ENSMUSP00000030785.8	2616	ENSMUSE00000968228	ENSMUSE00001057530	152139039	152139225	152138736	152138918	3	4	CTG|GTGAG
ENSMUSG00000001440.5	Kpnb1	ENSMUST00000001479.4	ENSMUSP00000001479.3	2631	ENSMUSE00000111077	ENSMUSE00000111070	97178868	97178927	97178270	97178359	6	7	AGG|GTAAG
ENSMUSG00000026785.14	Pkn3	ENSMUST00000045246.7	ENSMUSP00000041025.7	2637	ENSMUSE00001266857	ENSMUSE00001268467	30082816	30082962	30083041	30083150	7	8	CCA|GTGAG
ENSMUSG00000037683.14	Armc3	ENSMUST00000114640.8	ENSMUSP00000110287.2	2646	ENSMUSE00000290542	ENSMUSE00000290535	19235482	19235599	19238641	19238766	3	4	AAG|GTGAG
ENSMUSG00000071647.5	Eml3	ENSMUST00000096241.5	ENSMUSP00000093960.4	2694	ENSMUSE00000621544	ENSMUSE00000621543	8929552	8929952	8930799	8930970	1	2	CCG|GTGAG
ENSMUSG00000028552.13	Eps15	ENSMUST00000102729.9	ENSMUSP00000099790.3	2694	ENSMUSE00001268395	ENSMUSE00001297204	109363179	109363379	109366124	109366240	16	17	TCA|GTAAG
ENSMUSG00000116326.1	Plk4	ENSMUST00000229475.1	ENSMUSP00000155820.1	2697	ENSMUSE00001440773	ENSMUSE00001436785	40709028	40709389	40710558	40710581	7	8	GTG|GTGAG
ENSMUSG00000040537.17	Adam22	ENSMUST00000115388.8	ENSMUSP00000111046.2	2700	ENSMUSE00000301860	ENSMUSE00000301853	8143042	8143132	8141719	8141770	13	14	GTG|GTGAG
ENSMUSG00000044017.16	Adgrd1	ENSMUST00000056617.13	ENSMUSP00000060307.7	2712	ENSMUSE00000450428	ENSMUSE00000450426	129201132	129201173	129201456	129201548	24	25	GAG|GTAAG
ENSMUSG00000040537.17	Adam22	ENSMUST00000088761.10	ENSMUSP00000086139.4	2715	ENSMUSE00000301860	ENSMUSE00000301853	8143042	8143132	8141719	8141770	13	14	GTG|GTGAG
ENSMUSG00000036528.16	Ppfibp2	ENSMUST00000098134.4	ENSMUSP00000095738.3	2715	ENSMUSE00000281181	ENSMUSE00000281173	107681762	107681854	107685860	107685973	4	5	CAG|GTGAG
ENSMUSG00000063063.12	Ctnna2	ENSMUST00000075340.11	ENSMUSP00000074809.5	2718	ENSMUSE00000505337	ENSMUSE00000496379	77758396	77758591	77653005	77653171	3	4	AAG|GTGAG
ENSMUSG00000036617.17	Etl4	ENSMUST00000114606.7	ENSMUSP00000110253.1	2727	ENSMUSE00001279255	ENSMUSE00001226918	20797877	20798031	20798616	20798783	10	11	AAG|GTGAG
ENSMUSG00000020435.17	Osbp2	ENSMUST00000070552.13	ENSMUSP00000068652.7	2727	ENSMUSE00000993218	ENSMUSE00001071923	3714471	3714716	3712459	3712579	8	9	CAG|GTGAG
ENSMUSG00000030616.16	Sytl2	ENSMUST00000107210.2	ENSMUSP00000102828.1	2733	ENSMUSE00000243443	ENSMUSE00000201340	90372827	90372941	90375389	90376192	5	6	AGG|GTGAG
ENSMUSG00000034774.6	Dsg1c	ENSMUST00000054128.6	ENSMUSP00000054799.6	2736	ENSMUSE00001040194	ENSMUSE00001061194	20264285	20264320	20264829	20264960	2	3	CAG|GTAAG
ENSMUSG00000018656.5	Tcaf3	ENSMUST00000069023.3	ENSMUSP00000064060.3	2745	ENSMUSE00000481743	ENSMUSE00000483469	42591812	42592025	42591281	42591520	4	5	TGG|GTAAG
ENSMUSG00000063063.12	Ctnna2	ENSMUST00000161846.7	ENSMUSP00000123714.1	2757	ENSMUSE00000505337	ENSMUSE00000496379	77758396	77758591	77653005	77653171	4	5	AAG|GTGAG
ENSMUSG00000029851.5	Tcaf2	ENSMUST00000031879.4	ENSMUSP00000031879.3	2760	ENSMUSE00001220498	ENSMUSE00001268858	42627919	42628132	42627274	42627513	5	6	TAG|GTAAG
ENSMUSG00000001441.13	Npepps	ENSMUST00000001480.13	ENSMUSP00000001480.7	2763	ENSMUSE00000912312	ENSMUSE00001292011	97280201	97280638	97267595	97267679	1	2	CAG|GTAAG
ENSMUSG00000020256.14	Aldh1l2	ENSMUST00000020497.13	ENSMUSP00000020497.7	2772	ENSMUSE00000102640	ENSMUSE00000388698	83492475	83492674	83487450	83490634	22	23	TAG|GTGAG
ENSMUSG00000030616.16	Sytl2	ENSMUST00000190837.6	ENSMUSP00000139450.1	2772	ENSMUSE00000243443	ENSMUSE00000201340	90372827	90372941	90375389	90376192	5	6	AGG|GTGAG
ENSMUSG00000116326.1	Plk4	ENSMUST00000230182.1	ENSMUSP00000155360.1	2778	ENSMUSE00001440773	ENSMUSE00001439050	40709028	40709389	40710558	40710662	7	8	GTG|GTGAG
ENSMUSG00000040537.17	Adam22	ENSMUST00000088744.11	ENSMUSP00000086122.5	2784	ENSMUSE00000301860	ENSMUSE00000301853	8143042	8143132	8141719	8141770	13	14	GTG|GTGAG
ENSMUSG00000051648.13	Kctd19	ENSMUST00000167294.7	ENSMUSP00000130831.1	2784	ENSMUSE00000342597	ENSMUSE00000376214	105390280	105390440	105389044	105389147	7	8	TCA|GTGAG
ENSMUSG00000019905.8	Gprc6a	ENSMUST00000020062.3	ENSMUSP00000020062.3	2787	ENSMUSE00000099007	ENSMUSE00000098969	51628249	51628552	51626431	51627267	2	3	CAG|GTGAG
ENSMUSG00000036617.17	Etl4	ENSMUST00000114607.7	ENSMUSP00000110254.1	2805	ENSMUSE00001279255	ENSMUSE00001226918	20797877	20798031	20798616	20798783	10	11	AAG|GTGAG
ENSMUSG00000030616.16	Sytl2	ENSMUST00000107211.7	ENSMUSP00000102829.1	2805	ENSMUSE00000243443	ENSMUSE00000201340	90372827	90372941	90375389	90376192	5	6	AGG|GTGAG
ENSMUSG00000022245.15	Skor1	ENSMUST00000119146.7	ENSMUSP00000113924.1	2811	ENSMUSE00000380841	ENSMUSE00000351035	63142244	63142354	63141714	63141785	4	5	GAG|GTGAG
ENSMUSG00000074577.9	Ripor3	ENSMUST00000099073.2	ENSMUSP00000096672.2	2817	ENSMUSE00001207320	ENSMUSE00000639015	167981271	167981361	167980166	167980920	21	22	TTG|GTGAG
ENSMUSG00000039809.10	Gabbr2	ENSMUST00000107749.3	ENSMUSP00000103378.2	2823	ENSMUSE00000674326	ENSMUSE00000674325	46846281	46846451	46815638	46815739	3	4	GAG|GTGAG
ENSMUSG00000040473.15	Cfap69	ENSMUST00000054865.12	ENSMUSP00000053206.6	2829	ENSMUSE00000347856	ENSMUSE00001310142	5644424	5644500	5640129	5640227	5	6	TGG|GTGAG
ENSMUSG00000020941.7	Map3k14	ENSMUST00000021324.2	ENSMUSP00000021324.2	2829	ENSMUSE00000380658	ENSMUSE00001273957	103242115	103242389	103241037	103241106	2	3	AAT|GTGAG
ENSMUSG00000051648.13	Kctd19	ENSMUST00000063071.12	ENSMUSP00000050687.6	2853	ENSMUSE00000342597	ENSMUSE00000376214	105390280	105390440	105389044	105389147	8	9	TCA|GTGAG
ENSMUSG00000044252.18	Osbpl1a	ENSMUST00000074352.10	ENSMUSP00000073957.4	2853	ENSMUSE00001242420	ENSMUSE00001299229	12871078	12871184	12841184	12841346	15	16	GGG|GTGAG
ENSMUSG00000030616.16	Sytl2	ENSMUST00000190731.6	ENSMUSP00000139865.1	2853	ENSMUSE00000243443	ENSMUSE00000201340	90372827	90372941	90375389	90376192	5	6	AGG|GTGAG
ENSMUSG00000020124.10	Usp15	ENSMUST00000020334.8	ENSMUSP00000020334.8	2859	ENSMUSE00001031980	ENSMUSE00001020551	123125812	123125927	123125413	123125685	14	15	CAA|GTGAG
ENSMUSG00000063063.12	Ctnna2	ENSMUST00000159626.7	ENSMUSP00000124376.1	2862	ENSMUSE00000505337	ENSMUSE00000496379	77758396	77758591	77653005	77653171	3	4	AAG|GTGAG
ENSMUSG00000026229.17	Psmd1	ENSMUST00000027432.8	ENSMUSP00000027432.8	2862	ENSMUSE00001211212	ENSMUSE00001245056	86092003	86092098	86094276	86094340	15	16	GCT|GTAAG
ENSMUSG00000008153.12	Clstn3	ENSMUST00000008297.4	ENSMUSP00000008297.4	2871	ENSMUSE00001226452	ENSMUSE00000195696	124462110	124462232	124461532	124461727	2	3	CAG|GTGAG
ENSMUSG00000003279.17	Dlgap1	ENSMUST00000135938.7	ENSMUSP00000118497.1	2895	ENSMUSE00001230926	ENSMUSE00001225134	70657454	70657631	70662569	70662809	3	4	CAG|GTGAG
ENSMUSG00000022245.15	Skor1	ENSMUST00000055281.7	ENSMUSP00000055037.7	2895	ENSMUSE00000380841	ENSMUSE00000351035	63142244	63142354	63141714	63141785	4	5	GAG|GTGAG
ENSMUSG00000036875.15	Dna2	ENSMUST00000092462.11	ENSMUSP00000090119.5	2901	ENSMUSE00001231250	ENSMUSE00001277314	62962396	62962505	62963805	62964029	13	14	CTG|GTGAG
ENSMUSG00000039953.13	Clstn1	ENSMUST00000105691.7	ENSMUSP00000101316.1	2910	ENSMUSE00001289976	ENSMUSE00000387827	149614050	149614172	149627212	149627407	2	3	CAG|GTGAG
ENSMUSG00000023079.14	Gtf2ird1	ENSMUST00000167084.8	ENSMUSP00000132882.2	2910	ENSMUSE00000977264	ENSMUSE00001051408	134363902	134363979	134360954	134361146	24	25	ACG|GTGAG
ENSMUSG00000016487.15	Ppfibp1	ENSMUST00000016631.13	ENSMUSP00000016631.7	2910	ENSMUSE00000545362	ENSMUSE00000277714	146990514	146990600	146992402	146992515	5	6	CAG|GTAAG
ENSMUSG00000032396.17	Dis3l	ENSMUST00000120760.7	ENSMUSP00000113503.1	2913	ENSMUSE00000219381	ENSMUSE00000697361	64307430	64307604	64307011	64307348	16	17	ACG|GTAAG
ENSMUSG00000042719.17	Naa25	ENSMUST00000042163.14	ENSMUSP00000038977.8	2919	ENSMUSE00001211394	ENSMUSE00001226589	121424514	121424603	121425971	121426151	13	14	CAG|GTGAG
ENSMUSG00000023079.14	Gtf2ird1	ENSMUST00000100654.9	ENSMUSP00000098219.3	2925	ENSMUSE00001079423	ENSMUSE00001051408	134361669	134361746	134360954	134361146	24	25	ACG|GTGAG
ENSMUSG00000024621.16	Csf1r	ENSMUST00000115268.3	ENSMUSP00000110923.3	2934	ENSMUSE00000293901	ENSMUSE00000293861	61124199	61124325	61124477	61124581	11	12	TTG|GTAAG
ENSMUSG00000039953.13	Clstn1	ENSMUST00000039144.6	ENSMUSP00000036962.6	2940	ENSMUSE00001280635	ENSMUSE00000387827	149626087	149626116	149627212	149627407	3	4	AAG|GTGAG
ENSMUSG00000026335.16	Pam	ENSMUST00000058762.14	ENSMUSP00000057112.8	2940	ENSMUSE00000991400	ENSMUSE00000158157	97895969	97896049	97895632	97895708	10	11	TAG|GTAAG
ENSMUSG00000016487.15	Ppfibp1	ENSMUST00000111623.8	ENSMUSP00000107250.2	2943	ENSMUSE00000545362	ENSMUSE00000277714	146990514	146990600	146992402	146992515	5	6	CAG|GTAAG
ENSMUSG00000037652.15	Phc3	ENSMUST00000168645.7	ENSMUSP00000130142.1	2946	ENSMUSE00001232829	ENSMUSE00001295159	30929813	30930063	30922197	30922356	10	11	CCT|GTGAG
ENSMUSG00000020124.10	Usp15	ENSMUST00000220377.1	ENSMUSP00000151244.1	2946	ENSMUSE00001031980	ENSMUSE00001020551	123125812	123125927	123125413	123125685	15	16	CAA|GTGAG
ENSMUSG00000022637.11	Cblb	ENSMUST00000226593.1	ENSMUSP00000154755.1	2949	ENSMUSE00001429465	ENSMUSE00000129086	52186349	52186480	52189013	52189153	16	17	TAG|GTGAG
ENSMUSG00000003279.17	Dlgap1	ENSMUST00000133983.7	ENSMUSP00000116716.1	2949	ENSMUSE00001230926	ENSMUSE00001225134	70657454	70657631	70662569	70662809	7	8	CAG|GTGAG
ENSMUSG00000029710.15	Ephb4	ENSMUST00000166239.7	ENSMUSP00000130275.1	2964	ENSMUSE00000309148	ENSMUSE00000535650	137365624	137365737	137366541	137366788	12	13	CAG|GTGAG
ENSMUSG00000067642.11	Adgrf3	ENSMUST00000088117.10	ENSMUSP00000085440.5	2976	ENSMUSE00000601751	ENSMUSE00000601750	30202239	30202457	30200440	30200646	5	6	CAG|GTGAG
ENSMUSG00000003279.17	Dlgap1	ENSMUST00000155016.7	ENSMUSP00000122896.1	2979	ENSMUSE00001230926	ENSMUSE00001225134	70657454	70657631	70662569	70662809	4	5	CAG|GTGAG
ENSMUSG00000028894.18	Inpp5b	ENSMUST00000094782.9	ENSMUSP00000092375.3	2982	ENSMUSE00001222963	ENSMUSE00001246666	124789069	124789204	124791506	124791616	16	17	GGG|GTGAG
ENSMUSG00000014361.5	Mertk	ENSMUST00000014505.4	ENSMUSP00000014505.4	2985	ENSMUSE00000169028	ENSMUSE00001307190	128771347	128771500	128776286	128776439	9	10	ACA|GTAAG
ENSMUSG00000047534.17	Mis18bp1	ENSMUST00000052201.8	ENSMUSP00000052109.8	2997	ENSMUSE00001292630	ENSMUSE00001297878	65143223	65143392	65140733	65140890	9	10	ATG|GTGAG
ENSMUSG00000023079.14	Gtf2ird1	ENSMUST00000074114.11	ENSMUSP00000073752.5	3006	ENSMUSE00000977264	ENSMUSE00000996801	134363902	134363979	134363182	134363374	24	25	ACG|GTGAG
ENSMUSG00000045629.8	Sh3tc2	ENSMUST00000235652.1	ENSMUSP00000158542.1	3006	ENSMUSE00000373581	ENSMUSE00000351510	61987556	61987689	61989193	61989234	9	10	TGA|GTGAG
ENSMUSG00000051980.13	Casr	ENSMUST00000114847.8	ENSMUSP00000110496.2	3009	ENSMUSE00000426642	ENSMUSE00000426637	36515454	36515760	36509594	36510478	3	4	CAG|GTGAG
ENSMUSG00000034570.12	Inpp5j	ENSMUST00000044507.11	ENSMUSP00000046625.5	3012	ENSMUSE00001207525	ENSMUSE00001222481	3501320	3501428	3501046	3501162	4	5	CTG|GTGAG
ENSMUSG00000026979.16	Psd4	ENSMUST00000166388.1	ENSMUSP00000132395.1	3018	ENSMUSE00001289630	ENSMUSE00000412981	24396677	24396785	24397211	24397565	4	5	GAG|GTGAG
ENSMUSG00000024294.14	Mib1	ENSMUST00000165555.7	ENSMUSP00000131712.1	3021	ENSMUSE00001236022	ENSMUSE00001238276	10749323	10749389	10751823	10752027	6	7	TAG|GTGAG
ENSMUSG00000038116.16	Phf20	ENSMUST00000037401.9	ENSMUSP00000043138.8	3033	ENSMUSE00001271329	ENSMUSE00001218306	156302783	156303179	156304631	156304814	16	17	AAG|GTGAG
ENSMUSG00000032125.21	Robo4	ENSMUST00000214185.2	ENSMUSP00000150722.2	3039	ENSMUSE00000216818	ENSMUSE00000216797	37404074	37404201	37404293	37404521	5	6	AAG|GTGAG
ENSMUSG00000029869.7	Ephb6	ENSMUST00000114732.2	ENSMUSP00000110380.2	3045	ENSMUSE00000193513	ENSMUSE00000193507	41616748	41616910	41617264	41617378	9	10	AAG|GTGAG
ENSMUSG00000042520.16	Ubap2l	ENSMUST00000195995.4	ENSMUSP00000143638.1	3045	ENSMUSE00001059863	ENSMUSE00001040291	90025063	90025234	90023431	90023629	12	13	ATG|GTGAG
ENSMUSG00000022702.16	Hira	ENSMUST00000004222.13	ENSMUSP00000004222.7	3048	ENSMUSE00001240147	ENSMUSE00000129628	18947414	18947518	18949136	18949284	17	18	CAG|GTGAG
ENSMUSG00000001507.16	Itga3	ENSMUST00000107739.7	ENSMUSP00000103368.1	3069	ENSMUSE00001232988	ENSMUSE00001232046	95054075	95054177	95053732	95053914	18	19	CAG|GTGAG
ENSMUSG00000024827.10	Gldc	ENSMUST00000025778.8	ENSMUSP00000025778.7	3078	ENSMUSE00000145484	ENSMUSE00000145492	30174424	30174502	30158514	30158649	2	3	TTT|GTGAG
ENSMUSG00000023079.14	Gtf2ird1	ENSMUST00000111245.8	ENSMUSP00000106876.2	3081	ENSMUSE00001079423	ENSMUSE00001051408	134361669	134361746	134360954	134361146	25	26	ACG|GTGAG
ENSMUSG00000030092.14	Cntn6	ENSMUST00000162872.1	ENSMUSP00000124025.1	3087	ENSMUSE00000557035	ENSMUSE00001304255	104568954	104569093	104642897	104643023	3	4	CAG|GTGAG
ENSMUSG00000039115.13	Itga9	ENSMUST00000044165.13	ENSMUSP00000044227.7	3111	ENSMUSE00001243136	ENSMUSE00001312529	118850699	118850806	118869291	118869416	23	24	GTG|GTGAG
ENSMUSG00000027684.16	Mecom	ENSMUST00000108270.9	ENSMUSP00000103905.3	3129	ENSMUSE00000569116	ENSMUSE00001211973	29985341	29985494	29979601	29980957	6	7	TCT|GTGAG
ENSMUSG00000032396.17	Dis3l	ENSMUST00000168844.8	ENSMUSP00000129772.2	3162	ENSMUSE00000219381	ENSMUSE00000893021	64307430	64307604	64306756	64307348	16	17	ACG|GTAAG
ENSMUSG00000001507.16	Itga3	ENSMUST00000001548.13	ENSMUSP00000001548.7	3162	ENSMUSE00001232988	ENSMUSE00001232046	95054075	95054177	95053732	95053914	19	20	CAG|GTGAG
ENSMUSG00000022504.10	Ciita	ENSMUST00000230450.1	ENSMUSP00000155002.1	3165	ENSMUSE00000407599	ENSMUSE00000127672	10506690	10506824	10508566	10508730	8	9	ACG|GTGAG
ENSMUSG00000069441.3	Dsg1a	ENSMUST00000077146.3	ENSMUSP00000076393.3	3174	ENSMUSE00000997594	ENSMUSE00000965269	20320295	20320330	20320924	20321055	2	3	CAG|GTAAG
ENSMUSG00000023079.14	Gtf2ird1	ENSMUST00000202554.3	ENSMUSP00000143809.1	3177	ENSMUSE00001079423	ENSMUSE00001051408	134361669	134361746	134360954	134361146	25	26	ACG|GTGAG
ENSMUSG00000061928.6	Dsg1b	ENSMUST00000076737.6	ENSMUSP00000076026.6	3183	ENSMUSE00001012404	ENSMUSE00001056867	20388136	20388171	20388859	20388990	2	3	CAG|GTAAG
ENSMUSG00000036875.15	Dna2	ENSMUST00000131422.7	ENSMUSP00000115750.1	3189	ENSMUSE00001231250	ENSMUSE00001277314	62962396	62962505	62963805	62964029	13	14	CTG|GTGAG
ENSMUSG00000020121.15	Srgap1	ENSMUST00000020322.11	ENSMUSP00000020322.5	3189	ENSMUSE00000453732	ENSMUSE00000453728	121825416	121825493	121823037	121823171	14	15	GAG|GTGAG
ENSMUSG00000035437.15	Rabgap1	ENSMUST00000112920.1	ENSMUSP00000108542.1	3195	ENSMUSE00001279153	ENSMUSE00001219206	37475292	37475466	37483728	37483885	5	6	GCT|GTGAG
ENSMUSG00000026883.17	Dab2ip	ENSMUST00000112983.7	ENSMUSP00000108607.1	3198	ENSMUSE00001279339	ENSMUSE00001268261	35712866	35713010	35713106	35713250	5	6	TAG|GTGAG
ENSMUSG00000001507.16	Itga3	ENSMUST00000120375.7	ENSMUSP00000113556.1	3207	ENSMUSE00001232988	ENSMUSE00001232046	95054075	95054177	95053732	95053914	20	21	CAG|GTGAG
ENSMUSG00000029577.13	Ube3b	ENSMUST00000074002.11	ENSMUSP00000073652.5	3213	ENSMUSE00001266121	ENSMUSE00000271635	114390390	114390486	114392098	114392183	7	8	AAG|GTGAG
ENSMUSG00000020290.14	Xpo1	ENSMUST00000109551.7	ENSMUSP00000105178.1	3216	ENSMUSE00000103139	ENSMUSE00001371776	23286745	23286928	23287345	23287451	19	20	ATG|GTGAG
ENSMUSG00000023079.14	Gtf2ird1	ENSMUST00000073161.11	ENSMUSP00000072904.5	3219	ENSMUSE00001079423	ENSMUSE00001051408	134361669	134361746	134360954	134361146	27	28	ACG|GTGAG
ENSMUSG00000023079.14	Gtf2ird1	ENSMUST00000100650.9	ENSMUSP00000098215.3	3234	ENSMUSE00001079423	ENSMUSE00001051408	134361669	134361746	134360954	134361146	26	27	ACG|GTGAG
ENSMUSG00000022504.10	Ciita	ENSMUST00000023147.7	ENSMUSP00000023147.6	3237	ENSMUSE00000407599	ENSMUSE00000127672	10506690	10506824	10508566	10508730	7	8	ACG|GTGAG
ENSMUSG00000051980.13	Casr	ENSMUST00000172826.1	ENSMUSP00000133500.1	3240	ENSMUSE00000426642	ENSMUSE00000426637	36515454	36515760	36509594	36510478	3	4	CAG|GTGAG
ENSMUSG00000029249.15	Rest	ENSMUST00000113449.1	ENSMUSP00000109076.1	3249	ENSMUSE00000187328	ENSMUSE00000695619	77275234	77275317	77280703	77286432	3	4	CAG|GTGAG
ENSMUSG00000027650.12	Tti1	ENSMUST00000109522.1	ENSMUSP00000105148.1	3258	ENSMUSE00000316217	ENSMUSE00000171479	157993354	157993558	157992968	157993055	5	6	TGG|GTGAG
ENSMUSG00000026523.14	Wdr64	ENSMUST00000171939.7	ENSMUSP00000128678.1	3261	ENSMUSE00000160206	ENSMUSE00000160201	175792117	175792153	175792961	175793097	18	19	AAG|GTGAG
ENSMUSG00000055523.7	Gucy2g	ENSMUST00000069183.7	ENSMUSP00000068253.6	3303	ENSMUSE00000541846	ENSMUSE00000541845	55233039	55233224	55231018	55231159	4	5	CAG|GTGAG
ENSMUSG00000020821.17	Kif1c	ENSMUST00000137119.2	ENSMUSP00000123242.2	3303	ENSMUSE00001013219	ENSMUSE00001074306	70704458	70704523	70704899	70705077	6	7	GAG|GTGAG
ENSMUSG00000023079.14	Gtf2ird1	ENSMUST00000100652.9	ENSMUSP00000098217.3	3315	ENSMUSE00001079423	ENSMUSE00001051408	134361669	134361746	134360954	134361146	27	28	ACG|GTGAG
ENSMUSG00000042520.16	Ubap2l	ENSMUST00000029553.15	ENSMUSP00000029553.9	3318	ENSMUSE00001059863	ENSMUSE00001040291	90025063	90025234	90023431	90023629	12	13	ATG|GTGAG
ENSMUSG00000042520.16	Ubap2l	ENSMUST00000196843.4	ENSMUSP00000143459.1	3324	ENSMUSE00001059863	ENSMUSE00001040291	90025063	90025234	90023431	90023629	12	13	ATG|GTGAG
ENSMUSG00000047014.7	Catsperb	ENSMUST00000055156.4	ENSMUSP00000052089.3	3330	ENSMUSE00000339233	ENSMUSE00000339703	101409329	101409407	101412321	101412409	2	3	AGG|GTAAG
ENSMUSG00000042520.16	Ubap2l	ENSMUST00000064639.14	ENSMUSP00000066138.8	3339	ENSMUSE00001059863	ENSMUSE00001040291	90025063	90025234	90023431	90023629	12	13	ATG|GTGAG
ENSMUSG00000024238.15	Zeb1	ENSMUST00000025081.12	ENSMUSP00000025081.5	3354	ENSMUSE00001314440	ENSMUSE00000394988	5770384	5770564	5772429	5775467	7	8	CAG|GTAAG
ENSMUSG00000026883.17	Dab2ip	ENSMUST00000112986.8	ENSMUSP00000108610.2	3399	ENSMUSE00001279339	ENSMUSE00001268261	35712866	35713010	35713106	35713250	7	8	TAG|GTGAG
ENSMUSG00000042105.18	Inpp5f	ENSMUST00000043138.12	ENSMUSP00000045910.6	3399	ENSMUSE00001262041	ENSMUSE00001274913	128668414	128668593	128669931	128669998	8	9	AAA|GTGAG
ENSMUSG00000034453.8	Polr3b	ENSMUST00000077175.6	ENSMUSP00000076418.5	3402	ENSMUSE00000465607	ENSMUSE00000462904	84695555	84695713	84696949	84697066	21	22	CAG|GTGAG
ENSMUSG00000027395.15	Polr1b	ENSMUST00000103205.10	ENSMUSP00000099494.4	3408	ENSMUSE00000661583	ENSMUSE00001265623	129119040	129119196	129123070	129123266	12	13	TGG|GTAAG
ENSMUSG00000039963.20	Ccdc40	ENSMUST00000053440.7	ENSMUSP00000062198.7	3414	ENSMUSE00001242993	ENSMUSE00000389510	119231473	119232288	119234652	119234796	3	4	ACG|GTGAG
ENSMUSG00000026883.17	Dab2ip	ENSMUST00000112992.8	ENSMUSP00000108616.2	3417	ENSMUSE00001279339	ENSMUSE00001268261	35712866	35713010	35713106	35713250	7	8	TAG|GTGAG
ENSMUSG00000022504.10	Ciita	ENSMUST00000230395.1	ENSMUSP00000155517.1	3468	ENSMUSE00000407599	ENSMUSE00000127672	10506690	10506824	10508566	10508730	7	8	ACG|GTGAG
ENSMUSG00000030830.18	Itgal	ENSMUST00000170971.7	ENSMUSP00000131847.1	3492	ENSMUSE00000203955	ENSMUSE00000203953	127327709	127327784	127328187	127328300	25	26	CAG|GTGAG
ENSMUSG00000002055.9	Spag5	ENSMUST00000045026.3	ENSMUSP00000045286.3	3498	ENSMUSE00000286199	ENSMUSE00000286192	78321262	78321417	78321498	78321572	21	22	GAG|GTGAG
ENSMUSG00000025422.10	Agap2	ENSMUST00000217941.1	ENSMUSP00000151946.1	3501	ENSMUSE00000150684	ENSMUSE00000150702	127082966	127083053	127083208	127083293	3	4	AGA|GTGAG
ENSMUSG00000034560.6	Washc4	ENSMUST00000038388.6	ENSMUSP00000039322.5	3522	ENSMUSE00000293831	ENSMUSE00000293825	83558598	83558721	83558818	83558945	11	12	TTG|GTGAG
ENSMUSG00000028457.18	Atp8b5	ENSMUST00000107942.8	ENSMUSP00000103575.2	3552	ENSMUSE00001247292	ENSMUSE00001279789	43353547	43353709	43355544	43355732	16	17	AAG|GTGAG
ENSMUSG00000025422.10	Agap2	ENSMUST00000039259.6	ENSMUSP00000043466.6	3561	ENSMUSE00000150684	ENSMUSE00000150702	127082966	127083053	127083208	127083293	3	4	AGA|GTGAG
ENSMUSG00000026883.17	Dab2ip	ENSMUST00000091010.11	ENSMUSP00000088532.5	3570	ENSMUSE00001279339	ENSMUSE00001268261	35712866	35713010	35713106	35713250	7	8	TAG|GTGAG
ENSMUSG00000032480.17	Dhx30	ENSMUST00000200066.4	ENSMUSP00000143371.1	3585	ENSMUSE00001348980	ENSMUSE00001348427	110085145	110085302	110084950	110085053	20	21	CAG|GTGAG
ENSMUSG00000030302.16	Atp2b2	ENSMUST00000101045.9	ENSMUSP00000098606.3	3597	ENSMUSE00001215041	ENSMUSE00001295859	113760642	113760855	113759123	113759334	18	19	TGG|GTGAG
ENSMUSG00000041408.18	Wapl	ENSMUST00000169910.7	ENSMUSP00000130547.1	3603	ENSMUSE00001303344	ENSMUSE00001213632	34722264	34722359	34724706	34724858	5	6	ACA|GTGAG
ENSMUSG00000032480.17	Dhx30	ENSMUST00000198425.4	ENSMUSP00000142659.1	3654	ENSMUSE00001348980	ENSMUSE00001348427	110085145	110085302	110084950	110085053	20	21	CAG|GTGAG
ENSMUSG00000033732.10	Sf3b3	ENSMUST00000042012.6	ENSMUSP00000045073.5	3654	ENSMUSE00000311363	ENSMUSE00000311358	110813623	110813835	110812966	110813064	22	23	GTG|GTGAG
ENSMUSG00000032480.17	Dhx30	ENSMUST00000062368.12	ENSMUSP00000062622.6	3672	ENSMUSE00001348980	ENSMUSE00001348427	110085145	110085302	110084950	110085053	16	17	CAG|GTGAG
ENSMUSG00000041133.11	Smc1a	ENSMUST00000045312.5	ENSMUSP00000044645.5	3702	ENSMUSE00001257302	ENSMUSE00000245337	152016428	152016640	152022746	152022934	1	2	CTG|GTAAG
ENSMUSG00000006649.17	Nphs1	ENSMUST00000126297.8	ENSMUSP00000116500.2	3729	ENSMUSE00000534450	ENSMUSE00000200658	30460324	30460539	30460614	30460736	2	3	AAG|GTGAG
ENSMUSG00000006649.17	Nphs1	ENSMUST00000006825.8	ENSMUSP00000006825.8	3771	ENSMUSE00000534450	ENSMUSE00000200658	30460324	30460539	30460614	30460736	2	3	AAG|GTGAG
ENSMUSG00000032737.13	Inppl1	ENSMUST00000165052.7	ENSMUSP00000132883.1	3774	ENSMUSE00000222800	ENSMUSE00000222792	101828949	101829048	101828761	101828849	17	18	TTA|GTGAG
ENSMUSG00000031189.12	Aff2	ENSMUST00000033532.6	ENSMUSP00000033532.6	3819	ENSMUSE00001244262	ENSMUSE00001235162	69544409	69545269	69693944	69693988	3	4	GAA|GTAAG
ENSMUSG00000040584.8	Abcb1a	ENSMUST00000047753.4	ENSMUSP00000041204.4	3831	ENSMUSE00000492426	ENSMUSE00000302920	8674683	8674842	8683384	8683435	4	5	TGA|GTGAG
ENSMUSG00000047502.14	Mroh7	ENSMUST00000106770.7	ENSMUSP00000102382.1	3840	ENSMUSE00001260051	ENSMUSE00001267115	106690215	106690337	106683909	106684011	21	22	CTT|GTGAG
ENSMUSG00000045629.8	Sh3tc2	ENSMUST00000051720.5	ENSMUSP00000055094.5	3870	ENSMUSE00000373581	ENSMUSE00000351510	61987556	61987689	61989193	61989234	9	10	TGA|GTGAG
ENSMUSG00000038122.9	Tbc1d32	ENSMUST00000099739.4	ENSMUSP00000097328.3	3891	ENSMUSE00000512496	ENSMUSE00000507487	56201888	56201956	56198435	56198560	4	5	GAG|GTGAG
ENSMUSG00000043456.17	Zfp536	ENSMUST00000176205.7	ENSMUSP00000135068.1	3909	ENSMUSE00001016177	ENSMUSE00000954851	37493686	37493838	37479177	37480849	5	6	CAG|GTGAG
ENSMUSG00000020067.8	Mypn	ENSMUST00000095580.2	ENSMUSP00000093240.2	3948	ENSMUSE00000100286	ENSMUSE00000100292	63123271	63123397	63121902	63122109	16	17	AAG|GTGAG
ENSMUSG00000034848.17	Ttc21b	ENSMUST00000102718.9	ENSMUSP00000099779.3	3948	ENSMUSE00001267539	ENSMUSE00001209555	66228982	66229139	66226731	66226952	13	14	AAT|GTGAG
ENSMUSG00000016356.18	Col20a1	ENSMUST00000228434.1	ENSMUSP00000153871.1	3963	ENSMUSE00000591207	ENSMUSE00000170720	181015690	181015857	181016255	181016332	34	35	AAG|GTGAG
ENSMUSG00000034275.18	Igsf9b	ENSMUST00000133213.2	ENSMUSP00000117017.1	3987	ENSMUSE00000967991	ENSMUSE00000638081	27317355	27317506	27317809	27317926	4	5	CAG|GTGAG
ENSMUSG00000038242.12	Aox4	ENSMUST00000040442.5	ENSMUSP00000048929.5	4011	ENSMUSE00001273578	ENSMUSE00001218448	58248848	58248944	58250135	58250259	20	21	AAG|GTGAG
ENSMUSG00000036617.17	Etl4	ENSMUST00000114614.7	ENSMUSP00000110261.1	4026	ENSMUSE00001279255	ENSMUSE00001226918	20797877	20798031	20798616	20798783	15	16	AAG|GTGAG
ENSMUSG00000036617.17	Etl4	ENSMUST00000045555.10	ENSMUSP00000041431.4	4059	ENSMUSE00001279255	ENSMUSE00001226918	20797877	20798031	20798616	20798783	15	16	AAG|GTGAG
ENSMUSG00000024290.9	Rock1	ENSMUST00000067947.6	ENSMUSP00000069549.5	4065	ENSMUSE00000367297	ENSMUSE00000573408	10140788	10140888	10140176	10140313	3	4	TTG|GTGAG
ENSMUSG00000042426.6	Dhx29	ENSMUST00000038574.6	ENSMUSP00000035244.5	4098	ENSMUSE00000307794	ENSMUSE00000307827	112964447	112964740	112965215	112965346	24	25	AAG|GTGAG
ENSMUSG00000021244.15	Ylpm1	ENSMUST00000101202.9	ENSMUSP00000098763.3	4161	ENSMUSE00001252887	ENSMUSE00001273798	85064971	85065101	85069619	85069799	19	20	AGG|GTGAG
ENSMUSG00000042589.18	Cux2	ENSMUST00000168288.8	ENSMUSP00000130302.2	4281	ENSMUSE00000281179	ENSMUSE00000281155	121873050	121873151	121869008	121869780	15	16	GGG|GTGAG
ENSMUSG00000034269.12	Setd5	ENSMUST00000042889.11	ENSMUSP00000047398.5	4326	ENSMUSE00001286939	ENSMUSE00001290059	113116005	113116122	113116780	113116889	9	10	GAG|GTGAG
ENSMUSG00000019889.10	Ptprk	ENSMUST00000166468.1	ENSMUSP00000126279.1	4374	ENSMUSE00000492490	ENSMUSE00000098865	28472948	28473057	28475085	28475286	9	10	GAG|GTGAG
ENSMUSG00000040560.10	Wdr7	ENSMUST00000236879.1	ENSMUSP00000158252.1	4374	ENSMUSE00000287140	ENSMUSE00000287114	63794225	63794343	63796158	63796281	17	18	GAG|GTGAG
ENSMUSG00000034269.12	Setd5	ENSMUST00000113157.7	ENSMUSP00000108782.1	4383	ENSMUSE00001286939	ENSMUSE00001290059	113116005	113116122	113116780	113116889	9	10	GAG|GTGAG
ENSMUSG00000059003.12	Grin2a	ENSMUST00000199708.4	ENSMUSP00000142900.1	4395	ENSMUSE00000563770	ENSMUSE00000518308	9612570	9612757	9585026	9585264	12	13	ACG|GTGAG
ENSMUSG00000002748.7	Baz1b	ENSMUST00000002825.5	ENSMUSP00000002825.5	4440	ENSMUSE00000245208	ENSMUSE00000245198	135236275	135236422	135237919	135238066	14	15	AAG|GTGAG
ENSMUSG00000040560.10	Wdr7	ENSMUST00000072726.6	ENSMUSP00000072509.5	4470	ENSMUSE00000287140	ENSMUSE00000287114	63794225	63794343	63796158	63796281	18	19	GAG|GTGAG
ENSMUSG00000033792.12	Atp7a	ENSMUST00000113557.7	ENSMUSP00000109186.1	4476	ENSMUSE00000281433	ENSMUSE00000281421	106092084	106092247	106094853	106095014	6	7	GTT|GTGAG
ENSMUSG00000036792.12	Mbd5	ENSMUST00000112754.7	ENSMUSP00000108374.1	4497	ENSMUSE00000997203	ENSMUSE00000274354	49274563	49274774	49278581	49279783	11	12	CAG|GTGAG
ENSMUSG00000028782.14	Adgrb2	ENSMUST00000121049.7	ENSMUSP00000112869.1	4521	ENSMUSE00000631138	ENSMUSE00000314251	129992054	129992879	130005025	130005108	2	3	ATG|GTGAG
ENSMUSG00000025324.8	Atp10a	ENSMUST00000168747.2	ENSMUSP00000129811.1	4527	ENSMUSE00000280538	ENSMUSE00000348785	58794470	58794664	58797300	58797900	9	10	AAG|GTGAG
ENSMUSG00000022441.17	Efcab6	ENSMUST00000156187.7	ENSMUSP00000114909.1	4551	ENSMUSE00000499582	ENSMUSE00000505900	83949915	83950082	83947908	83947967	13	14	AAG|GTGAG
ENSMUSG00000034377.10	Tulp4	ENSMUST00000039655.2	ENSMUSP00000049248.2	4644	ENSMUSE00001307715	ENSMUSE00001280418	6176829	6176957	6185137	6185298	2	3	CAG|GTGAG
ENSMUSG00000028782.14	Adgrb2	ENSMUST00000106017.7	ENSMUSP00000101638.1	4650	ENSMUSE00000631138	ENSMUSE00000314251	129992054	129992879	130005025	130005108	2	3	ATG|GTGAG
ENSMUSG00000107268.1	Cdc42bpg	ENSMUST00000201699.1	ENSMUSP00000144638.1	4656	ENSMUSE00001360008	ENSMUSE00001361975	6321657	6321754	6321827	6321911	31	32	AAG|GTGAG
ENSMUSG00000020620.14	Abca8b	ENSMUST00000106669.2	ENSMUSP00000102280.2	4677	ENSMUSE00001027598	ENSMUSE00001047614	109941546	109941663	109940812	109940903	29	30	AAG|GTGAG
ENSMUSG00000028782.14	Adgrb2	ENSMUST00000106015.8	ENSMUSP00000101636.2	4686	ENSMUSE00000371051	ENSMUSE00000314251	129992068	129992879	130005025	130005108	1	2	ATG|GTGAG
ENSMUSG00000048148.18	Nwd1	ENSMUST00000093427.10	ENSMUSP00000091135.4	4692	ENSMUSE00001254932	ENSMUSE00000856896	72704835	72705111	72707387	72707937	16	17	AAG|GTGAG
ENSMUSG00000039738.16	Slx4	ENSMUST00000040790.13	ENSMUSP00000038871.7	4698	ENSMUSE00001262503	ENSMUSE00001252659	3988973	3989119	3987915	3988081	9	10	TAT|GTAAG
ENSMUSG00000037426.18	Depdc5	ENSMUST00000120902.7	ENSMUSP00000113980.1	4710	ENSMUSE00001265046	ENSMUSE00001372117	32877070	32877153	32878628	32878677	5	6	TTG|GTGAG
ENSMUSG00000002265.17	Peg3	ENSMUST00000051209.10	ENSMUSP00000050750.4	4716	ENSMUSE00000600717	ENSMUSE00000637414	6717799	6717888	6717113	6717196	4	5	GCA|GTGAG
ENSMUSG00000074785.5	Plxnc1	ENSMUST00000099337.4	ENSMUSP00000096939.2	4725	ENSMUSE00001286167	ENSMUSE00001216313	94910536	94910670	94906465	94906565	3	4	GAG|GTGAG
ENSMUSG00000040690.15	Col16a1	ENSMUST00000044565.14	ENSMUSP00000035802.8	4743	ENSMUSE00001226906	ENSMUSE00001268302	130049633	130049739	130051655	130051729	2	3	TAG|GTGAG
ENSMUSG00000022155.9	Mroh2b	ENSMUST00000045736.8	ENSMUSP00000036148.7	4746	ENSMUSE00000564408	ENSMUSE00000300840	4948604	4948750	4948973	4949155	36	37	AAG|GTGAG
ENSMUSG00000037426.18	Depdc5	ENSMUST00000119705.7	ENSMUSP00000113862.1	4776	ENSMUSE00001265046	ENSMUSE00001372117	32877070	32877153	32878628	32878677	6	7	TTG|GTGAG
ENSMUSG00000049134.15	Nrap	ENSMUST00000095947.10	ENSMUSP00000093640.4	4836	ENSMUSE00001043864	ENSMUSE00000980520	56380206	56380313	56379816	56379917	7	8	GAT|GTGAG
ENSMUSG00000022568.17	Scrib	ENSMUST00000063747.11	ENSMUSP00000068056.5	4839	ENSMUSE00000250550	ENSMUSE00000128425	76057645	76057938	76057387	76057575	23	24	AAG|GTGAG
ENSMUSG00000041828.15	Abca8a	ENSMUST00000106664.9	ENSMUSP00000102275.3	4863	ENSMUSE00000360503	ENSMUSE00001031204	110038343	110038460	110036491	110036582	30	31	AAG|GTGAG
ENSMUSG00000020620.14	Abca8b	ENSMUST00000020948.14	ENSMUSP00000020948.8	4863	ENSMUSE00001027598	ENSMUSE00001047614	109941546	109941663	109940812	109940903	30	31	AAG|GTGAG
ENSMUSG00000041797.7	Abca9	ENSMUST00000044850.3	ENSMUSP00000036338.3	4872	ENSMUSE00000231143	ENSMUSE00000445493	110151946	110152093	110148741	110148909	9	10	TCA|GTAAG
ENSMUSG00000036617.17	Etl4	ENSMUST00000114608.2	ENSMUSP00000110255.1	4890	ENSMUSE00001279255	ENSMUSE00001226918	20797877	20798031	20798616	20798783	10	11	AAG|GTGAG
ENSMUSG00000022568.17	Scrib	ENSMUST00000109946.8	ENSMUSP00000105572.2	4914	ENSMUSE00000250550	ENSMUSE00000128425	76057645	76057938	76057387	76057575	23	24	AAG|GTGAG
ENSMUSG00000024164.15	C3	ENSMUST00000024988.14	ENSMUSP00000024988.8	4992	ENSMUSE00001240536	ENSMUSE00001234385	57218798	57218940	57218459	57218671	20	21	AAG|GTGAG
ENSMUSG00000022568.17	Scrib	ENSMUST00000002603.11	ENSMUSP00000002603.5	4998	ENSMUSE00000250550	ENSMUSE00000128425	76057645	76057938	76057387	76057575	23	24	AAG|GTGAG
ENSMUSG00000079465.8	Col4a3	ENSMUST00000113457.8	ENSMUSP00000109084.2	5010	ENSMUSE00000695665	ENSMUSE00000695663	82700238	82700423	82700757	82700887	42	43	CAG|GTGAG
ENSMUSG00000038545.13	Cul7	ENSMUST00000043464.13	ENSMUSP00000049128.7	5070	ENSMUSE00001207892	ENSMUSE00001220166	46660059	46660241	46661294	46661454	19	20	CAT|GTGAG
ENSMUSG00000049134.15	Nrap	ENSMUST00000040711.14	ENSMUSP00000048364.8	5082	ENSMUSE00001043864	ENSMUSE00000980520	56380206	56380313	56379816	56379917	8	9	GAT|GTGAG
ENSMUSG00000040363.15	Bcor	ENSMUST00000124033.7	ENSMUSP00000116258.1	5124	ENSMUSE00000416508	ENSMUSE00000416504	12054969	12055155	12048995	12049252	5	6	GAT|GTGAG
ENSMUSG00000042308.14	Setd1a	ENSMUST00000047075.13	ENSMUSP00000047672.7	5151	ENSMUSE00001216938	ENSMUSE00001306821	127788482	127788569	127791215	127791532	12	13	ATG|GTGAG
ENSMUSG00000040363.15	Bcor	ENSMUST00000065143.13	ENSMUSP00000068618.7	5178	ENSMUSE00000416508	ENSMUSE00000416504	12054969	12055155	12048995	12049252	6	7	GAT|GTGAG
ENSMUSG00000049134.15	Nrap	ENSMUST00000073536.12	ENSMUSP00000073228.6	5187	ENSMUSE00001043864	ENSMUSE00000980520	56380206	56380313	56379816	56379917	8	9	GAT|GTGAG
ENSMUSG00000073418.4	C4b	ENSMUST00000069507.8	ENSMUSP00000069418.8	5217	ENSMUSE00000657581	ENSMUSE00001252850	34735736	34735875	34735404	34735607	20	21	GCT|GTGAG
ENSMUSG00000040363.15	Bcor	ENSMUST00000115512.8	ENSMUSP00000111174.2	5226	ENSMUSE00000416508	ENSMUSE00000416504	12054969	12055155	12048995	12049252	5	6	GAT|GTGAG
ENSMUSG00000031543.18	Ank1	ENSMUST00000110688.8	ENSMUSP00000106316.2	5235	ENSMUSE00001210162	ENSMUSE00001300045	23119062	23119187	23119314	23119433	32	33	AAG|GTGAG
ENSMUSG00000040363.15	Bcor	ENSMUST00000115513.8	ENSMUSP00000111175.2	5280	ENSMUSE00000416508	ENSMUSE00000416504	12054969	12055155	12048995	12049252	6	7	GAT|GTGAG
ENSMUSG00000063077.15	Kif1b	ENSMUST00000055647.14	ENSMUSP00000061472.8	5313	ENSMUSE00001286351	ENSMUSE00001301910	149273781	149273846	149270717	149270895	5	6	GAG|GTGAG
ENSMUSG00000027966.20	Col11a1	ENSMUST00000092155.11	ENSMUSP00000089793.5	5415	ENSMUSE00001292983	ENSMUSE00001258071	114212073	114212185	114213218	114213286	64	65	GGA|GTAAG
ENSMUSG00000063077.15	Kif1b	ENSMUST00000060537.12	ENSMUSP00000056754.6	5451	ENSMUSE00001286351	ENSMUSE00001301910	149273781	149273846	149270717	149270895	5	6	GAG|GTGAG
ENSMUSG00000071550.14	Cfap44	ENSMUST00000120049.7	ENSMUSP00000113908.1	5532	ENSMUSE00001248569	ENSMUSE00000643506	44418084	44418178	44419125	44419334	12	13	TCA|GTAAG
ENSMUSG00000034156.16	Tspoap1	ENSMUST00000039627.11	ENSMUSP00000048063.5	5541	ENSMUSE00000267087	ENSMUSE00000457055	87762781	87762909	87763460	87763639	3	4	GTG|GTGAG
ENSMUSG00000035168.16	Tanc1	ENSMUST00000139863.2	ENSMUSP00000123345.2	5571	ENSMUSE00001266651	ENSMUSE00001238337	59807567	59807689	59815318	59815554	15	16	AAG|GTGAG
ENSMUSG00000029004.15	Kmt2e	ENSMUST00000115128.7	ENSMUSP00000110781.1	5607	ENSMUSE00000184407	ENSMUSE00000184406	23481209	23481326	23482402	23482511	12	13	GAG|GTGAG
ENSMUSG00000031398.13	Plxna3	ENSMUST00000004326.3	ENSMUSP00000004326.3	5619	ENSMUSE00001039160	ENSMUSE00001240263	74333547	74333675	74333746	74333846	5	6	CAG|GTGAG
ENSMUSG00000027939.11	Nup210l	ENSMUST00000029548.8	ENSMUSP00000029548.4	5646	ENSMUSE00000589049	ENSMUSE00000589048	90192955	90193172	90198051	90198187	32	33	ATG|GTGAG
ENSMUSG00000030091.17	Nup210	ENSMUST00000032179.13	ENSMUSP00000032179.7	5661	ENSMUSE00001219129	ENSMUSE00001227532	91021397	91021520	91020143	91020289	34	35	TTG|GTGAG
ENSMUSG00000106907.4	Atg2a	ENSMUST00000201269.3	ENSMUSP00000144551.1	5745	ENSMUSE00001363920	ENSMUSE00001360379	6256552	6256687	6257439	6257642	30	31	AAA|GTGAG
ENSMUSG00000039683.16	Sdk1	ENSMUST00000074546.6	ENSMUSP00000074133.6	5802	ENSMUSE00000648252	ENSMUSE00000648251	142188017	142188154	142191877	142191997	38	39	CAG|GTAAG
ENSMUSG00000055775.16	Myh8	ENSMUST00000019625.11	ENSMUSP00000019625.5	5814	ENSMUSE00001000434	ENSMUSE00001013850	67299271	67299397	67299713	67299831	28	29	CAG|GTGAG
ENSMUSG00000024251.10	Thada	ENSMUST00000047524.9	ENSMUSP00000041701.8	5817	ENSMUSE00000539493	ENSMUSE00000539492	84393360	84393482	84386511	84386602	25	26	GCA|GTGAG
ENSMUSG00000057003.12	Myh4	ENSMUST00000170942.1	ENSMUSP00000127514.1	5820	ENSMUSE00000998579	ENSMUSE00001036752	67258826	67258996	67259083	67259187	35	36	AGG|GTGAG
ENSMUSG00000020908.14	Myh3	ENSMUST00000165221.1	ENSMUSP00000131883.1	5823	ENSMUSE00000420048	ENSMUSE00001005794	67094955	67095081	67096009	67096127	27	28	CGG|GTGAG
ENSMUSG00000074652.3	Myh7b	ENSMUST00000092995.5	ENSMUSP00000090672.5	5826	ENSMUSE00000639693	ENSMUSE00000639692	155611587	155611748	155613148	155613254	2	3	ATG|GTAAG
ENSMUSG00000036617.17	Etl4	ENSMUST00000066509.9	ENSMUSP00000066170.3	5841	ENSMUSE00001279255	ENSMUSE00001226918	20797877	20798031	20798616	20798783	15	16	AAG|GTGAG
ENSMUSG00000015468.14	Notch4	ENSMUST00000015612.13	ENSMUSP00000015612.7	5895	ENSMUSE00000141127	ENSMUSE00000141114	34565473	34565768	34567342	34567689	3	4	CAG|GTGAG
ENSMUSG00000041852.15	Tcf20	ENSMUST00000048966.6	ENSMUSP00000048486.5	5898	ENSMUSE00000647350	ENSMUSE00001303547	82815611	82815660	82808436	82809787	4	5	AAG|GTGAG
ENSMUSG00000054509.7	Parp4	ENSMUST00000161553.1	ENSMUSP00000124258.1	5910	ENSMUSE00000558612	ENSMUSE00000558611	56592291	56592428	56593224	56593397	8	9	GAC|GTGAG
ENSMUSG00000028402.18	Mpdz	ENSMUST00000107258.8	ENSMUSP00000102879.2	6069	ENSMUSE00000526273	ENSMUSE00001301500	81287660	81287746	81286368	81286458	38	39	CAG|GTGAG
ENSMUSG00000031386.14	Hcfc1	ENSMUST00000033761.12	ENSMUSP00000033761.6	6138	ENSMUSE00000366008	ENSMUSE00000269498	73953325	73953522	73952826	73953050	10	11	ATG|GTGAG
ENSMUSG00000028402.18	Mpdz	ENSMUST00000102830.9	ENSMUSP00000099894.3	6168	ENSMUSE00000526273	ENSMUSE00001301500	81287660	81287746	81286368	81286458	40	41	CAG|GTGAG
ENSMUSG00000058290.4	Espl1	ENSMUST00000229050.1	ENSMUSP00000155304.1	6357	ENSMUSE00000518776	ENSMUSE00000518008	102316519	102316891	102317050	102317211	19	20	CAG|GTGAG
ENSMUSG00000030607.7	Acan	ENSMUST00000032835.6	ENSMUSP00000032835.5	6399	ENSMUSE00000201259	ENSMUSE00000201288	79088178	79088305	79089603	79089896	5	6	AGG|GTGAG
ENSMUSG00000020315.18	Sptbn1	ENSMUST00000102838.9	ENSMUSP00000099902.3	6465	ENSMUSE00000103368	ENSMUSE00000103313	30117636	30118010	30114676	30114920	25	26	CAG|GTGAG
ENSMUSG00000056476.13	Med12l	ENSMUST00000040325.13	ENSMUSP00000042269.7	6474	ENSMUSE00000591542	ENSMUSE00000591541	59245741	59245882	59247362	59247482	21	22	GAT|GTGAG
ENSMUSG00000041592.16	Sdk2	ENSMUST00000041627.13	ENSMUSP00000038972.7	6531	ENSMUSE00000228134	ENSMUSE00000228128	113833123	113833238	113832254	113832443	26	27	AAG|GTGAG
ENSMUSG00000056476.13	Med12l	ENSMUST00000164225.5	ENSMUSP00000127038.1	6579	ENSMUSE00000591542	ENSMUSE00000591541	59245741	59245882	59247362	59247482	22	23	GAT|GTGAG
ENSMUSG00000039683.16	Sdk1	ENSMUST00000085774.10	ENSMUSP00000082928.4	6582	ENSMUSE00000648252	ENSMUSE00000648251	142188017	142188154	142191877	142191997	42	43	CAG|GTAAG
ENSMUSG00000023066.10	Rttn	ENSMUST00000023828.8	ENSMUSP00000023828.7	6681	ENSMUSE00000426345	ENSMUSE00000378686	89060752	89060862	89064101	89064259	30	31	GAG|GTGAG
ENSMUSG00000024998.17	Plce1	ENSMUST00000182481.7	ENSMUSP00000138360.1	6849	ENSMUSE00000464124	ENSMUSE00000467037	38651795	38652111	38698450	38698595	4	5	GAG|GTGAG
ENSMUSG00000022946.10	Dop1b	ENSMUST00000045004.10	ENSMUSP00000044437.9	6888	ENSMUSE00000555505	ENSMUSE00000555502	93747464	93747653	93749124	93749222	5	6	ACG|GTGAG
ENSMUSG00000028125.14	Abca4	ENSMUST00000013995.12	ENSMUSP00000013995.8	6933	ENSMUSE00001276961	ENSMUSE00001273576	122157835	122157958	122158314	122158443	39	40	TTG|GTGAG
ENSMUSG00000021140.9	Pcnx	ENSMUST00000021567.5	ENSMUSP00000021567.5	7035	ENSMUSE00000531017	ENSMUSE00000114962	81933531	81933715	81946931	81947021	8	9	TTG|GTAAG
ENSMUSG00000020315.18	Sptbn1	ENSMUST00000011877.12	ENSMUSP00000011877.6	7092	ENSMUSE00000103368	ENSMUSE00000103313	30117636	30118010	30114676	30114920	25	26	CAG|GTGAG
ENSMUSG00000026532.7	Spta1	ENSMUST00000027817.7	ENSMUSP00000027817.7	7248	ENSMUSE00000408566	ENSMUSE00001243346	174230626	174230788	174231322	174231398	41	42	TAG|GTGAG
ENSMUSG00000006005.18	Tpr	ENSMUST00000124973.8	ENSMUSP00000117616.2	7296	ENSMUSE00001306289	ENSMUSE00001225464	150425637	150425774	150426863	150426994	29	30	AAG|GTGAG
ENSMUSG00000023830.14	Igf2r	ENSMUST00000024599.13	ENSMUSP00000024599.7	7452	ENSMUSE00000135669	ENSMUSE00000135691	12725315	12725418	12722128	12722292	10	11	CAG|GTAAG
ENSMUSG00000060206.11	Zfp462	ENSMUST00000098070.9	ENSMUSP00000095677.3	7488	ENSMUSE00000179014	ENSMUSE00000179000	55060014	55060237	55072973	55073105	10	11	AAG|GTGAG
ENSMUSG00000026923.15	Notch1	ENSMUST00000028288.4	ENSMUSP00000028288.4	7596	ENSMUSE00001289205	ENSMUSE00000164305	26466467	26466615	26465350	26465566	27	28	AGA|GTGAG
ENSMUSG00000028991.15	Mtor	ENSMUST00000103221.9	ENSMUSP00000099510.3	7650	ENSMUSE00000523998	ENSMUSE00000523997	148468988	148469077	148469367	148469459	15	16	CAG|GTGAG
ENSMUSG00000021198.16	Unc79	ENSMUST00000101099.11	ENSMUSP00000098659.5	7791	ENSMUSE00001252235	ENSMUSE00001256059	103061345	103061516	103063105	103063335	13	14	TTA|GTGAG
ENSMUSG00000068699.12	Flnc	ENSMUST00000101617.8	ENSMUSP00000099139.3	8082	ENSMUSE00000564303	ENSMUSE00000564302	29456292	29456534	29456737	29457006	39	40	AAG|GTGAG
ENSMUSG00000068699.12	Flnc	ENSMUST00000065090.7	ENSMUSP00000064163.6	8181	ENSMUSE00000564303	ENSMUSE00000564302	29456292	29456534	29456737	29457006	40	41	AAG|GTGAG
ENSMUSG00000055670.14	Zzef1	ENSMUST00000069395.6	ENSMUSP00000068790.5	8676	ENSMUSE00001307459	ENSMUSE00001237262	72831543	72831721	72837183	72837281	8	9	ATG|GTAAG
ENSMUSG00000009487.10	Otog	ENSMUST00000164538.1	ENSMUSP00000130949.1	8736	ENSMUSE00000204142	ENSMUSE00000204140	46307047	46307092	46309775	46309854	54	55	CAT|GTAAG
ENSMUSG00000016028.11	Celsr1	ENSMUST00000016172.9	ENSMUSP00000016172.7	9105	ENSMUSE00000555291	ENSMUSE00000126124	85960067	85960182	85959128	85959216	4	5	CAG|GTGAG
ENSMUSG00000022263.10	Trio	ENSMUST00000090247.6	ENSMUSP00000087714.5	9312	ENSMUSE00000624315	ENSMUSE00000624314	27891341	27891472	27889288	27889518	8	9	GAG|GTGAG
ENSMUSG00000037016.11	Frem2	ENSMUST00000091137.5	ENSMUSP00000088670.4	9483	ENSMUSE00000591888	ENSMUSE00000591887	53547610	53547807	53545358	53545522	9	10	CTG|GTGAG
ENSMUSG00000042453.14	Reln	ENSMUST00000062372.13	ENSMUSP00000058025.7	10380	ENSMUSE00000266342	ENSMUSE00000266335	21971867	21972049	21969232	21969403	38	39	ATG|GTAAG
ENSMUSG00000042453.14	Reln	ENSMUST00000161356.7	ENSMUSP00000124052.1	10386	ENSMUSE00000266342	ENSMUSE00000266335	21971867	21972049	21969232	21969403	38	39	ATG|GTAAG
ENSMUSG00000043940.15	Wdfy3	ENSMUST00000053177.13	ENSMUSP00000052607.7	10527	ENSMUSE00001041912	ENSMUSE00001040816	101922755	101922855	101922414	101922632	20	21	CTG|GTGAG
ENSMUSG00000026726.10	Cubn	ENSMUST00000091436.6	ENSMUSP00000089009.5	10872	ENSMUSE00000162184	ENSMUSE00000162170	13282905	13283086	13280076	13280241	64	65	GAG|GTAAG
ENSMUSG00000045103.19	Dmd	ENSMUST00000114000.7	ENSMUSP00000109633.1	11037	ENSMUSE00001244995	ENSMUSE00001211501	85178699	85178822	85190610	85190702	76	77	TGG|GTGAG
ENSMUSG00000034687.8	Fras1	ENSMUST00000036019.4	ENSMUSP00000043250.4	12033	ENSMUSE00000318964	ENSMUSE00000318954	96768277	96768491	96769506	96769656	66	67	CAG|GTGAG
ENSMUSG00000022672.8	Prkdc	ENSMUST00000023352.8	ENSMUSP00000023352.7	12387	ENSMUSE00000129311	ENSMUSE00000129313	15715866	15716066	15717006	15717191	36	37	ATG|GTGAG
ENSMUSG00000038725.13	Pkhd1l1	ENSMUST00000209244.1	ENSMUSP00000147447.1	12750	ENSMUSE00000252211	ENSMUSE00000252204	44495409	44495677	44496142	44496233	13	14	AAG|GTGAG
ENSMUSG00000032855.6	Pkd1	ENSMUST00000035565.4	ENSMUSP00000049296.3	12882	ENSMUSE00000304926	ENSMUSE00000304900	24564579	24564748	24565011	24565682	4	5	GTG|GTGAG
ENSMUSG00000005237.14	Dnah2	ENSMUST00000035539.11	ENSMUSP00000047329.5	13371	ENSMUSE00000222470	ENSMUSE00000222463	69431059	69431245	69430750	69430898	73	74	CAG|GTGAG
ENSMUSG00000022565.15	Plec	ENSMUST00000169108.7	ENSMUSP00000126068.1	13536	ENSMUSE00000648431	ENSMUSE00000648424	76185854	76186037	76185609	76185766	23	24	AGG|GTGAG
ENSMUSG00000022565.15	Plec	ENSMUST00000071869.11	ENSMUSP00000071765.5	13566	ENSMUSE00000648431	ENSMUSE00000648424	76185854	76186037	76185609	76185766	23	24	AGG|GTGAG
ENSMUSG00000022565.15	Plec	ENSMUST00000074834.11	ENSMUSP00000074383.5	13605	ENSMUSE00000648431	ENSMUSE00000648424	76185854	76186037	76185609	76185766	23	24	AGG|GTGAG
ENSMUSG00000022565.15	Plec	ENSMUST00000169714.7	ENSMUSP00000126526.1	13632	ENSMUSE00000648431	ENSMUSE00000648424	76185854	76186037	76185609	76185766	23	24	AGG|GTGAG
ENSMUSG00000022565.15	Plec	ENSMUST00000054449.13	ENSMUSP00000057158.7	13647	ENSMUSE00000648431	ENSMUSE00000648424	76185854	76186037	76185609	76185766	24	25	AGG|GTGAG
ENSMUSG00000022565.15	Plec	ENSMUST00000072692.10	ENSMUSP00000072478.4	13653	ENSMUSE00000648431	ENSMUSE00000648424	76185854	76186037	76185609	76185766	23	24	AGG|GTGAG
ENSMUSG00000074505.6	Fat3	ENSMUST00000217308.2	ENSMUSP00000148968.2	13668	ENSMUSE00000703483	ENSMUSE00000703482	15990496	15990649	15988270	15988503	12	13	GTG|GTGAG
ENSMUSG00000022565.15	Plec	ENSMUST00000089610.9	ENSMUSP00000087037.3	13770	ENSMUSE00000648431	ENSMUSE00000648424	76185854	76186037	76185609	76185766	25	26	AGG|GTGAG
ENSMUSG00000022565.15	Plec	ENSMUST00000076442.11	ENSMUSP00000075772.5	14061	ENSMUSE00000648431	ENSMUSE00000648424	76185854	76186037	76185609	76185766	23	24	AGG|GTGAG
ENSMUSG00000022565.15	Plec	ENSMUST00000073418.12	ENSMUSP00000073124.6	14076	ENSMUSE00000648431	ENSMUSE00000648424	76185854	76186037	76185609	76185766	24	25	AGG|GTGAG
ENSMUSG00000033826.10	Dnah8	ENSMUST00000235390.1	ENSMUSP00000158051.1	14196	ENSMUSE00000357200	ENSMUSE00000403148	30746758	30747004	30747147	30747388	50	51	AGG|GTGAG
ENSMUSG00000030451.16	Herc2	ENSMUST00000205303.1	ENSMUSP00000145997.1	14403	ENSMUSE00000593499	ENSMUSE00000593498	56087340	56087440	56088257	56088413	5	6	CAG|GTGAG
ENSMUSG00000057378.15	Ryr3	ENSMUST00000208151.1	ENSMUSP00000146449.1	14505	ENSMUSE00001255140	ENSMUSE00001280267	112668045	112668144	112667817	112667896	78	79	AAG|GTGAG
ENSMUSG00000030451.16	Herc2	ENSMUST00000164095.2	ENSMUSP00000131573.1	14511	ENSMUSE00000593499	ENSMUSE00000593498	56087340	56087440	56088257	56088413	6	7	CAG|GTGAG
ENSMUSG00000061601.15	Pclo	ENSMUST00000182407.7	ENSMUSP00000138419.1	14592	ENSMUSE00000655900	ENSMUSE00001011378	14674955	14680013	14680370	14682387	5	6	CAG|GTGAG
ENSMUSG00000057378.15	Ryr3	ENSMUST00000080673.12	ENSMUSP00000079503.5	14592	ENSMUSE00001255140	ENSMUSE00001280267	112668045	112668144	112667817	112667896	78	79	AAG|GTGAG
ENSMUSG00000024073.16	Birc6	ENSMUST00000182133.7	ENSMUSP00000138693.1	14604	ENSMUSE00000138011	ENSMUSE00001302061	74659159	74659355	74660382	74660682	60	61	CAG|GTGAG
ENSMUSG00000024073.16	Birc6	ENSMUST00000180037.7	ENSMUSP00000136329.1	14622	ENSMUSE00000138011	ENSMUSE00001302061	74659159	74659355	74660382	74660682	60	61	CAG|GTGAG
ENSMUSG00000024073.16	Birc6	ENSMUST00000182597.7	ENSMUSP00000138333.1	14649	ENSMUSE00000138011	ENSMUSE00001302061	74659159	74659355	74660382	74660682	60	61	CAG|GTGAG
ENSMUSG00000030592.18	Ryr1	ENSMUST00000179893.8	ENSMUSP00000137123.1	15108	ENSMUSE00000200822	ENSMUSE00000200843	29075164	29075299	29074791	29074977	43	44	ACG|GTGAG
ENSMUSG00000061601.15	Pclo	ENSMUST00000030691.16	ENSMUSP00000030691.9	15207	ENSMUSE00000655900	ENSMUSE00001011378	14674955	14680013	14680370	14682387	5	6	CAG|GTGAG
ENSMUSG00000070327.14	Rnf213	ENSMUST00000093902.11	ENSMUSP00000091429.5	15459	ENSMUSE00000316641	ENSMUSE00000316634	119479864	119479947	119480751	119480931	60	61	ATG|GTGAG
ENSMUSG00000059854.8	Hydin	ENSMUST00000043141.6	ENSMUSP00000046204.6	15465	ENSMUSE00000898711	ENSMUSE00000429584	110267269	110267450	110298075	110298232	2	3	TCT|GTGAG
ENSMUSG00000066036.14	Ubr4	ENSMUST00000165860.7	ENSMUSP00000125800.1	15471	ENSMUSE00001374033	ENSMUSE00000281536	139451728	139451973	139452571	139452739	68	69	AGG|GTGAG
ENSMUSG00000066036.14	Ubr4	ENSMUST00000097822.9	ENSMUSP00000095433.3	15543	ENSMUSE00001374033	ENSMUSE00000281536	139451728	139451973	139452571	139452739	68	69	AGG|GTGAG
