# Supplementary material for: Aberrant splicing events caused by insertion of genes of interest into expression vectors
Source: Int J Biol Sci. 2022 Jul 18;18(13):4914–31. doi: 10.7150/ijbs.72408 (PMC9379414; doi:10.7150/ijbs.72408)
Supplement: Supplementary file 2 — Supplementary tables. [file ijbsv18p4914s2.zip › Table S6-Selected genes for experimental validation.xlsx]

## Sheet: SELECTED 17 genes
Table S6. Human and mouse genes selected for experimental validation of vector-induced aberrant splicing
Gene stable ID version	Gene name	Transcript stable ID version	Protein stable ID version	CDS Length (bp)	Exon-1 stable ID	Exon-2 stable ID	Exon-1 region start (bp)	Exon-1 region end (bp)	Exon-2 region start (bp)	Exon-2 region end (bp)	Exon-1 rank in transcript	Exon-2 rank in transcript	Exon-exon juction sequence
ENSG00000231824.4	AKAIN1	ENST00000580650.1	ENSP00000462259.1	231	ENSE00002686217	ENSE00001785948	5197452	5197503	5145285	5145755	1	2	CAG|GTGAG
ENSG00000186562.7	DEFB105A	ENST00000334773.6	ENSP00000334330.6	237	ENSE00001794453	ENSE00001674146	7823382	7823423	7821966	7822132	2	3	CAG|GTGAG
ENSG00000160213.9	CSTB	ENST00000291568.7	ENSP00000291568.6	297	ENSE00001137740	ENSE00001050609	43776204	43776308	43774658	43774759	1	2	CAG|GTGAG
ENSG00000140319.11	SRP14	ENST00000267884.11	ENSP00000267884.6	411	ENSE00003535495	ENSE00003611911	40038282	40038394	40036986	40037018	3	4	GTG|GTGAG
ENSG00000167523.13	SPATA33	ENST00000579310.5	ENSP00000462996.1	423	ENSE00003489999	ENSE00003570283	89657804	89657948	89658248	89658421	1	2	AAG|GTGAG
ENSG00000166961.15	MS4A15	ENST00000337911.8	ENSP00000338692.4	444	ENSE00003558665	ENSE00003666793	60771291	60771347	60773392	60773484	3	4	CTG|GTGAG
ENSG00000186314.11	PRELID2	ENST00000394450.6	ENSP00000377965.2	447	ENSE00001335392	ENSE00001335401	145819945	145820018	145817894	145818054	4	5	AAG|GTGAG
ENSG00000120675.6	DNAJC15	ENST00000379221.4	ENSP00000368523.2	453	ENSE00003519888	ENSE00003558761	43023586	43023734	43065686	43065737	1	2	CTG|GTAAG
ENSG00000187658.7	C5orf52	ENST00000409999.4	ENSP00000387027.3	480	ENSE00001365239	ENSE00001577869	157675092	157675200	157679841	157680158	2	3	GAG|GTGAG
ENSG00000280516.4	TMEM42	ENST00000626748.2	ENSP00000486141.1	480	ENSE00003765525	ENSE00003766813	44861908	44862112	44864193	44864339	1	2	GAG|GTGAG
ENSG00000203666.12	EFCAB2	ENST00000366523.5	ENSP00000355480.1	489	ENSE00003581081	ENSE00001441912	245083622	245083688	245087245	245087839	7	8	AAG|GTGAG
ENSG00000158526.8	TSR2	ENST00000375151.5	ENSP00000364293.4	576	ENSE00001039374	ENSE00001039371	54443400	54443491	54444008	54444184	3	4	CAG|GTGAG
ENSG00000134042.14	MRO	ENST00000588444.5	ENSP00000465653.1	591	ENSE00003609005	ENSE00003520047	50806704	50806850	50805154	50805336	3	4	AAG|GTGAG
ENSG00000041988.15	THAP3	ENST00000377627.7	ENSP00000366854.3	528	ENSE00003406981	ENSE00003477092	6628499	6628691	6630288	6630353	2	3	CAG|GTGAG
ENSG00000214513.4	NOTO	ENST00000398468.4	ENSP00000381486.3	756	ENSE00001533251	ENSE00001533249	73208400	73208614	73210771	73212513	2	3	CAG|GTGAG
ENSMUSG00000024784.14	Gpha2	ENSMUST00000025698.14	ENSMUSP00000025698.8	387	ENSMUSE00000144951	ENSMUSE00000397105	6277001	6277185	6277531	6277798	3	4	AAG|GTGAG
ENSMUSG00000026983.10	Il1f5	ENSMUST00000168941.7	ENSMUSP00000126028.1	471	ENSMUSE00001342031	ENSMUSE00001224229	24279662	24279747	24280811	24280938	3	4	AAG|GTGAG
Note: A total of 17 genes, include 15 human genes and 2 mouse genes, were selected for RT-PCR validation of fusion transcripts. The 10 genes in red were further validated by immunoblot analysis of fusion proteins.
For NOTO, only the C-terminal part was used for experimental validation. The sequence covers 382 nt to the end (i.e., 753 nt) of the NOTO ORF.
For SRP14, we used its transcript variant 2 (NM_001309434.1) as template for plasmid cloning. Transcript variant 2 and transcript variant 1 (ENST00000267884.11) of SRP14 contain the same “splice-donor-like” junction.
