# Supplementary material for: Aberrant splicing events caused by insertion of genes of interest into expression vectors
Source: Int J Biol Sci. 2022 Jul 18;18(13):4914–31. doi: 10.7150/ijbs.72408 (PMC9379414; doi:10.7150/ijbs.72408)
Supplement: Supplementary file 2 — Supplementary tables. [file ijbsv18p4914s2.zip › Table S7-Sequence information of all ORFs for spliced transcripts..xlsx]

## Sheet: 工作表1
Table S7. Predicted amino acid sequences and sizes from all ORFs on the spliced transcripts.
Transcript Name	Amino Acid Aequence	Predicted Protein Size (kDa)
pLVX-V5-hFACI-#1	MGKPIPNPLLGLDSTGTGLRSQSLREPRPSYGKLQEPWGRPQEGQLRRALSLRQGQEKSRSQGLERGTEGPDATAQERVPGSLGDTEQLIQAQRRGSRWWLRRYQQPKLTMTEYKPTVRLATRDDVPRAVRTLAAAFADYPATRHTVDPDRHIERVTELQELFLTRVGLDIGKVWVADDGAAVAVWTTPESVEAGAVFAEIGPRMAELSGSRLAAQQQMEGLLAPHRPKEPAWFLATVGVSPDHQGKGLGSAVVLPGVEAAERAGVPAFLETSAPRNLPFYERLGFTVTADVEVPEGPRTWCMTRKPGA*	33.9
p3xFLAG-CMV-hFACI-#1	MDYKDHDGDYKDHDIDYKDDDDKLGRHGTGLRSQSLREPRPSYGKLQEPWGRPQEGQLRRALSLRQGQEKSRSQGLERGTEGPDATAQERVPGSLGDTEQLIQAQRRGSRWWLRRYQQRPRPPRPLSYSRSSEEAFLEELISLGSDQETG*	17.3
p3xFLAG-CMV-hFACI-#2	MDYKDHDGDYKDHDIDYKDDDDKLGRHGTGLRSQSLREPRPSYGKLQEPWGRPQEGQLRRALSLRQGQEKSRSQGLERGTEGPDATAQERVPGSLGDTEQLIQAQRRGSRWWLRRYQQVLRPLGWRGYSAMTGHNRQSAALMPPCSGCQRRGARFFLSRPTCPVP*	18.9
p3xFLAG-CMV-hFACI-#3	MDYKDHDGDYKDHDIDYKDDDDKLGRHGTGLRSQSLREPRPSYGKLQEPWGRPQEGQLRRALSLRQGQEKSRSQGLERGTEGPDATAQERVPGSLGDTEQLIQAQRRGSRWWLRRYQQDEAARLSWLATTGVPCAAVLDVVTEAGRDWLLLGEVPGQDLLSSHLAPAEKVSIMADAMRRLHTLDPATCPFDHQAKHRIERARTRMEAGLVDQDDLDEEHQGLAPAELFARLKARMPDGEDLVVTHGDACLPNIMVENGRFSGFIDCGRLGVADRYQDIALATRDIAEELGGEWADRFLVLYGIAAPDSQRIAFYRLLDEFF*	36.1
pCW57-V5-hFACI-#1	MGKPIPNPLLGLDSTGTGLRSQSLREPRPSYGKLQEPWGRPQEGQLRRALSLRQGQEKSRSQGLERGTEGPDATAQERVPGSLGDTEQLIQAQRRGSRWWLRRYQQQFTMTEYKPTVRLATRDDVPRAVRTLAAAFADYPATRHTVDPDRHIERVTELQELFLTRVGLDIGKVWVADDGAAVAVWTTPESVEAGAVFAEIGPRMAELSGSRLAAQQQMEGLLAPHRPKEPAWFLATVGVSPDHQGKGLGSAVVLPGVEAAERAGVPAFLETSAPRNLPFYERLGFTVTADVEVPEGPRTWCMTRKPGAEGRGSLLTCGDVEENPGPMSRLDKSKVINGALELLNGVGIEGLTTRKLAQKLGVEQPTLYWHVKNKRALLDALPIEMLDRHHTHFCPLEGE…	63.4
pCW57-V5-hFACI-#1^	MGKPIPNPLLGLDSTGTGLRSQSLREPRPSYGKLQEPWGRPQEGQLRRALSLRQGQEKSRSQGLERGTEGPDATAQERVPGSLGDTEQLIQAQRRGSRWWLRRYQQQFTMTEYKPTVRLATRDDVPRAVRTLAAAFADYPATRHTVDPDRHIERVTELQELFLTRVGLDIGKVWVADDGAAVAVWTTPESVEAGAVFAEIGPRMAELSGSRLAAQQQMEGLLAPHRPKEPAWFLATVGVSPDHQGKGLGSAVVLPGVEAAERAGVPAFLETSAPRNLPFYERLGFTVTADVEVPEGPRTWCMTRKPGAEGRGSLLTCGDVEENPG	35.6
AKAIN1-WT	MDYKDHDGDYKDHDIDYKDDDDKARGSVQYPRRRATAGEKPGNEPEEVKLQNASKQIVQNAILQAVQQVSQESQRREERISDNRDHIQLGVGELTKKHEKKTRVNGKPIPNPLLGLDST*	13.6
AKAIN1-#1	MDYKDHDGDYKDHDIDYKDDDDKARGSVQYPRRRATAGEKPGNEPEEVKLQNASKQIVQNAILQAVQQVSQESQRREERISDNRDHIQLGVGELTKKHEKKTRVNAQAYHDRVQAHGAPRHPRRRPQGRTHPRRRVRRLPRHAPHRRSGPPHRAGHRAARTLPHARRARHRQGVGRGRRRRGGGLDHAGERRSGGGVRRDRPAHGRVERFPAGRAATDGRPPGAAPAQGARVVPGHRRRLARPPGQGSGQRRRAPRSGGGRARRGARLPGDLRAPQPPLLRAARLHRHRRRRGARRTAHLVHDPQARCLTASGTINLWITKFVKD*	36.8
DEFB105A-WT	MALIRKTFYFLFAMFFILVQLPSGCQAGLDYKDHDGDYKDHDIDYKDDDDKARANSGLDFSQPFPSGEFAVCESCKLGRGKCRKECLENEKPDGNCRLNFLCCRQRITRVNGKPIPNPLLGLDST*	11
DEFB105A-#1	MALIRKTFYFLFAMFFILVQLPSGCQAGLDYKDHDGDYKDHDIDYKDDDDKARANSGLDFSQPFPSAQAYHDRVQAHGAPRHPRRRPQGRTHPRRRVRRLPRHAPHRRSGPPHRAGHRAARTLPHARRARHRQGVGRGRRRRGGGLDHAGERRSGGGVRRDRPAHGRVERFPAGRAATDGRPPGAAPAQGARVVPGHRRRLARPPGQGSGQRRRAPRSGGGRARRGARLPGDLRAPQPPLLRAARLHRHRRRRGARRTAHLVHDPQARCLTASGTINLWITKFVKD*	29
DEFB105A-#2	MALIRKTFYFLFAMFFILVQLPSGCQAGLDYKDHDGDYKDHDIDYKDDDDKARANSGLDFSQPFPSGEFAVCESCKLGRGKCRKECLENEKPDGNCRLNFLCCRQRITRVNAQAYHDRVQAHGAPRHPRRRPQGRTHPRRRVRRLPRHAPHRRSGPPHRAGHRAARTLPHARRARHRQGVGRGRRRRGGGLDHAGERRSGGGVRRDRPAHGRVERFPAGRAATDGRPPGAAPAQGARVVPGHRRRLARPPGQGSGQRRRAPRSGGGRARRGARLPGDLRAPQPPLLRAARLHRHRRRRGARRTAHLVHDPQARCLTASGTINLWITKFVKD*	34.2
DNAJC15-WT	MDYKDHDGDYKDHDIDYKDDDDKARGAARGVIAPVGESLRYAEYLQPSAKRPDADVDQQRLVRSLIAVGLGVAALAFAGRYAFRIWKPLEQVITETAKKISTPSFSSYYKGGFEQKMSRREAGLILGVSPSAGKAKIRTAHRRVMILNHPDKGGSPYVAAKINEAKDLLETTTKHTRVNGKPIPNPLLGLDST*	21.3
DNAJC15-#1	MDYKDHDGDYKDHDIDYKDDDDKARGAARGVIAPVGESLRYAEYLQPSAKRPDADVDQQRLPKLTMTEYKPTVRLATRDDVPRAVRTLAAAFADYPATRHTVDPDRHIERVTELQELFLTRVGLDIGKVWVADDGAAVAVWTTPESVEAGAVFAEIGPRMAELSGSRLAAQQQMEGLLAPHRPKEPAWFLATVGVSPDHQGKGLGSAVVLPGVEAAERAGVPAFLETSAPRNLPFYERLGFTVTADVEVPEGPRTWCMTRKPGA*	28.9
EFCAB2-WT	MDYKDHDGDYKDHDIDYKDDDDKARGADEKDREEIIVAEFHKKIKEAFEVFDHESNNTVDVREIGTIIRSLGCCPTEGELHDLIAEVEEEEPTGYIRFEKFLPVMTEILLERKYRPIPEDVLLRAFEVLDSAKRGFLTKDELIKYMTEEGEPFSQEEMEEMLSAAIDPESNSINYKDYITMMVIDENTRVNGKPIPNPLLGLDST*	23.7
EFCAB2-#1	MDYKDHDGDYKDHDIDYKDDDDKARGADEKDREEIIVAEFHKKIKEAFEVFDHESNNTVDVREIGTIIRSSGSPSCKNSSSRASGSTSARCGSRTTAPRWRSGPRRRASKRGRCSPRSARAWPS*	14
EFCAB2-#2	MDYKDHDGDYKDHDIDYKDDDDKARGADEKDREEIIVAEFHKKIKEAFEVFDHESNNTVDVREIGTIIRSLGCCPTEGELHDLIAEVEEEEPTGYIRFEKFLPVMTEILLERKYRPIPEDVLLRAFEVLDSAKRGFLTKDELIKYMTEEGEPFSQEEMEEMLSAAIDPESNSINYKDYITMMVIDENTRVNAQAYHDRVQAHGAPRHPRRRPQGRTHPRRRVRRLPRHAPHRRSGPPHRAGHRAARTLPHARRARHRQGVGRGRRRRGGGLDHAGERRSGGGVRRDRPAHGRVERFPAGRAATDGRPPGAAPAQGARVVPGHRRRLARPPGQGSGQRRRAPRSGGGRARRGARLPGDLRAPQPPLLRAARLHRHRRRRGARRTAHLVHDPQARCLTASG…	46.9
Gpha2-WT	MPMAPRVLLLCLLGLAVTEGHSDYKDHDGDYKDHDIDYKDDDDKARANSHSPETAIPGCHLHPFNVTVRSDRLGTCQGSHVAQACVGHCESSAFPSRYSVLVASGYRHNITSSSQCCTISSLRKVRVWLQCVGNQRGELEIFTARACQCDMCRFSRYTRVNGKPIPNPLLGLDST*	19.3
Gpha2-#1	MPMAPRVLLLCLLGLAVTEGHSDYKDHDGDYKDHDIDYKDDDDKARANSHSPETAIPGCHLHPFNVTVRSDRLGTCQGSHVAQACVGHCESSAFPSRYSVLVASGYRHNITSSSQCCTISSLRKPKLTMTEYKPTVRLATRDDVPRAVRTLAAAFADYPATRHTVDPDRHIERVTELQELFLTRVGLDIGKVWVADDGAAVAVWTTPESVEAGAVFAEIGPRMAELSGSRLAAQQQMEGLLAPHRPKEPAWFLATVGVSPDHQGKGLGSAVVLPGVEAAERAGVPAFLETSAPRNLPFYERLGFTVTADVEVPEGPRTWCMTRKPGA*	35.5
Gpha2-#2	MPMAPRVLLLCLLGLAVTEGHSDYKDHDGDYKDHDIDYKDDDDKARANSHSPETAIPGCHLHPFNVTVRSDRLGTCQGSHVAQACVGHCESSAFPSRYSVLVASGYRHNITSSSQCCTISSLRKVRVWLQCVGNQRGELEIFTARACQCDMCRFSRYTRVNAQAYHDRVQAHGAPRHPRRRPQGRTHPRRRVRRLPRHAPHRRSGPPHRAGHRAARTLPHARRARHRQGVGRGRRRRGGGLDHAGERRSGGGVRRDRPAHGRVERFPAGRAATDGRPPGAAPAQGARVVPGHRRRLARPPGQGSGQRRRAPRSGGGRARRGARLPGDLRAPQPPLLRAARLHRHRRRRGARRTAHLVHDPQARCLTASGTINLWITKFVKD*	42.5
NOTO-WT	MDYKDHDGDYKDHDIDYKDDDDKARGGLELAHCSGLWAFPDWAPTEDLQDTERQQKRVRTMFNLEQLEELEKVFAKQHNLVGKKRAQLAARLKLTENQVRVWFQNRRVKYQKQQKLRAAVTSAEAASLDEPSSSSIASIQSDDAESGVDGTRVNGKPIPNPLLGLDST*	19.1
NOTO-#1	MDYKDHDGDYKDHDIDYKDDDDKARGGLELAHCSGLWAFPDWAPTEDLQDTERQQKRVRTMFNLEQLEELEKVFAKQHNLVGKKRAQLAARLKLTENQLHRQYPE*	12.5
NOTO-#2	MDYKDHDGDYKDHDIDYKDDDDKARGGLELAHCSGLWAFPDWAPTEDLQDTERQQKRVRTMFNLEQLEELEKVFAKQHNLVGKKRAQLAARLKLTENQVRVWFQNRRVKYQKQQKLRAAVTSAEAASLDEPSSSSIASIQSDDAESGVDGTRVNAQAYHDRVQAHGAPRHPRRRPQGRTHPRRRVRRLPRHAPHRRSGPPHRAGHRAARTLPHARRARHRQGVGRGRRRRGGGLDHAGERRSGGGVRRDRPAHGRVERFPAGRAATDGRPPGAAPAQGARVVPGHRRRLARPPGQGSGQRRRAPRSGGGRARRGARLPGDLRAPQPPLLRAARLHRHRRRRGARRTAHLVHDPQARCLTASGTINLWITKFVKD*	42.2
PRELID2-WT	MDYKDHDGDYKDHDIDYKDDDDKARGDKNVISVKIMEEKRDESTGVIYRKRIAICQNVVPEILRKVSILKVPNIQLEEESWLNPRERNMAIRSHCLTWTQYASMKEESVFRESMENPNWTEFIQRGRISITGVGFLNCVLETFASTFLRQGAQKGIRIMEMLLKEQCGAPLAETRVNGKPIPNPLLGLDST*	22
PRELID2-#1	MDYKDHDGDYKDHDIDYKDDDDKARGDKNVISVKIMEEKRDESTGVIYRKRIAICQNVVPEILRKPKLTMTEYKPTVRLATRDDVPRAVRTLAAAFADYPATRHTVDPDRHIERVTELQELFLTRVGLDIGKVWVADDGAAVAVWTTPESVEAGAVFAEIGPRMAELSGSRLAAQQQMEGLLAPHRPKEPAWFLATVGVSPDHQGKGLGSAVVLPGVEAAERAGVPAFLETSAPRNLPFYERLGFTVTADVEVPEGPRTWCMTRKPGA*	29.6
PRELID2-#2	MDYKDHDGDYKDHDIDYKDDDDKARGDKNVISVKIMEEKRDESTGVIYRKRIAICQNVVPEILRKGAQKGIRIMEMLLKEQCGAPLAETRVNAQAYHDRVQAHGAPRHPRRRPQGRTHPRRRVRRLPRHAPHRRSGPPHRAGHRAARTLPHARRARHRQGVGRGRRRRGGGLDHAGERRSGGGVRRDRPAHGRVERFPAGRAATDGRPPGAAPAQGARVVPGHRRRLARPPGQGSGQRRRAPRSGGGRARRGARLPGDLRAPQPPLLRAARLHRHRRRRGARRTAHLVHDPQARCLTASGTINLWITKFVKD*	35.2
SRP14-WT	MDYKDHDGDYKDHDIDYKDDDDKARGGRRRSALWEKTQCHLSKGFQEVSSKEVNKFQMAYSNLLRANMDGLKKRDKKNKTKKTKAAAAAAAAAPAAAATAPTTAATTAATAAQTRVNGKPIPNPLLGLDST*	14.2
SRP14-#1	MDYKDHDGDYKDHDIDYKDDDDKARGGRRRSALWEKTQCHLSKGFQEPKLTMTEYKPTVRLATRDDVPRAVRTLAAAFADYPATRHTVDPDRHIERVTELQELFLTRVGLDIGKVWVADDGAAVAVWTTPESVEAGAVFAEIGPRMAELSGSRLAAQQQMEGLLAPHRPKEPAWFLATVGVSPDHQGKGLGSAVVLPGVEAAERAGVPAFLETSAPRNLPFYERLGFTVTADVEVPEGPRTWCMTRKPGA*	27.6
SRP14-#2	MDYKDHDGDYKDHDIDYKDDDDKARGGRRRSALWEKTQCHLSKGFQEVSSKEVNKFQMAYSNLLRANMDGLKKRDKKNKTKKTKAAAAAAAAAPAAAATAPTTAATTAATAAQTRVNAQAYHDRVQAHGAPRHPRRRPQGRTHPRRRVRRLPRHAPHRRSGPPHRAGHRAARTLPHARRARHRQGVGRGRRRRGGGLDHAGERRSGGGVRRDRPAHGRVERFPAGRAATDGRPPGAAPAQGARVVPGHRRRLARPPGQGSGQRRRAPRSGGGRARRGARLPGDLRAPQPPLLRAARLHRHRRRRGARRTAHLVHDPQARCLTASGTINLWITKFVKD*	37.4
TMEM42-WT	MDYKDHDGDYKDHDIDYKDDDDKARGAERPGPPGGAVSATAYPDTPAEFPPHLQAGAMRRRFWGVFNCLCAGAFGALAAASAKLAFGSEVSMGLCVLGIIVMASTNSLMWTFFSRGLSFSMSSAIASVTVTFSNILSSAFLGYVLYGECQEVLWWGGVFLILCGLTLIHRKLPPTWKPLPHKQQTRVNGKPIPNPLLGLDST*	21.9
TMEM42-#1	MDYKDHDGDYKDHDIDYKDDDDKARGAERPGPPGGAVSATAYPDTPAEFPPHLQAGAMRRRFWGVFNCLCAGAFGALAAASAKLAFGSEPKLTMTEYKPTVRLATRDDVPRAVRTLAAAFADYPATRHTVDPDRHIERVTELQELFLTRVGLDIGKVWVADDGAAVAVWTTPESVEAGAVFAEIGPRMAELSGSRLAAQQQMEGLLAPHRPKEPAWFLATVGVSPDHQGKGLGSAVVLPGVEAAERAGVPAFLETSAPRNLPFYERLGFTVTADVEVPEGPRTWCMTRKPGA*	31.4
TMEM42-#2	MDYKDHDGDYKDHDIDYKDDDDKARGAERPGPPGGAVSATAYPDTPAEFPPHLQAGAMRRRFWGVFNCLCAGAFGALAAASAKLAFGSEVSMGLCVLGIIVMASTNSLMWTFFSRGLSFSMSSAIASVTVTFSNILSSAFLGYVLYGECQEVLWWGGVFLILCGLTLIHRKLPPTWKPLPHKQQTRVNAQAYHDRVQAHGAPRHPRRRPQGRTHPRRRVRRLPRHAPHRRSGPPHRAGHRAARTLPHARRARHRQGVGRGRRRRGGGLDHAGERRSGGGVRRDRPAHGRVERFPAGRAATDGRPPGAAPAQGARVVPGHRRRLARPPGQGSGQRRRAPRSGGGRARRGARLPGDLRAPQPPLLRAARLHRHRRRRGARRTAHLVHDPQARCLTASGTIN…	45
TMEM42-#3	MDYKDHDGDYKDHDIDYKDDDDKARGAERPGPPGGAVSATAYPDTPAEFPPHLQAGAMRRRFWGVFNCLCAGAFGALAAASAKLAFGSEVSMGLCVLGIIVMASTNSLMWTFFSRGLSFSMSSAIASVTVTFSNILSSAFLGYVLYGECQEVLWWGGVFLILCGLTLIHRKLPPTWKPLPHKQQTRVNVASCRT*	21.1
TSR2-WT	MDYKDHDGDYKDHDIDYKDDDDKARGAGAAEDARALFRAGVCAALEAWPALQIAVENGFGGVHSQEKAKWLGGAVEDYFMRNADLELDEVEDFLGELLTNEFDTVVEDGSLPQVSQQLQTMFHHFQRGDGAALREMASCITQRKCKVTATALKTARETDEDEDDVDSVEEMEVTATNDGAATDGVCPQPEPSDPDAQTIKEEDIVEDGWTIVRRKKTRVNGKPIPNPLLGLDST*	25.8
TSR2-#1	MDYKDHDGDYKDHDIDYKDDDDKARGAGAAEDARALFRAGVCAAATPSIRTATSSGSPSCKNSSSRASGSTSARCGSRTTAPRWRSGPRRRASKRGRCSPRSARAWPS*	11.6
TSR2-#2	MDYKDHDGDYKDHDIDYKDDDDKARGAGAAEDARALFRAGVCAALEAWPALQIAVENGFGGVHSQEKAKWLGGAVEDYFMRNADLELDEVEDFLGELLTNEFDTVVEDGSLPQVSQQLQTMFHHFQRGDGAALREMASCITQRKCKVTATALKTARETDEDEDDVDSVEEMEVTATNDGAATDGVCPQPEPSDPDAQTIKEEDIVEDGWTIVRRKKTRVNAQAYHDRVQAHGAPRHPRRRPQGRTHPRRRVRRLPRHAPHRRSGPPHRAGHRAARTLPHARRARHRQGVGRGRRRRGGGLDHAGERRSGGGVRRDRPAHGRVERFPAGRAATDGRPPGAAPAQGARVVPGHRRRLARPPGQGSGQRRRAPRSGGGRARRGARLPGDLRAPQPPLLRAAR…	48.9
C5ORF52-WT	MDYKDHDGDYKDHDIDYKDDDDKARGTQPTRPSVTCDQGSSTIGGTAAQATTSSSATSGSNYQRDRLGRRPEIGVGGQPQICFPRPRSAQQPVLFSLMNSSEAAMKKTLPKSHLSRVIIHDNRITQRIYEMEVSALEKTKKKISHYYEHLKKKFMTEQLRKLGRWREESVNSNRYLTFGIPPPVTRVNGKPIPNPLLGLDST*	22.8
C5ORF52-#1	MDYKDHDGDYKDHDIDYKDDDDKARGTQPTRPSVTCDQGSSTIGGTAAQATTSSSATSGSNYQRDRLGRRPEIGVGGQPQICFPRPRSAQQPVLFSLMNSSEAAMKKTLPKSHLSRVIIHDNRITQRIYEMEVSALEKTKKKISHYYEHLKKKFMTEQLRKLGRWREESVNSNRYLTFGIPPPVTRVNAQAYHDRVQAHGAPRHPRRRPQGRTHPRRRVRRLPRHAPHRRSGPPHRAGHRAARTLPHARRARHRQGVGRGRRRRGGGLDHAGERRSGGGVRRDRPAHGRVERFPAGRAATDGRPPGAAPAQGARVVPGHRRRLARPPGQGSGQRRRAPRSGGGRARRGARLPGDLRAPQPPLLRAARLHRHRRRRGARRTAHLVHDPQARCLTASGTIN…	46
CSTB-WT	MDYKDHDGDYKDHDIDYKDDDDKARGCGAPSATQPATAETQHIADQVRSQLEEKENKKFPVFKAVSFKSQVVAGTNYFIKVHVGDEDFVHLRVFQSLPHENKPLTLSNYQTNKAKHDELTYFTRVNGKPIPNPLLGLDST*	15.9
CSTB-#1	MDYKDHDGDYKDHDIDYKDDDDKARGCGAPSATQPATAETQHIADQVRSQLEEKENKKFPVFKAVSFKSQVVAGTNYFIKVHVGDEDFVHLRVFQSLPHENKPLTLSNYQTNKAKHDELTYFTRVNAQAYHDRVQAHGAPRHPRRRPQGRTHPRRRVRRLPRHAPHRRSGPPHRAGHRAARTLPHARRARHRQGVGRGRRRRGGGLDHAGERRSGGGVRRDRPAHGRVERFPAGRAATDGRPPGAAPAQGARVVPGHRRRLARPPGQGSGQRRRAPRSGGGRARRGARLPGDLRAPQPPLLRAARLHRHRRRRGARRTAHLVHDPQARCLTASGTINLWITKFVKD*	39.1
Il1f5-WT	MDYKDHDGDYKDHDIDYKDDDDKARGVLSGALCFRMKDSALKVLYLHNNQLLAGGLHAEKVIKGEEISVVPNRALDASLSPVILGVQGGSQCLSCGTEKGPILKLEPVNIMELYLGAKESKSFTFYRRDMGLTSSFESAAYPGWFLCTSPEADQPVRLTQIPEDPAWDAPITDFYFQQCDTRVNGKPIPNPLLGLDST*	21.9
Il1f5-#1	MDYKDHDGDYKDHDIDYKDDDDKARGVLSGALCFRMKDSALKAV*	5
Il1f5-#2	MDYKDHDGDYKDHDIDYKDDDDKARGVLSGALCFRMKDSALKVLYLHNNQLLAGGLHAEKVIKGWFLCTSPEADQPVRLTQIPEDPAWDAPITDFYFQQCDTRVNAQAYHDRVQAHGAPRHPRRRPQGRTHPRRRVRRLPRHAPHRRSGPPHRAGHRAARTLPHARRARHRQGVGRGRRRRGGGLDHAGERRSGGGVRRDRPAHGRVERFPAGRAATDGRPPGAAPAQGARVVPGHRRRLARPPGQGSGQRRRAPRSGGGRARRGARLPGDLRAPQPPLLRAARLHRHRRRRGARRTAHLVHDPQARCLTASGTINLWITKFVKD*	36.6
Il1f5-#3	MDYKDHDGDYKDHDIDYKDDDDKARGVLSGALCFRMKDSALKVLYLHNNQLLAGGLHAEKVIKGEEISVVPNRALDASLSPVILGVQGGSQCLSCGTEKGPILKLEPVNIMELYLGAKESKSFTFYRRDMGLTSSFESAAYPGWFLCTSPEADQPVRLTQIPEDPAWDAPITDFYFQQCDTRVNAQAYHDRVQAHGAPRHPRRRPQGRTHPRRRVRRLPRHAPHRRSGPPHRAGHRAARTLPHARRARHRQGVGRGRRRRGGGLDHAGERRSGGGVRRDRPAHGRVERFPAGRAATDGRPPGAAPAQGARVVPGHRRRLARPPGQGSGQRRRAPRSGGGRARRGARLPGDLRAPQPPLLRAARLHRHRRRRGARRTAHLVHDPQARCLTASGTINLWIT…	45.1
MRO-WT	MDYKDHDGDYKDHDIDYKDDDDKARGDQRQRRILGQPLSIPTSQPKQKRTSMISFFSKVSWKLRFQKREPLKNVFFILAERARDPSAKKRHMAMRNLGTMAYEAPDKVRKYKKIVLDLLVYGLYDPVNLEVIHESMKTLTVVLGKIQGKGLGSFFIDITLQTRTLLDDACKTTFQACSPYLKLKEEYSFQSEEDQRNTKLYQQLSHYHPEILQFFYANKILTRVNGKPIPNPLLGLDST*	27.9
MRO-#1	MDYKDHDGDYKDHDIDYKDDDDKARGDQRQRRILGQPLSIPTSQPKQKRTSMISFFSKVSWKLRFQKREPLKNVFFILAERARDPSAKKRHMAMRNLGTMAYEAPDKRNTASRVKKIKGTLSSTSS*	14.7
MRO-#2	MDYKDHDGDYKDHDIDYKDDDDKARGDQRQRRILGQPLSIPTSQPKQKRTSMISFFSKVSWKLRFQKREPLKNVFFILAERARDPSAKKRHMAMRNLGTMAYEAPDKVRKYKKIVLDLLVYGLYDPVNLEVIHESMKTLTVVLGKIQGKGLGSFFIDITLQTRTLLDDACKTTFQACSPYLKLKEEYSFQSEEDQRNTKLYQQLSHYHPEILQFFYANKILTRVNAQAYHDRVQAHGAPRHAPHRRSGPPHRAGHRAARTLPHARRARHRQGVGRGRRRRGGGLDHAGERRSGGGVRRDRPAHGRVERFPAGRAATDGRPPGAAPAQGARVVPGHRRRLARPPGQGSGQRRRAPRSGGGRARRGARLPGDLRAPQPPLLRAARLHRHRRRRGARRTAHL…	48.3
MRO-#3	MDYKDHDGDYKDHDIDYKDDDDKARGDQRQRRILGQPLSIPTSQPKQKRTSMISFFSKVSWKLRFQKREPLKNVFFILAERARDPSAKKRHMAMRNLGTMAYEAPDKVRKYKKIVLDLLVYGLYDPVNLEVIHESMKTLTVVLGKIQGKGLGSFFIDITLQTRTLLDDACKTTFQACSPYLKLKEEYSFQSEEDQRNTKLYQQLSHYHPEILQFFYANKILTRVNAQAYHDRVQAHGAPRHPRRRPQGRTHPRRRVRRLPRHAPHRRSGPPHRAGHRAARTLPHARRARHRQGVGRGRRRRGGGLDHAGERRSGGGVRRDRPAHGRVERFPAGRAATDGRPPGAAPAQGARVVPGHRRRLARPPGQGSGQRRRAPRSGGGRARRGARLPGDLRAPQPPL…	51.1
MS4A15-WT	MDYKDHDGDYKDHDIDYKDDDDKARGVRRGHVGIFFIEGGVPFWGGACFIISGSLSVAAEKNHTSCLVRSSLGTNILSVMAAFAGTAILLMDFGVTNRDVDRGYLAVLTIFTVLEFFTAVIAMHFGCQAIHAQASAPVIFLPNAFSADFNIPSPAASAPPAYDNVAYAQGVVTRVNGKPIPNPLLGLDST*	20.3
MS4A15-#1	MDYKDHDGDYKDHDIDYKDDDDKARGVRRGHVGIFFIEGGVPFWGGACFIISGSLSVAAEKNHTSCLRSLPCTSGAKPSMPRPVHL*	9.5
MS4A15-#2	MDYKDHDGDYKDHDIDYKDDDDKARGVRRGHVGIFFIEGGVPFWGGACFIISGSLSVAAEKNHTSCLVRSSLGTNILSVMAAFAGTAILLMDFGVTNRDVDRGYLAVLTIFTVLEFFTAVIAMHFGCQAIHAQASAPVIFLPNAFSADFNIPSPAASAPPAYDNVAYAQGVVTRVNAQAYHDRVQAHGAPRHPRRRPQGRTHPRRRVRRLPRHAPHRRSGPPHRAGHRAARTLPHARRARHRQGVGRGRRRRGGGLDHAGERRSGGGVRRDRPAHGRVERFPAGRAATDGRPPGAAPAQGARVVPGHRRRLARPPGQGSGQRRRAPRSGGGRARRGARLPGDLRAPQPPLLRAARLHRHRRRRGARRTAHLVHDPQARCLTASGTINLWITKFVKD*	43.5
SPATA33-WT	MDYKDHDGDYKDHDIDYKDDDDKARGGLSKSKEKPRKGEEQKKGSTYSVPKSKEKLMEKHSQEARQADRESEKPVDSLHPGAGTAKHPPPAASLEEKPDVKQKSSRKKVVVPQIIITRASNETLVSCSSSGSDQQRTIREPEDWGPYRRHRNPSTADAYNSHLKETRVNGKPIPNPLLGLDST*	20.5
SPATA33-#1	MDYKDHDGDYKDHDIDYKDDDDKARGGLSKSKEKPRSHTVDPDRHIERVTELQELFLTRVGLDIGKVWVADDGAAVAVWTTPESVEAGAVFAEIGPRMAELSGSRLAAQQQMEGLLAPHRPKEPAWFLATVGVSPDHQGKGLGSAVVLPGVEAAERAGVPAFLETSAPRNLPFYERLGFTVTADVEVPEGPRTWCMTRKPGA*	22
SPATA33-#2	MDYKDHDGDYKDHDIDYKDDDDKARGGLSKSKEKPRKAQAYHDRVQAHGAPRHPRRRPQGRTHPRRRVRRLPRHAPHRRSGPPHRAGHRAARTLPHARRARHRQGVGRGRRRRGGGLDHAGERRSGGGVRRDRPAHGRVERFPAGRAATDGRPPGAAPAQGARVVPGHRRRLARPPGQGSGQRRRAPRSGGGRARRGARLPGDLRAPQPPLLRAARLHRHRRRRGARRTAHLVHDPQARCLTASGTINLWITKFVKD*	29
SPATA33-#3	MDYKDHDGDYKDHDIDYKDDDDKARGGLSKSKEKPRKGEEQKKGSTYSVPKSKEKLMEKHSQEARQADRESEKPVDSLHPGAGTAKHPPPAASLEEKPDVKQKSSRKKVVVPQIIITRASNETLVSCSSSGSDQQRTIREPEDWGPYRRHRNPSTADAYNSHLKETRVNAQAYHDRVQAHGAPRHPRRRPQGRTHPRRRVRRLPRHAPHRRSGPPHRAGHRAARTLPHARRARHRQGVGRGRRRRGGGLDHAGERRSGGGVRRDRPAHGRVERFPAGRAATDGRPPGAAPAQGARVVPGHRRRLARPPGQGSGQRRRAPRSGGGRARRGARLPGDLRAPQPPLLRAARLHRHRRRRGARRTAHLVHDPQARCLTASGTINLWITKFVKD*	43.7
THAP3-WT	MDYKDHDGDYKDHDIDYKDDDDKARGPKSCAARQCCNRYSSRRKQLTFHRFPFSRPELLKEWVLNIGRGNFKPKQHTVICSEHFRPECFSAFGNRKNLKHNAVPTVFAFQDPTQQVRENTDPASERGNASSSQKEKTSPCRSQVLPEAGAGEDSPGRNMDTALEELQLPPNAEGHVKQAMLFNVENGTPASREALWLSEETRVNGKPIPNPLLGLDST*	24.6
THAP3-#1	MDYKDHDGDYKDHDIDYKDDDDKARGPKSCAARQCCNRYSSRRKQLTFHRFPFSRPELLKEWVLNIGRGNFKPKQHTVICSEHFRPECFSAFGNRKNLKHNAVPTVFAFQDPTQQKMEPQLHVKPCG*	14.9
p3xFLAG-CMV-DEFB105A-WT	MDYKDHDGDYKDHDIDYKDDDDKLAAANSGLDFSQPFPSGEFAVCESCKLGRGKCRKECLENEKPDGNCRLNFLCCRQRITRVNGKPIPNPLLGLDST*	11
p3xFLAG-CMV-DEFB105A-#1	MDYKDHDGDYKDHDIDYKDDDDKLAAANSGLDFSQPFPSGEFAVCESCKLGRGKCRKECLENEKPDGNCRLNFLCCRQRITRVNGSPAAWVERLFGYDWAQQTIGCSDAAVFRLSAQGRPVLFVKTDLSGALNELQDEAARLSWLATTGVPCAAVLDVVTEAGRDWLLLGEVPGQDLLSSHLAPAEKVSIMADAMRRLHTLDPATCPFDHQAKHRIERARTRMEAGLVDQDDLDEEHQGLAPAELFARLKARMPDGEDLVVTHGDACLPNIMVENGRFSGFIDCGRLGVADRYQDIALATRDIAEELGGEWADRFLVLYGIAAPDSQRIAFYRLLDEFF*	37.7
p3xFLAG-CMV-DEFB105A-#2	MDYKDHDGDYKDHDIDYKDDDDKLAAANSGLDFSQPFPSGSPAAWVERLFGYDWAQQTIGCSDAAVFRLSAQGRPVLFVKTDLSGALNELQDEAARLSWLATTGVPCAAVLDVVTEAGRDWLLLGEVPGQDLLSSHLAPAEKVSIMADAMRRLHTLDPATCPFDHQAKHRIERARTRMEAGLVDQDDLDEEHQGLAPAELFARLKARMPDGEDLVVTHGDACLPNIMVENGRFSGFIDCGRLGVADRYQDIALATRDIAEELGGEWADRFLVLYGIAAPDSQRIAFYRLLDEFF*	32.5
p3xFLAG-CMV-DEFB105A-#3	MDYKDHDGDYKDHDIDYKDDDDKLAAANSGLDFSQPFPSEAEAASASELFQK*	5.8
p3xFLAG-CMV-PRELID2-WT	MDYKDHDGDYKDHDIDYKDDDDKLGRHDKNVISVKIMEEKRDESTGVIYRKRIAICQNVVPEILRKVSILKVPNIQLEEESWLNPRERNMAIRSHCLTWTQYASMKEESVFRESMENPNWTEFIQRGRISITGVGFLNCVLETFASTFLRQGAQKGIRIMEMLLKEQCGAPLAETRVNGKPIPNPLLGLDST*	22.2
p3xFLAG-CMV-PRELID2-#1	MDYKDHDGDYKDHDIDYKDDDDKLGRHDKNVISVKIMEEKRDESTGVIYRKRIAICQNVVPEILRKVSILKVPNIQLEEESWLNPRERNMAIRSHCLTWTQYASMKEESVFRESMENPNWTEFIQRGRISITGVGFLNCVLETFASTFLRQGAQKGIRIMEMLLKEQCGAPLAETRVNEAEAASASELFQK*	22.1
Note: The amino acid sequences and predicted protein sizes for all transcripts studied in this article were listed in this table. Unless noted, the transcripts were from cells transfected with pLVX-3xFLAG-GOI-V5 plasmids.
* in the amino acid sequences stands for stop codon.
^ Due to the cleavage site on the downstream T2A peptide, a shorter protein could be predicted comparing to the uncleaved longer one.
